# Supplementary material for: Strict molecular sieving over electrodeposited 2D-interspacing-narrowed graphene oxide membranes
Source: Nat Commun. 2017 Oct 10;8:825. doi: 10.1038/s41467-017-00990-x (PMC5635034; doi:10.1038/s41467-017-00990-x)
Supplement: Supplementary file 4 — Supplementary Data 1 [file 41467_2017_990_MOESM4_ESM.xlsx]

## Sheet: Data sources for Figure 1b
1.5 V		1.8 V		2.1 V		2.4 V		2.7 V		3.0 V		3.3 V		3.6 V		3.9 V		4.2 V		4.5 V		4.8 V		5.1 V
time (s)	I (mA)	time (s)	I (mA)	time (s)	I (mA)	time (s)	I (mA)	time (s)	I (mA)	time (s)	I (mA)	time (s)	I (mA)	time (s)	I (mA)	time (s)	I (mA)	time (s)	I (mA)	time (s)	I (mA)	time (s)	I (mA)	time (s)	I (mA)
0	0.10723	0	0.93432	0	1.15053	0	1.06143	0	1.15556	0	1.4779	0	2.62195	0	1.81222	0	2.04731	0	2.49354	0	2.74845	0	3.13745	0	4.51596
0.0036	0.10206	0.0008	0.92915	0.0012	1.14403	0.0012	1.05608	0.0012	1.14957	0.0008	1.47261	0.0006	2.61628	0.0016	1.80559	0.0016	2.04126	0.0014	2.48761	0.0012	2.74342	0.0014	3.13229	0.002	4.51092
0.0076	0.09693	0.0016	0.92355	0.0022	1.13886	0.0022	1.05066	0.0024	1.14447	0.002	1.46732	0.0012	2.60978	0.0034	1.79947	0.0026	2.03603	0.003	2.48143	0.0026	2.73724	0.0028	3.12687	0.0046	4.50589
0.0124	0.09167	0.0026	0.91734	0.0032	1.13249	0.0036	1.04397	0.0038	1.13937	0.003	1.46184	0.0018	2.60411	0.005	1.79437	0.0046	2.0294	0.0048	2.47595	0.004	2.73144	0.0048	3.12152	0.007	4.50085
0.018	0.08652	0.0034	0.91178	0.0042	1.12682	0.0048	1.03875	0.0052	1.13268	0.004	1.45661	0.0024	2.59729	0.0068	1.78908	0.0062	2.02411	0.0066	2.47053	0.0054	2.72583	0.0064	3.11629	0.0098	4.49563
0.0244	0.0815	0.0042	0.90656	0.0052	1.12172	0.0058	1.03352	0.0068	1.12593	0.0048	1.45145	0.0032	2.59021	0.0084	1.7836	0.0078	2.01876	0.0082	2.46518	0.007	2.71939	0.0082	3.11107	0.0136	4.48894
0.0318	0.07631	0.0052	0.90065	0.0064	1.11599	0.0072	1.02728	0.0086	1.12038	0.0058	1.44642	0.0038	2.58441	0.0106	1.7778	0.0102	2.01201	0.0104	2.46008	0.0088	2.71276	0.01	3.10597	0.0178	4.48346
0.041	0.07126	0.0062	0.89441	0.0076	1.11031	0.0086	1.02103	0.01	1.11458	0.0068	1.44081	0.0042	2.57925	0.0124	1.77245	0.0114	2.00691	0.0122	2.45422	0.0108	2.70728	0.0124	3.10068	0.0218	4.4781
0.0514	0.06617	0.0072	0.88839	0.0086	1.10464	0.0102	1.01472	0.0118	1.10898	0.0078	1.43558	0.0048	2.57358	0.0144	1.76646	0.0138	2.00136	0.0146	2.44867	0.0122	2.70212	0.0148	3.09513	0.0266	4.47288
0.0652	0.06112	0.0082	0.88263	0.0098	1.09923	0.0116	1.00867	0.0132	1.10324	0.009	1.43042	0.0054	2.56842	0.0166	1.76066	0.016	1.99569	0.0168	2.44256	0.014	2.69689	0.017	3.08927	0.0318	4.46765
0.0836	0.05591	0.0092	0.87677	0.0106	1.094	0.0132	1.00255	0.0152	1.09795	0.0102	1.42539	0.006	2.56211	0.0192	1.75518	0.0184	1.98983	0.0194	2.43752	0.0156	2.69129	0.0198	3.08404	0.0376	4.46262
0.1084	0.05084	0.0102	0.87097	0.012	1.08807	0.0146	0.99726	0.0166	1.09279	0.0112	1.42016	0.0066	2.55669	0.0216	1.74976	0.021	1.98365	0.022	2.43191	0.018	2.68613	0.0228	3.07844	0.0434	4.45758
0.1426	0.04572	0.0112	0.86562	0.0132	1.0824	0.016	0.99159	0.0182	1.0875	0.012	1.4143	0.0072	2.55019	0.0244	1.74352	0.0238	1.97849	0.0254	2.4263	0.0194	2.68039	0.0262	3.07327	0.0516	4.45255
0.1934	0.04065	0.0122	0.86021	0.0142	1.0773	0.0176	0.9856	0.0204	1.08195	0.0136	1.40837	0.0078	2.54478	0.0272	1.73785	0.0262	1.97339	0.0282	2.42038	0.022	2.67529	0.0288	3.06805	0.061	4.44745
0.2748	0.03562	0.0132	0.85446	0.0154	1.0722	0.0192	0.98005	0.0224	1.07596	0.015	1.40181	0.0084	2.53917	0.0302	1.73249	0.029	1.96816	0.032	2.41528	0.0246	2.67026	0.0328	3.06289	0.071	4.44235
0.3748	0.03168	0.0142	0.84918	0.0166	1.06615	0.0204	0.97502	0.0246	1.06966	0.0166	1.39614	0.009	2.53235	0.0334	1.72682	0.0318	1.96313	0.0352	2.41012	0.027	2.66465	0.0366	3.05702	0.0852	4.43693
0.4748	0.02905	0.0152	0.84408	0.018	1.05978	0.0222	0.96896	0.0266	1.06392	0.018	1.38976	0.0096	2.52731	0.0368	1.72134	0.0356	1.95796	0.0386	2.40489	0.029	2.65917	0.0414	3.05148	0.1032	4.4319
0.5748	0.02701	0.0162	0.83906	0.0194	1.05417	0.0236	0.96387	0.029	1.05831	0.0198	1.38345	0.0102	2.52228	0.0398	1.71631	0.0388	1.95268	0.0422	2.39979	0.0326	2.6535	0.0454	3.04594	0.1274	4.42686
0.6748	0.02542	0.0172	0.83392	0.0206	1.04862	0.025	0.95877	0.0308	1.05328	0.021	1.37804	0.0108	2.51623	0.044	1.71127	0.0428	1.94732	0.0474	2.3947	0.0356	2.64827	0.0514	3.04052	0.1614	4.42183
0.7748	0.02423	0.0182	0.82868	0.0218	1.04289	0.027	0.95354	0.034	1.04646	0.0226	1.37166	0.0114	2.50972	0.0478	1.70611	0.0464	1.94229	0.0518	2.38928	0.0394	2.64196	0.0572	3.03504	0.2224	4.41667
0.8748	0.02318	0.0194	0.82278	0.0234	1.03626	0.0286	0.94711	0.0368	1.04015	0.0242	1.36637	0.0122	2.50335	0.0522	1.70101	0.052	1.93604	0.057	2.38399	0.044	2.63597	0.0634	3.02968	0.3224	4.4159
0.9748	0.02224	0.0206	0.81708	0.0248	1.03116	0.0308	0.94194	0.0398	1.03441	0.0258	1.36045	0.0128	2.49762	0.0566	1.69566	0.0574	1.93101	0.0638	2.37851	0.0484	2.63075	0.0698	3.02433	0.4224	4.41584
1.0748	0.02157	0.0218	0.81129	0.0262	1.02562	0.0324	0.93678	0.043	1.02887	0.0272	1.35529	0.0134	2.49182	0.062	1.6896	0.0638	1.9254	0.0704	2.37207	0.0536	2.62482	0.0788	3.01891	0.5224	4.41673
1.1748	0.02093	0.023	0.80584	0.0276	1.0202	0.0342	0.93143	0.0456	1.02345	0.0294	1.34872	0.0142	2.48513	0.0682	1.68457	0.07	1.92011	0.0786	2.36697	0.059	2.61947	0.0878	3.01369	0.6224	4.41884
1.2748	0.02028	0.0242	0.80024	0.029	1.01466	0.0362	0.92633	0.0492	1.01772	0.0312	1.3426	0.0148	2.47926	0.0744	1.67934	0.0786	1.91418	0.0874	2.36175	0.0652	2.61392	0.0992	3.00846	0.7224	4.421
1.3748	0.01977	0.0254	0.79482	0.0302	1.00962	0.038	0.9206	0.0522	1.01153	0.0334	1.3368	0.0156	2.47308	0.081	1.67412	0.0886	1.90819	0.0966	2.35608	0.0708	2.60857	0.1112	3.00343	0.8224	4.42451
1.4748	0.01939	0.0266	0.78973	0.0318	1.0037	0.0408	0.91422	0.0556	1.00567	0.035	1.33126	0.0164	2.46696	0.0888	1.66889	0.0984	1.90303	0.1068	2.35098	0.078	2.60347	0.1238	2.99801	0.9224	4.42725
1.5748	0.01898	0.0278	0.78422	0.0334	0.99771	0.0426	0.90906	0.06	1.00006	0.0366	1.32623	0.0168	2.46059	0.097	1.66348	0.11	1.89793	0.1184	2.34588	0.0862	2.59831	0.1444	2.99266	1.0224	4.42961
1.6748	0.0186	0.0292	0.77831	0.035	0.99235	0.045	0.90396	0.064	0.99503	0.0386	1.32119	0.0176	2.45441	0.1078	1.65806	0.1234	1.89277	0.1334	2.34084	0.0956	2.59321	0.165	2.98756	1.1138	4.43464
1.7748	0.01834	0.0306	0.77241	0.0364	0.98713	0.0474	0.89835	0.068	0.98968	0.0404	1.31609	0.0184	2.44893	0.1186	1.65245	0.1402	1.88774	0.1498	2.33556	0.1056	2.58817	0.191	2.98253	1.2138	4.43617
1.8748	0.018	0.032	0.76675	0.038	0.98171	0.05	0.89268	0.0722	0.9835	0.0426	1.31068	0.019	2.443	0.1306	1.64742	0.1592	1.88232	0.1744	2.33033	0.1166	2.58276	0.2216	2.9773	1.3138	4.43897
1.9748	0.01774	0.0334	0.76123	0.0396	0.97629	0.0522	0.88758	0.0766	0.9784	0.045	1.30532	0.0196	2.43771	0.1462	1.64174	0.1806	1.87716	0.199	2.32529	0.1318	2.57721	0.2752	2.97214	1.4138	4.44165
2.0748	0.01749	0.0348	0.75537	0.041	0.9712	0.055	0.88223	0.0818	0.97304	0.047	1.3001	0.0202	2.43236	0.1642	1.63671	0.2108	1.8718	0.2294	2.32013	0.152	2.57211	0.35	2.9664	1.5138	4.44535
2.1748	0.01733	0.0362	0.75018	0.0426	0.96603	0.058	0.87611	0.087	0.96769	0.0492	1.29455	0.021	2.42509	0.1826	1.63168	0.2496	1.86677	0.267	2.31497	0.1724	2.56702	0.45	2.96341	1.6138	4.44732
2.2748	0.01705	0.0376	0.74493	0.0444	0.96042	0.0608	0.87101	0.0928	0.96234	0.0518	1.28907	0.0218	2.41936	0.21	1.62588	0.2972	1.86167	0.3254	2.30994	0.2016	2.56166	0.55	2.96118	1.7138	4.44981
2.3748	0.01683	0.039	0.73967	0.0462	0.95424	0.0638	0.86553	0.0986	0.95673	0.0542	1.28321	0.0224	2.41381	0.239	1.62059	0.37	1.85651	0.4038	2.3049	0.2416	2.55631	0.65	2.95997	1.8138	4.45344
2.4748	0.01678	0.0404	0.7343	0.048	0.94908	0.067	0.86037	0.1056	0.95163	0.0572	1.2776	0.0232	2.40795	0.2798	1.61517	0.47	1.85326	0.5038	2.3021	0.2884	2.55128	0.75	2.95876	1.9138	4.45573
2.5748	0.01661	0.042	0.72842	0.0498	0.94373	0.07	0.85419	0.1118	0.94653	0.0598	1.27199	0.0238	2.40196	0.3356	1.60994	0.5502	1.84822	0.5906	2.29706	0.3628	2.54624	0.85	2.95812	2.0138	4.45873
2.6748	0.0165	0.0436	0.72309	0.0518	0.93806	0.074	0.84884	0.1194	0.94086	0.063	1.26664	0.0246	2.39622	0.396	1.60491	0.6502	1.84759	0.6906	2.29674	0.4628	2.54305	0.95	2.95805	2.1138	4.46013
2.7748	0.0163	0.045	0.71802	0.0534	0.93283	0.0776	0.8424	0.1286	0.93506	0.0658	1.26161	0.0254	2.39023	0.4908	1.59917	0.7502	1.84606	0.7906	2.29426	0.5628	2.54031	1.05	2.9592	2.2138	4.46306
2.8748	0.01628	0.0466	0.71265	0.0552	0.92716	0.0816	0.83711	0.1368	0.93003	0.069	1.256	0.0262	2.38437	0.5908	1.59669	0.8502	1.8451	0.8906	2.29407	0.6628	2.53872	1.15	2.95933	2.3138	4.46472
2.9748	0.01613	0.0482	0.70741	0.0574	0.92149	0.0858	0.83195	0.1482	0.92436	0.0724	1.25083	0.0268	2.37806	0.6908	1.59337	0.9502	1.843	0.9906	2.29349	0.7628	2.53706	1.25	2.96041	2.4138	4.46625
3.0748	0.01597	0.05	0.70163	0.0594	0.91632	0.0902	0.82672	0.158	0.91932	0.0762	1.24574	0.0276	2.3722	0.7908	1.59089	1.0502	1.84255	1.0906	2.29184	0.8628	2.53783	1.35	2.96041	2.5138	4.46771
3.1748	0.01601	0.0516	0.6963	0.0614	0.9111	0.094	0.82143	0.1692	0.91422	0.08	1.24045	0.0282	2.36716	0.8908	1.58904	1.1502	1.84338	1.1906	2.29241	0.9628	2.53745	1.45	2.9629	2.6138	4.46969
3.2748	0.0159	0.0534	0.69088	0.0632	0.90556	0.099	0.81532	0.1822	0.9088	0.0836	1.23516	0.029	2.36162	0.9908	1.5886	1.2502	1.84198	1.2906	2.29222	1.0628	2.53783	1.55	2.96373	2.7138	4.47198
3.3748	0.01578	0.0552	0.68515	0.0656	0.90052	0.1044	0.80958	0.1992	0.90339	0.0874	1.22974	0.0298	2.35436	1.0908	1.58668	1.3502	1.84236	1.3906	2.29222	1.1628	2.53783	1.65	2.96481	2.8138	4.47377
3.4748	0.01576	0.057	0.67986	0.0676	0.89549	0.1098	0.80359	0.2166	0.89823	0.0924	1.22458	0.0306	2.34894	1.1908	1.58515	1.4502	1.84255	1.4906	2.29279	1.2628	2.53751	1.75	2.96596	2.9138	4.47594
3.5748	0.01568	0.0588	0.67473	0.0696	0.89039	0.1152	0.7983	0.233	0.893	0.0974	1.21884	0.0314	2.34288	1.2908	1.58484	1.5502	1.84236	1.5906	2.29273	1.3628	2.53974	1.85	2.96672	3.0138	4.4767
3.6748	0.01561	0.0606	0.66962	0.0718	0.88529	0.1206	0.7932	0.255	0.88752	0.1026	1.21317	0.032	2.33779	1.3908	1.58515	1.6502	1.84128	1.6906	2.29247	1.4628	2.53853	1.95	2.96806	3.1138	4.47766
3.7748	0.01547	0.0626	0.66418	0.0742	0.87936	0.1278	0.7874	0.281	0.88236	0.109	1.20737	0.0328	2.33173	1.4908	1.58394	1.7502	1.84166	1.7906	2.29305	1.5628	2.53968	2.05	2.96908	3.2138	4.47925
3.8748	0.01545	0.0644	0.65895	0.0762	0.87426	0.1344	0.78218	0.3072	0.87732	0.115	1.20202	0.0336	2.3267	1.5908	1.58426	1.8502	1.84115	1.8906	2.29273	1.6628	2.53961	2.15	2.97003	3.3138	4.47893
3.9748	0.01534	0.0664	0.65359	0.079	0.8691	0.1408	0.77663	0.3392	0.87216	0.122	1.19698	0.0344	2.32026	1.6908	1.58394	1.9502	1.843	1.9906	2.29407	1.7628	2.54038	2.25	2.97207	3.4138	4.48059
4.0748	0.0153	0.0686	0.64807	0.0814	0.86286	0.1494	0.77128	0.3766	0.86694	0.1292	1.19163	0.0352	2.31516	1.7908	1.5826	2.0502	1.84281	2.0906	2.29388	1.8628	2.54204	2.35	2.97201	3.5138	4.48072
4.1748	0.01522	0.0706	0.64293	0.0842	0.85674	0.1568	0.76618	0.4206	0.86139	0.1378	1.18583	0.036	2.30898	1.8908	1.5826	2.1502	1.8437	2.1906	2.2949	1.9628	2.54312	2.45	2.97316	3.6138	4.4818
4.2748	0.01515	0.0728	0.63746	0.0876	0.85113	0.1664	0.76045	0.476	0.85623	0.1454	1.18073	0.0368	2.30331	1.9908	1.58343	2.2502	1.84319	2.2906	2.29496	2.0628	2.54293	2.55	2.97501	3.7138	4.48218
4.3748	0.01506	0.0752	0.63177	0.0898	0.84584	0.176	0.75497	0.547	0.85119	0.1564	1.17557	0.0374	2.29827	2.0908	1.58324	2.3502	1.84338	2.3906	2.29451	2.1628	2.54376	2.65	2.97647	3.8138	4.48333
4.4748	0.01503	0.0776	0.62657	0.0922	0.84081	0.1862	0.74987	0.6258	0.84578	0.1672	1.17028	0.0382	2.29235	2.1908	1.5835	2.4502	1.84395	2.4906	2.29553	2.2628	2.54439	2.75	2.9766	3.9138	4.4825
4.5748	0.01497	0.0798	0.62131	0.0954	0.83513	0.1974	0.74483	0.7258	0.84176	0.178	1.16467	0.039	2.2868	2.2908	1.58311	2.5502	1.8437	2.5906	2.29636	2.3628	2.54573	2.85	2.97845	4.0138	4.48307
4.6748	0.0149	0.0822	0.61592	0.0988	0.82991	0.2054	0.7398	0.8258	0.83788	0.1918	1.159	0.0398	2.28151	2.3908	1.5828	2.6502	1.84287	2.6906	2.29681	2.4628	2.54688	2.95	2.98074	4.1138	4.48326
4.7748	0.01481	0.0846	0.61043	0.101	0.82449	0.2212	0.73438	0.9258	0.83437	0.2086	1.15384	0.0406	2.27584	2.4908	1.58292	2.7502	1.84402	2.7906	2.29834	2.5628	2.54618	3.05	2.97998	4.2138	4.48314
4.8748	0.01475	0.0874	0.60503	0.1044	0.81927	0.2344	0.72916	1.0258	0.83055	0.2264	1.14779	0.0414	2.26985	2.5908	1.58286	2.8502	1.8451	2.8906	2.29681	2.6628	2.54854	3.15	2.98163	4.3138	4.4825
4.9748	0.01472	0.0898	0.60001	0.1074	0.8141	0.2506	0.72406	1.1258	0.83093	0.25	1.14262	0.0422	2.26456	2.6908	1.58324	2.9502	1.84561	2.9906	2.29891	2.7628	2.54987	3.25	2.9817	4.4138	4.48097
5.0748	0.01464	0.0924	0.59482	0.1104	0.80881	0.2678	0.71883	1.2258	0.8271	0.2744	1.1374	0.043	2.25914	2.7908	1.58324	3.0502	1.84619	3.0906	2.29866	2.8628	2.54987	3.35	2.98304	4.5138	4.48046
5.1748	0.01457	0.095	0.58963	0.1138	0.80295	0.2842	0.71373	1.3258	0.82685	0.2982	1.13211	0.044	2.25379	2.8908	1.58292	3.1502	1.84593	3.1906	2.29872	2.9628	2.55128	3.45	2.98393	4.6138	4.47919
5.2748	0.01456	0.0978	0.58459	0.117	0.79792	0.3048	0.70851	1.4258	0.8243	0.3356	1.12669	0.0446	2.24863	2.9908	1.58318	3.2502	1.8474	3.2906	2.2998	3.0628	2.55204	3.55	2.98641	4.7138	4.47829
5.3748	0.01448	0.1006	0.57939	0.1206	0.79263	0.3238	0.70347	1.5258	0.82258	0.3742	1.12064	0.0456	2.24258	3.0908	1.58337	3.3502	1.8458	3.3906	2.30133	3.1628	2.55306	3.65	2.98616	4.8138	4.47676
5.4748	0.01442	0.1038	0.57387	0.1242	0.78696	0.3516	0.69837	1.6258	0.82201	0.4308	1.11548	0.0464	2.23646	3.1908	1.58343	3.4502	1.84752	3.4906	2.30108	3.2628	2.55427	3.75	2.98769	4.9138	4.47492
5.5748	0.01435	0.1068	0.56858	0.128	0.78122	0.3788	0.69213	1.7258	0.82003	0.4934	1.11019	0.0472	2.2313	3.2908	1.58324	3.5502	1.84676	3.5906	2.30254	3.3628	2.55478	3.85	2.98941	5.0138	4.47383
5.6748	0.01435	0.11	0.56347	0.1324	0.77561	0.4174	0.68709	1.8258	0.82029	0.5644	1.10509	0.0482	2.22486	3.3908	1.5842	3.6502	1.84784	3.6906	2.30165	3.4628	2.55529	3.95	2.9896	5.1138	4.47262
5.7748	0.01423	0.113	0.55839	0.1364	0.7702	0.454	0.68174	1.9258	0.81837	0.6644	1.10158	0.0492	2.21919	3.4908	1.58375	3.7502	1.84752	3.7906	2.30216	3.5628	2.55606	4.05	2.99043	5.2138	4.47007
5.8748	0.01419	0.1164	0.55334	0.1408	0.76503	0.5018	0.67671	2.0258	0.81831	0.7322	1.09636	0.05	2.21345	3.5908	1.58433	3.8502	1.84854	3.8906	2.30267	3.6628	2.55708	4.15	2.99247	5.3138	4.46791
5.9748	0.01414	0.1198	0.54828	0.1446	0.75968	0.5508	0.67097	2.1258	0.81742	0.8322	1.09394	0.051	2.20625	3.6908	1.58394	3.9502	1.84988	3.9906	2.30344	3.7628	2.55727	4.25	2.99272	5.4138	4.46504
6.0748	0.0141	0.1232	0.54304	0.149	0.75363	0.6122	0.66594	2.2258	0.81665	0.9322	1.09196	0.0522	2.19962	3.7908	1.58515	4.0502	1.84995	4.0906	2.30401	3.8628	2.55784	4.35	2.99451	5.5138	4.46236
6.1748	0.01399	0.127	0.53788	0.1544	0.74815	0.6852	0.66052	2.3258	0.81576	1.0322	1.08909	0.053	2.19421	3.8908	1.58439	4.1502	1.84995	4.1906	2.3056	3.9628	2.55943	4.45	2.99489	5.6138	4.45949
6.2748	0.01394	0.1308	0.53287	0.159	0.74279	0.7654	0.65523	2.4258	0.81436	1.1322	1.08616	0.054	2.18892	3.9908	1.58464	4.2502	1.85128	4.2906	2.30535	4.0628	2.56071	4.55	2.9961	5.7138	4.45542
6.3748	0.01393	0.1348	0.52771	0.164	0.73744	0.8654	0.65039	2.5258	0.81347	1.2322	1.08527	0.055	2.18388	4.0908	1.58445	4.3502	1.85014	4.3906	2.30637	4.1628	2.56071	4.65	2.99661	5.8138	4.45293
6.4748	0.01381	0.1386	0.52265	0.1694	0.7317	0.9654	0.64707	2.6258	0.81347	1.3322	1.0845	0.0556	2.17853	4.1908	1.58624	4.4502	1.85211	4.4906	2.30675	4.2628	2.56173	4.75	2.99776	5.9138	4.44885
6.5748	0.01379	0.143	0.51721	0.175	0.72546	1.0654	0.64389	2.7258	0.81417	1.4322	1.08342	0.0566	2.17292	4.2908	1.58566	4.5502	1.85167	4.5906	2.307	4.3628	2.56287	4.85	2.99833	6.0138	4.44643
6.6748	0.01378	0.1476	0.51169	0.1808	0.72004	1.1654	0.64083	2.8258	0.81187	1.5322	1.08068	0.0576	2.16731	4.3908	1.58535	4.6502	1.85256	4.6906	2.30751	4.4628	2.56326	4.95	2.99954	6.1058	4.44101
6.7748	0.01373	0.1524	0.50644	0.1872	0.71462	1.2654	0.63828	2.9258	0.81143	1.6322	1.08023	0.0586	2.16151	4.4908	1.58554	4.7502	1.85249	4.7906	2.30802	4.5628	2.56383	5.05	2.99967	6.2058	4.43916
6.8748	0.01368	0.1574	0.50112	0.193	0.70914	1.3654	0.63624	3.0258	0.80983	1.7322	1.07941	0.0596	2.15552	4.5908	1.58719	4.8502	1.85364	4.8906	2.30898	4.6628	2.56549	5.15	3.00043	6.2814	4.43388
6.9748	0.0136	0.1626	0.49581	0.1992	0.70411	1.4654	0.63337	3.1258	0.81079	1.8322	1.0787	0.0606	2.14991	4.6908	1.58649	4.9502	1.85402	4.9906	2.3093	4.7628	2.5653	5.25	3.00196	6.3814	4.43056
7.0748	0.01358	0.1676	0.49065	0.2054	0.69876	1.5654	0.63171	3.2258	0.8106	1.9322	1.07705	0.0616	2.14475	4.7908	1.58783	5.0502	1.85415	5.0906	2.30943	4.8628	2.56561	5.35	3.00266	6.4626	4.42553
7.1748	0.01353	0.1728	0.48563	0.2106	0.69334	1.6654	0.62936	3.3258	0.81028	2.0322	1.07577	0.0626	2.13946	4.8908	1.58726	5.1502	1.85415	5.1906	2.31057	4.9628	2.56708	5.45	3.00317	6.5626	4.42177
7.2748	0.01346	0.1786	0.48055	0.219	0.68786	1.7654	0.62757	3.4258	0.80971	2.1322	1.07628	0.0636	2.13296	4.9908	1.58611	5.2502	1.85523	5.2906	2.31121	5.0628	2.56785	5.55	3.00413	6.6414	4.41641
7.3748	0.01344	0.1844	0.4755	0.2262	0.68257	1.8654	0.62534	3.5258	0.8085	2.2322	1.07424	0.0644	2.12793	5.0908	1.58758	5.3502	1.85632	5.3906	2.31153	5.1628	2.56918	5.65	3.00534	6.7414	4.41304
7.4748	0.01335	0.191	0.47031	0.2336	0.67734	1.9654	0.62598	3.6258	0.80926	2.3322	1.07488	0.0656	2.12207	5.1908	1.58872	5.4502	1.85549	5.4906	2.31178	5.2628	2.56963	5.75	3.00515	6.8182	4.40794
7.5748	0.0133	0.1972	0.46508	0.2418	0.67224	2.0654	0.62368	3.7258	0.80888	2.4322	1.07348	0.0668	2.11576	5.2908	1.58707	5.5502	1.85473	5.5906	2.31274	5.3628	2.56976	5.85	3.00649	6.902	4.4029
7.6748	0.01327	0.204	0.46006	0.2492	0.6667	2.1654	0.62381	3.8258	0.80767	2.5322	1.07488	0.0678	2.10989	5.3908	1.58828	5.6502	1.85734	5.6906	2.31331	5.4628	2.57103	5.95	3.00681	6.9948	4.39787
7.7748	0.01323	0.2114	0.45481	0.2588	0.66167	2.2654	0.62177	3.9258	0.80786	2.6322	1.07342	0.069	2.1046	5.4908	1.58853	5.7502	1.8567	5.7906	2.31268	5.5628	2.57008	6.05	3.00795	7.0808	4.39277
7.8748	0.0132	0.2194	0.44973	0.268	0.65612	2.3654	0.62075	4.0258	0.80767	2.7322	1.07182	0.0702	2.09823	5.5908	1.58936	5.8502	1.85778	5.8906	2.31433	5.6628	2.57141	6.15	3.0084	7.1704	4.38767
7.9748	0.01316	0.2272	0.44459	0.2776	0.65064	2.4654	0.61973	4.1258	0.80748	2.8322	1.07227	0.0714	2.09192	5.6908	1.58936	5.9502	1.85842	5.9906	2.31433	5.7628	2.5725	6.25	3.00929	7.2466	4.38226
8.0748	0.01312	0.2358	0.43936	0.2886	0.64554	2.5654	0.61846	4.2258	0.80748	2.9322	1.07214	0.0724	2.08638	5.7908	1.58911	6.0502	1.85772	6.0906	2.31548	5.8628	2.57345	6.35	3.00974	7.3362	4.37665
8.1748	0.01306	0.2448	0.43433	0.297	0.63981	2.6654	0.61731	4.3258	0.80703	3.0322	1.07157	0.0736	2.0802	5.8908	1.59012	6.1502	1.85785	6.1906	2.31586	5.9628	2.57339	6.45	3.01069	7.4206	4.37149
8.2748	0.01299	0.2542	0.42921	0.3102	0.63439	2.7654	0.61648	4.4258	0.8076	3.1322	1.07169	0.075	2.07471	5.9908	1.59044	6.2502	1.8581	6.2906	2.31548	6.0628	2.57396	6.55	3.01108	7.4972	4.36632
8.3748	0.01298	0.2642	0.42402	0.3232	0.62891	2.8654	0.61712	4.5258	0.80729	3.2322	1.07176	0.076	2.06936	6.0908	1.59	6.3502	1.85912	6.3906	2.31644	6.1628	2.57473	6.65	3.01171	7.5742	4.3611
8.4748	0.01291	0.2754	0.41888	0.3356	0.62349	2.9654	0.61515	4.6258	0.80659	3.3322	1.07138	0.0772	2.06331	6.1908	1.59172	6.4502	1.86001	6.4906	2.31688	6.2628	2.57619	6.75	3.01241	7.6496	4.356
8.5748	0.01287	0.2876	0.41374	0.3474	0.61846	3.0654	0.61553	4.7258	0.80576	3.4322	1.07048	0.0784	2.05751	6.2908	1.59038	6.5502	1.86084	6.5906	2.31727	6.3628	2.57511	6.85	3.0119	7.7224	4.35014
8.6748	0.01283	0.3	0.40863	0.3636	0.61323	3.1654	0.61349	4.8258	0.80467	3.5322	1.06972	0.0796	2.0519	6.3908	1.59089	6.6502	1.86103	6.6906	2.31682	6.4628	2.57715	6.95	3.01394	7.7956	4.34472
8.7748	0.01284	0.313	0.40343	0.3792	0.60813	3.2654	0.61323	4.9258	0.80569	3.6322	1.07048	0.081	2.04616	6.4908	1.59063	6.7502	1.86199	6.7906	2.3193	6.5628	2.57664	7.05	3.01433	7.8688	4.33962
8.8748	0.01275	0.3284	0.39819	0.395	0.60297	3.3654	0.6126	5.0258	0.80442	3.7322	1.06997	0.0822	2.03986	6.5908	1.59197	6.8502	1.86129	6.8906	2.31867	6.6628	2.57785	7.15	3.01331	7.9436	4.33452
8.9748	0.01274	0.3434	0.39315	0.4118	0.59781	3.4654	0.61189	5.1258	0.80569	3.8322	1.07036	0.0836	2.03329	6.6908	1.59172	6.9502	1.86212	6.9906	2.31848	6.7628	2.57925	7.25	3.01433	8.0072	4.32942
9.0748	0.01274	0.3618	0.38795	0.429	0.59246	3.5654	0.61158	5.2258	0.80435	3.9322	1.06946	0.0848	2.02819	6.7908	1.59223	7.0502	1.86167	7.0906	2.31956	6.8628	2.57913	7.35	3.01586	8.0798	4.32439
9.1748	0.0127	0.381	0.38288	0.4498	0.5871	3.6654	0.61189	5.3258	0.80537	4.0322	1.0694	0.086	2.02316	6.8908	1.59191	7.1502	1.86167	7.1906	2.32077	6.9628	2.57944	7.45	3.01605	8.1376	4.31936
9.2748	0.01266	0.4018	0.3777	0.4722	0.58188	3.7654	0.61119	5.4258	0.80359	4.1322	1.06864	0.0872	2.01768	6.9908	1.59274	7.2502	1.86326	7.2906	2.32096	7.0628	2.57963	7.55	3.01643	8.207	4.31426
9.3748	0.01261	0.4252	0.37264	0.495	0.57684	3.8654	0.60986	5.5258	0.80404	4.2322	1.06902	0.0886	2.01118	7.0908	1.59306	7.3502	1.8632	7.3906	2.32185	7.1628	2.58104	7.65	3.01637	8.2688	4.30922
9.4748	0.01259	0.4518	0.36758	0.5174	0.57168	3.9654	0.60992	5.6258	0.80391	4.3322	1.06966	0.0902	2.00461	7.1908	1.59293	7.4502	1.86403	7.4906	2.32109	7.2628	2.58085	7.75	3.01719	8.3282	4.30406
9.5748	0.01255	0.4804	0.36247	0.5438	0.56658	4.0654	0.60915	5.7258	0.80263	4.4322	1.06851	0.0916	1.9992	7.2908	1.59388	7.5502	1.86352	7.5906	2.3216	7.3628	2.58123	7.85	3.01739	8.3918	4.29903
9.6748	0.0125	0.513	0.3573	0.5722	0.56123	4.1654	0.60928	5.8258	0.80302	4.5322	1.06934	0.0928	1.99378	7.3908	1.59414	7.6502	1.86416	7.6906	2.32128	7.4628	2.58123	7.95	3.01764	8.4526	4.29374
9.7748	0.01251	0.5526	0.35226	0.6066	0.5562	4.2654	0.60909	5.9258	0.8034	4.6322	1.06806	0.0942	1.98734	7.4908	1.59439	7.7502	1.86441	7.7906	2.32198	7.5628	2.58238	8.05	3.01847	8.5138	4.28794
9.8748	0.01247	0.5968	0.34721	0.6374	0.55084	4.3654	0.60909	6.0258	0.80232	4.7322	1.0673	0.096	1.98116	7.5908	1.59484	7.8502	1.86543	7.8906	2.32294	7.6628	2.5825	8.15	3.01789	8.5798	4.2829
9.9748	0.01238	0.6464	0.34213	0.6778	0.54568	4.4654	0.6082	6.1258	0.80283	4.8322	1.06851	0.0974	1.97543	7.6908	1.59497	7.9502	1.86556	7.9906	2.32326	7.7628	2.58365	8.25	3.01987	8.6368	4.27774
10.0748	0.01237	0.7092	0.33708	0.715	0.54046	4.5654	0.60737	6.2258	0.80314	4.9322	1.06806	0.0988	1.96975	7.7908	1.59395	8.0502	1.86543	8.0906	2.32306	7.8628	2.58371	8.35	3.01809	8.6986	4.27239
10.1748	0.01237	0.7812	0.332	0.7628	0.53542	4.6654	0.60762	6.3258	0.80346	5.0322	1.06736	0.1004	1.96319	7.8908	1.59529	8.1502	1.86524	8.1906	2.32319	7.9628	2.58403	8.45	3.02006	8.7568	4.26716
10.2748	0.0123	0.8708	0.32688	0.8136	0.53032	4.7654	0.60667	6.4258	0.80257	5.1322	1.06762	0.1018	1.95796	7.9908	1.59548	8.2502	1.86569	8.2906	2.3244	8.0628	2.58365	8.55	3.01974	8.8144	4.26194
10.3748	0.01227	0.9708	0.32252	0.865	0.52497	4.8654	0.60673	6.5258	0.80251	5.2322	1.06774	0.1036	1.95204	8.0908	1.5949	8.3502	1.86575	8.3906	2.32504	8.1628	2.58524	8.65	3.01879	8.8738	4.2569
10.4748	0.01227	1.0708	0.31848	0.9312	0.51981	4.9654	0.60622	6.6258	0.80302	5.3322	1.06774	0.1052	1.94573	8.1908	1.59605	8.4502	1.86709	8.4906	2.32472	8.2628	2.58537	8.75	3.01923	8.925	4.2518
10.5748	0.01225	1.1708	0.31538	1.007	0.51477	5.0654	0.60629	6.7258	0.80378	5.4322	1.06774	0.107	1.93974	8.2908	1.59663	8.5502	1.8676	8.5906	2.32612	8.3628	2.58543	8.85	3.01949	8.9792	4.24677
10.6748	0.01222	1.2708	0.31273	1.086	0.50891	5.1654	0.60527	6.8258	0.8027	5.5322	1.06755	0.1086	1.93432	8.3908	1.59643	8.6502	1.86849	8.6906	2.32498	8.4628	2.58594	8.95	3.01981	9.0342	4.24116
10.7748	0.01219	1.3708	0.31006	1.1806	0.50343	5.2654	0.60444	6.9258	0.80257	5.6322	1.06768	0.11	1.9289	8.4908	1.59573	8.7502	1.86804	8.7906	2.32428	8.5628	2.58614	9.05	3.01917	9.092	4.236
10.8748	0.0122	1.4708	0.30796	1.2806	0.49903	5.3654	0.60412	7.0258	0.80232	5.7322	1.06723	0.1116	1.92336	8.5908	1.59764	8.8502	1.869	8.8906	2.32549	8.6628	2.58664	9.15	3.02	9.1466	4.23084
10.9748	0.01214	1.5708	0.30596	1.3806	0.49508	5.4654	0.60488	7.1258	0.80187	5.8322	1.06742	0.1132	1.91775	8.6908	1.59713	8.9502	1.86881	8.9906	2.32555	8.7628	2.58664	9.25	3.01949	9.1984	4.22529
11.0748	0.01213	1.6708	0.30443	1.468	0.49005	5.5654	0.60418	7.2258	0.80232	5.9322	1.06768	0.115	1.91221	8.7908	1.5972	9.0502	1.86976	9.0906	2.32644	8.8628	2.58843	9.35	3.01968	9.2532	4.22026
11.1748	0.01211	1.7708	0.30254	1.568	0.48731	5.6654	0.60348	7.3258	0.80161	6.0322	1.06691	0.1168	1.90641	8.8908	1.59745	9.1502	1.87047	9.1906	2.32733	8.9628	2.58894	9.45	3.01968	9.3032	4.21503
11.2748	0.01202	1.8708	0.30099	1.668	0.48431	5.7654	0.60361	7.4258	0.80123	6.1322	1.06717	0.1186	1.90125	8.9908	1.59835	9.2502	1.87098	9.2906	2.3267	9.0628	2.58747	9.55	3.01974	9.361	4.20981
11.3748	0.01198	1.9708	0.29992	1.768	0.48106	5.8654	0.60291	7.5258	0.80085	6.2322	1.0666	0.1202	1.8957	9.0908	1.59886	9.3502	1.87002	9.3906	2.32784	9.1628	2.58766	9.65	3.02006	9.4118	4.20464
11.4748	0.012	2.0708	0.29874	1.8682	0.47881	5.9654	0.60189	7.6258	0.80098	6.3322	1.06679	0.1222	1.88939	9.1908	1.59739	9.4502	1.87117	9.4906	2.32702	9.2628	2.58811	9.75	3.01974	9.461	4.19935
11.5748	0.012	2.1708	0.29783	1.9682	0.47609	6.0654	0.60361	7.7258	0.80117	6.4322	1.06609	0.1238	1.88417	9.2908	1.59892	9.5502	1.87098	9.5906	2.3281	9.3628	2.58849	9.85	3.01898	9.5112	4.19432
11.6748	0.01195	2.2708	0.29685	2.0682	0.47367	6.1654	0.60214	7.8258	0.80136	6.5322	1.06749	0.1256	1.87894	9.3908	1.59809	9.6502	1.87142	9.6906	2.32829	9.4628	2.589	9.95	3.01936	9.557	4.18884
11.7748	0.01192	2.3708	0.29567	2.1682	0.47184	6.2654	0.60214	7.9258	0.80149	6.6322	1.06704	0.1276	1.87327	9.4908	1.59949	9.7502	1.87244	9.7906	2.32797	9.5628	2.58862	10.05	3.01974	9.6092	4.18368
11.8748	0.01194	2.4708	0.29446	2.2682	0.46938	6.3654	0.60112	8.0258	0.80047	6.7322	1.06634	0.1298	1.8669	9.5908	1.59879	9.8502	1.87257	9.8906	2.32893	9.6628	2.58919	10.15	3.01853	9.6568	4.17845
11.9748	0.0119	2.5708	0.29385	2.3682	0.46787	6.4654	0.60323	8.1258	0.79983	6.8322	1.06762	0.1316	1.86167	9.6908	1.59962	9.9502	1.87289	9.9906	2.32893	9.7628	2.58888	10.25	3.0193	9.7074	4.17316
12.0748	0.01187	2.6708	0.29301	2.4682	0.46588	6.5654	0.60163	8.2258	0.79989	6.9322	1.06653	0.1336	1.85555	9.7908	1.59879	10.0502	1.87238	10.0906	2.32969	9.8628	2.58977	10.35	3.01809	9.7596	4.16736
12.1748	0.01188	2.7708	0.29208	2.5682	0.46448	6.6654	0.60214	8.3258	0.80008	7.0322	1.06628	0.1352	1.85052	9.8908	1.60109	10.1502	1.87359	10.1906	2.32893	9.9628	2.58913	10.45	3.01751	9.8072	4.16226
12.2748	0.01183	2.8708	0.29141	2.6682	0.46271	6.7654	0.60125	8.4258	0.79964	7.1322	1.06628	0.1376	1.84478	9.9908	1.60102	10.2502	1.8741	10.2906	2.32931	10.0628	2.58939	10.55	3.01942	9.8558	4.15723
12.3748	0.01177	2.9708	0.29075	2.7682	0.46143	6.8654	0.60106	8.5258	0.80098	7.2322	1.06698	0.14	1.83917	10.0908	1.60064	10.3502	1.87397	10.3906	2.32982	10.1628	2.58926	10.65	3.01751	9.9048	4.152
12.4748	0.01181	3.0708	0.28994	2.8682	0.46011	6.9654	0.60119	8.6258	0.80142	7.3322	1.06685	0.142	1.83338	10.1908	1.60096	10.4502	1.87423	10.4906	2.32931	10.2628	2.58996	10.75	3.01745	9.947	4.14697
12.5748	0.01184	3.1708	0.28932	2.9682	0.45874	7.0654	0.60093	8.7258	0.80085	7.4322	1.06641	0.1448	1.82713	10.2908	1.60179	10.5502	1.87461	10.5906	2.3309	10.3628	2.58951	10.85	3.01649	9.9912	4.14136
12.6748	0.01176	3.2708	0.28853	3.0682	0.45732	7.1654	0.60081	8.8258	0.79957	7.5322	1.0657	0.1472	1.82146	10.3908	1.60083	10.6502	1.87461	10.6906	2.33052	10.4628	2.5906	10.95	3.01745	10.0428	4.13601
12.7748	0.01176	3.3708	0.2883	3.1682	0.45621	7.2654	0.59966	8.9258	0.8004	7.6322	1.06641	0.1492	1.8163	10.4908	1.60236	10.7502	1.87486	10.7906	2.33129	10.5628	2.59015	11.05	3.01579	10.0884	4.13091
12.8748	0.01179	3.4708	0.28747	3.2682	0.4552	7.3654	0.60023	9.0258	0.80066	7.7322	1.06641	0.1514	1.81075	10.5908	1.60166	10.8502	1.87537	10.8906	2.33052	10.6628	2.59053	11.15	3.01637	10.1352	4.12588
12.9748	0.01174	3.5708	0.28685	3.3682	0.45387	7.4654	0.6003	9.1258	0.79989	7.8322	1.06634	0.1536	1.80502	10.6908	1.60204	10.9502	1.87627	10.9906	2.33084	10.7628	2.59142	11.25	3.01566	10.1754	4.12084
13.0748	0.01166	3.6708	0.28641	3.4682	0.45307	7.5654	0.59877	9.2258	0.79957	7.9322	1.06762	0.1568	1.79839	10.7908	1.60287	11.0502	1.87658	11.0906	2.33167	10.8628	2.59104	11.35	3.0149	10.2152	4.11574
13.1748	0.01167	3.7708	0.2858	3.5682	0.45186	7.6654	0.59947	9.3258	0.79996	8.0322	1.06583	0.159	1.79335	10.8908	1.60268	11.1502	1.87569	11.1906	2.33065	10.9628	2.59015	11.45	3.01471	10.2632	4.11064
13.2748	0.01165	3.8708	0.28563	3.6682	0.45094	7.7654	0.59845	9.4258	0.79957	8.1322	1.06704	0.1618	1.78787	10.9908	1.60242	11.2502	1.87728	11.2906	2.33129	11.0628	2.59009	11.55	3.01407	10.305	4.10497
13.3748	0.01164	3.9708	0.28504	3.7682	0.45002	7.8654	0.59889	9.5258	0.79932	8.2322	1.06653	0.1646	1.78265	11.0908	1.60255	11.3502	1.87716	11.3906	2.3316	11.1628	2.59053	11.65	3.01241	10.3544	4.09975
13.4748	0.01165	4.0708	0.28462	3.8682	0.44921	7.9654	0.59896	9.6258	0.79964	8.3322	1.06704	0.167	1.77704	11.1908	1.60268	11.4502	1.87728	11.4906	2.33218	11.2628	2.58983	11.75	3.01241	10.3924	4.09471
13.5748	0.01162	4.1708	0.28406	3.9682	0.4484	8.0654	0.59928	9.7258	0.80053	8.4322	1.06583	0.1696	1.77169	11.2908	1.60268	11.5502	1.87754	11.5906	2.33116	11.3628	2.59021	11.85	3.01082	10.4332	4.08949
13.6748	0.01161	4.2708	0.2838	4.0682	0.44759	8.1654	0.59877	9.8258	0.80034	8.5322	1.06653	0.1728	1.76602	11.3908	1.60313	11.6502	1.87786	11.6906	2.33237	11.4628	2.58977	11.95	3.01139	10.4812	4.08439
13.7748	0.01156	4.3708	0.28324	4.1682	0.4464	8.2654	0.59794	9.9258	0.80008	8.6322	1.06672	0.1756	1.75996	11.4908	1.60434	11.7502	1.87754	11.7906	2.33269	11.5628	2.58996	12.05	3.01012	10.5232	4.0791
13.8748	0.01156	4.4708	0.28281	4.2682	0.44575	8.3654	0.59838	10.0258	0.79983	8.7322	1.06615	0.1786	1.75435	11.5908	1.60504	11.8502	1.87779	11.8906	2.33135	11.6628	2.59047	12.15	3.00904	10.558	4.07349
13.9748	0.01159	4.5708	0.28236	4.3682	0.44505	8.4654	0.59819	10.1258	0.79881	8.8322	1.06532	0.1816	1.74906	11.6908	1.60351	11.9502	1.87837	11.9906	2.33275	11.7628	2.58875	12.25	3.00795	10.6082	4.06801
14.0748	0.01148	4.6708	0.28205	4.4682	0.4445	8.5654	0.59775	10.2258	0.80002	8.9322	1.06526	0.1844	1.74326	11.7908	1.60427	12.0502	1.87735	12.0906	2.33237	11.8628	2.58919	12.35	3.00719	10.6506	4.06298
14.1748	0.01156	4.7708	0.28189	4.5682	0.44393	8.6654	0.59832	10.3258	0.79894	9.0322	1.06691	0.1874	1.73823	11.8908	1.60472	12.1502	1.87856	12.1906	2.33275	11.9628	2.58958	12.45	3.00642	10.6912	4.05756
14.2748	0.01153	4.8708	0.28097	4.6682	0.44319	8.7654	0.59673	10.4258	0.79926	9.1322	1.06583	0.1906	1.73313	11.9908	1.60567	12.2502	1.87964	12.2906	2.33237	12.0628	2.58932	12.55	3.00515	10.731	4.05233
14.3748	0.01151	4.9708	0.28105	4.7682	0.44217	8.8654	0.59705	10.5258	0.79887	9.2322	1.06704	0.1936	1.72784	12.0908	1.60402	12.3502	1.87971	12.3906	2.33339	12.1628	2.58919	12.65	3.00432	10.7716	4.04724
14.4748	0.01148	5.0708	0.28065	4.8682	0.44187	8.9654	0.59775	10.6258	0.79932	9.3322	1.06723	0.1972	1.72268	12.1908	1.60567	12.4502	1.87888	12.4906	2.33256	12.2628	2.58932	12.75	3.00368	10.8114	4.04214
14.5748	0.01151	5.1708	0.28017	4.9682	0.4413	9.0654	0.59756	10.7258	0.80002	9.4322	1.06711	0.2006	1.71726	12.2908	1.60618	12.5502	1.8799	12.5906	2.33167	12.3628	2.58913	12.85	3.00285	10.8492	4.0371
14.6748	0.01145	5.2708	0.27984	5.0682	0.44075	9.1654	0.59635	10.8258	0.79938	9.5322	1.06609	0.2044	1.71191	12.3908	1.60606	12.6502	1.88073	12.6906	2.33103	12.4628	2.58868	12.95	3.00126	10.89	4.03207
14.7748	0.0114	5.3708	0.2794	5.1682	0.43976	9.2654	0.59628	10.9258	0.79836	9.6322	1.06596	0.208	1.70675	12.4908	1.60574	12.7502	1.88034	12.7906	2.33281	12.5628	2.58913	13.05	2.99916	10.9264	4.02684
14.8748	0.01143	5.4708	0.27942	5.2682	0.43931	9.3654	0.59584	11.0258	0.7983	9.7322	1.06615	0.2114	1.70139	12.5908	1.60618	12.8502	1.88009	12.8906	2.33192	12.6628	2.58875	13.15	2.99954	10.9656	4.02174
14.9748	0.01145	5.5708	0.27873	5.3682	0.4389	9.4654	0.59679	11.1258	0.79868	9.8322	1.06621	0.2156	1.69598	12.6908	1.6065	12.9502	1.88028	12.9906	2.33205	12.7628	2.58881	13.25	2.99833	11.0032	4.01658
15.0748	0.01142	5.6708	0.2785	5.4682	0.43842	9.5654	0.59628	11.2258	0.79932	9.9322	1.06641	0.2196	1.69069	12.7908	1.60695	13.0502	1.88073	13.0906	2.33224	12.8628	2.58849	13.35	2.99686	11.0388	4.01148
15.1748	0.01136	5.7708	0.27835	5.5682	0.43796	9.6654	0.59577	11.3258	0.79856	10.0322	1.06564	0.2234	1.68559	12.8908	1.60593	13.1502	1.88219	13.1906	2.33224	12.9628	2.58754	13.45	2.99559	11.081	4.00613
15.2748	0.0114	5.8708	0.27801	5.6682	0.43758	9.7654	0.59513	11.4258	0.79862	10.1322	1.06621	0.227	1.68043	12.9908	1.60587	13.2502	1.88219	13.2906	2.33148	13.0628	2.58817	13.55	2.99406	11.1196	4.00084
15.3748	0.01135	5.9708	0.27764	5.7682	0.43671	9.8654	0.59558	11.5258	0.79856	10.2322	1.06513	0.2316	1.67501	13.0908	1.60669	13.3502	1.88219	13.3906	2.3325	13.1628	2.58645	13.65	2.9933	11.1578	3.99568
15.4748	0.01135	6.0708	0.27764	5.8682	0.43641	9.9654	0.59577	11.6258	0.79849	10.3322	1.06628	0.2358	1.66991	13.1908	1.60733	13.4502	1.88175	13.4906	2.33192	13.2628	2.58601	13.75	2.99087	11.1946	3.99033
15.5748	0.0114	6.1708	0.27733	5.9682	0.43587	10.0654	0.59532	11.7258	0.7983	10.4322	1.06577	0.2404	1.66399	13.2908	1.6072	13.5502	1.88245	13.5906	2.33262	13.3628	2.58543	13.85	2.99043	11.2284	3.98523
15.6748	0.01138	6.2708	0.27694	6.0682	0.43539	10.1654	0.59539	11.8258	0.79836	10.5322	1.0666	0.2462	1.65857	13.3908	1.60778	13.6502	1.88296	13.6906	2.33116	13.4628	2.58569	13.95	2.98877	11.269	3.97975
15.7748	0.0113	6.3708	0.27681	6.1682	0.43495	10.2654	0.59475	11.9258	0.79843	10.6322	1.06596	0.251	1.65309	13.4908	1.60797	13.7502	1.88092	13.7906	2.33116	13.5628	2.58416	14.05	2.9866	11.306	3.97446
15.8748	0.01124	6.4708	0.27657	6.2682	0.43431	10.3654	0.59596	12.0258	0.79779	10.7322	1.06615	0.2556	1.64767	13.5908	1.60784	13.8502	1.88404	13.8906	2.33211	13.6628	2.58448	14.15	2.98616	11.3428	3.96942
15.9748	0.01132	6.5708	0.27614	6.3682	0.43406	10.4654	0.59539	12.1258	0.79798	10.8322	1.06685	0.2616	1.64238	13.6908	1.60829	13.9502	1.88264	13.9906	2.33122	13.7628	2.58416	14.25	2.98418	11.381	3.96432
16.0748	0.01127	6.6708	0.27633	6.4682	0.43393	10.5654	0.5952	12.2258	0.79824	10.9322	1.0657	0.267	1.63709	13.7908	1.60765	14.0502	1.88257	14.0906	2.33103	13.8628	2.5834	14.35	2.98151	11.4116	3.95923
16.1748	0.01125	6.7708	0.27552	6.5682	0.43327	10.6654	0.59545	12.3258	0.79817	11.0322	1.06653	0.272	1.63187	13.8908	1.60835	14.1502	1.88289	14.1906	2.3318	13.9628	2.58346	14.45	2.98023	11.4492	3.95362
16.2748	0.01127	6.8708	0.27578	6.6682	0.43295	10.7654	0.5938	12.4258	0.79907	11.1322	1.06742	0.2782	1.62664	13.9908	1.60803	14.2502	1.8841	14.2906	2.33173	14.0628	2.58308	14.55	2.97845	11.4872	3.94846
16.3748	0.01124	6.9708	0.27513	6.7682	0.43243	10.8654	0.59399	12.5258	0.79875	11.2322	1.06634	0.2838	1.62154	14.0908	1.60861	14.3502	1.88334	14.3906	2.33186	14.1628	2.58199	14.65	2.97704	11.5232	3.94336
16.4748	0.01119	7.0708	0.27513	6.8682	0.43221	10.9654	0.59481	12.6258	0.79868	11.3322	1.06698	0.2902	1.61606	14.1908	1.60931	14.4502	1.88302	14.4906	2.33052	14.2628	2.58244	14.75	2.97475	11.5584	3.93769
16.5748	0.01126	7.1708	0.27457	6.9682	0.43164	11.0654	0.59392	12.7258	0.7983	11.4322	1.06691	0.2972	1.61077	14.2908	1.60886	14.5502	1.88366	14.5906	2.33039	14.3628	2.58104	14.85	2.97303	11.5946	3.93227
16.6748	0.01126	7.2708	0.27469	7.0682	0.43117	11.1654	0.5952	12.8258	0.79766	11.5322	1.06602	0.303	1.60548	14.3908	1.60931	14.6502	1.8834	14.6906	2.33078	14.4628	2.58065	14.95	2.97195	11.6308	3.92698
16.7748	0.01121	7.3708	0.27424	7.1682	0.43087	11.2654	0.59469	12.9258	0.79811	11.6322	1.06691	0.311	1.60045	14.4908	1.60892	14.7502	1.88398	14.7906	2.33148	14.5628	2.58078	15.05	2.97061	11.6652	3.92195
16.8748	0.01117	7.4708	0.27417	7.2682	0.43044	11.3654	0.59443	13.0258	0.79773	11.7322	1.0666	0.3178	1.59529	14.5908	1.61007	14.8502	1.8834	14.8906	2.33141	14.6628	2.57874	15.15	2.9664	11.6998	3.91672
16.9748	0.01123	7.5708	0.274	7.3682	0.43004	11.4654	0.59367	13.1258	0.79785	11.8322	1.06609	0.3248	1.58974	14.6908	1.61001	14.9502	1.88315	14.9906	2.33014	14.7628	2.57932	15.25	2.96513	11.7352	3.91156
17.0748	0.01124	7.6708	0.27351	7.4682	0.42964	11.5654	0.59341	13.2258	0.7976	11.9322	1.06685	0.3338	1.58433	14.7908	1.61045	15.0502	1.88423	15.0906	2.33033	14.8628	2.57766	15.35	2.96334	11.7674	3.90652
17.1748	0.01118	7.7708	0.27363	7.5682	0.42975	11.6654	0.59373	13.3258	0.79753	12.0322	1.06628	0.3414	1.57859	14.8908	1.61065	15.1502	1.88417	15.1906	2.32937	14.9628	2.57619	15.45	2.96188	11.7988	3.9006
17.2748	0.01114	7.8708	0.27324	7.6682	0.42899	11.7654	0.59329	13.4258	0.79722	12.1322	1.0673	0.3508	1.5733	14.9908	1.61109	15.2502	1.88506	15.2906	2.33001	15.0628	2.57549	15.55	2.95939	11.8378	3.89518
17.3748	0.01116	7.9708	0.27315	7.7682	0.42899	11.8654	0.59437	13.5258	0.79773	12.2322	1.06691	0.36	1.5682	15.0908	1.61039	15.3502	1.88582	15.3906	2.32931	15.1628	2.57543	15.65	2.95627	11.8696	3.88964
17.4748	0.01119	8.0708	0.27284	7.8682	0.42849	11.9654	0.59373	13.6258	0.79722	12.3322	1.06691	0.37	1.56291	15.1908	1.61077	15.4502	1.8857	15.4906	2.3295	15.2628	2.57447	15.75	2.95512	11.905	3.88384
17.5748	0.01112	8.1708	0.27284	7.9682	0.42826	12.0654	0.59227	13.7258	0.79817	12.4322	1.06723	0.379	1.55775	15.2908	1.60994	15.5502	1.88525	15.5906	2.32867	15.3628	2.57384	15.85	2.95251	11.9432	3.87848
17.6748	0.01115	8.2708	0.27249	8.0682	0.42782	12.1654	0.59278	13.8258	0.79715	12.5322	1.06641	0.39	1.55233	15.3908	1.61052	15.6502	1.88449	15.6906	2.32906	15.4628	2.57345	15.95	2.95041	11.9814	3.87262
17.7748	0.01115	8.3708	0.27223	8.1682	0.42772	12.2654	0.59259	13.9258	0.79715	12.6322	1.06621	0.4002	1.5473	15.4908	1.61128	15.7502	1.88595	15.7906	2.32804	15.5628	2.57167	16.05	2.9483	12.0154	3.86714
17.8748	0.01106	8.4708	0.27196	8.2682	0.42718	12.3654	0.59239	14.0258	0.7976	12.7322	1.06774	0.4108	1.54182	15.5908	1.61116	15.8502	1.8857	15.8906	2.32835	15.6628	2.57237	16.15	2.94422	12.0498	3.86179
17.9748	0.01109	8.5708	0.27175	8.3682	0.42709	12.4654	0.59252	14.1258	0.79709	12.8322	1.06647	0.4236	1.53659	15.6908	1.6116	15.9502	1.88595	15.9906	2.32842	15.7628	2.57065	16.25	2.94308	12.0814	3.85675
18.0748	0.01117	8.6708	0.27135	8.4682	0.42679	12.5654	0.59284	14.2258	0.79824	12.9322	1.06685	0.435	1.53156	15.7908	1.61154	16.0502	1.88582	16.0906	2.32676	15.8628	2.5695	16.35	2.94078	12.1104	3.85153
18.1748	0.01112	8.7708	0.27144	8.5682	0.42619	12.6654	0.59259	14.3258	0.79722	13.0322	1.06723	0.4494	1.52633	15.8908	1.61217	16.1502	1.8857	16.1906	2.32663	15.9628	2.56861	16.45	2.93741	12.1464	3.8463
18.2748	0.01106	8.8708	0.27127	8.6682	0.42624	12.7654	0.59246	14.4258	0.79702	13.1322	1.06666	0.463	1.52104	15.9908	1.61243	16.2502	1.88684	16.2906	2.32574	16.0628	2.56791	16.55	2.93524	12.1786	3.84037
18.3748	0.01112	8.9708	0.27113	8.7682	0.4258	12.8654	0.59227	14.5258	0.79715	13.2322	1.06691	0.476	1.51582	16.0908	1.61275	16.3502	1.88704	16.3906	2.32695	16.1628	2.56676	16.65	2.93205	12.2152	3.83489
18.4748	0.01106	9.0708	0.27084	8.8682	0.42554	12.9654	0.59176	14.6258	0.79734	13.3322	1.06685	0.4934	1.51034	16.1908	1.61307	16.4502	1.88602	16.4906	2.32504	16.2628	2.56498	16.75	2.92912	12.2468	3.82967
18.5748	0.01103	9.1708	0.27071	8.9682	0.425	13.0654	0.59188	14.7258	0.79766	13.4322	1.06742	0.5106	1.50524	16.2908	1.61249	16.5502	1.8864	16.5906	2.32364	16.3628	2.56479	16.85	2.92759	12.2784	3.82425
18.6748	0.01104	9.2708	0.27058	9.0682	0.42498	13.1654	0.59265	14.8258	0.79792	13.5322	1.06698	0.528	1.49995	16.3908	1.61268	16.6502	1.88608	16.6906	2.32459	16.4628	2.56377	16.95	2.92523	12.309	3.81921
18.7748	0.01106	9.3708	0.27043	9.1682	0.42471	13.2654	0.59208	14.9258	0.79677	13.6322	1.06698	0.5448	1.49485	16.4908	1.61249	16.7502	1.88723	16.7906	2.32408	16.5628	2.5623	17.05	2.92249	12.341	3.81399
18.8748	0.01107	9.4708	0.27035	9.2682	0.42433	13.3654	0.5915	15.0258	0.79779	13.7322	1.06806	0.5648	1.48982	16.5908	1.61294	16.8502	1.88665	16.8906	2.32383	16.6628	2.56147	17.15	2.91905	12.3738	3.80864
18.9748	0.01101	9.5708	0.27022	9.3682	0.42425	13.4654	0.59239	15.1258	0.79753	13.8322	1.06685	0.585	1.48446	16.6908	1.61217	16.9502	1.88659	16.9906	2.32351	16.7628	2.56045	17.25	2.91625	12.403	3.80335
19.0748	0.01103	9.6708	0.26989	9.4682	0.42419	13.5654	0.59233	15.2258	0.79817	13.9322	1.06813	0.607	1.47924	16.7908	1.61326	17.0502	1.88608	17.0906	2.32281	16.8628	2.55911	17.35	2.91344	12.4348	3.79831
19.1748	0.01102	9.7708	0.26974	9.5682	0.42342	13.6654	0.59093	15.3258	0.79709	14.0322	1.0673	0.6306	1.47414	16.8908	1.613	17.1502	1.88627	17.1906	2.32192	16.9628	2.55854	17.45	2.91147	12.4636	3.79328
19.2748	0.01103	9.8708	0.26942	9.6682	0.42368	13.7654	0.59137	15.4258	0.79709	14.1322	1.06717	0.6538	1.46891	16.9908	1.613	17.2502	1.8871	17.2906	2.32255	17.0628	2.55688	17.55	2.90726	12.4944	3.7878
19.3748	0.01097	9.9708	0.2693	9.7682	0.42325	13.8654	0.59067	15.5258	0.79798	14.2322	1.06672	0.6808	1.46369	17.0908	1.61351	17.3502	1.88672	17.3906	2.32052	17.1628	2.55516	17.65	2.90408	12.5234	3.78219
19.4748	0.01106	10.0708	0.26905	9.8682	0.42306	13.9654	0.59163	15.6258	0.79677	14.3322	1.06787	0.7108	1.45865	17.1908	1.61339	17.4502	1.88754	17.4906	2.32128	17.2628	2.55548	17.75	2.90076	12.5544	3.77664
19.5748	0.011	10.1708	0.26928	9.9682	0.42249	14.0654	0.59023	15.7258	0.79734	14.4322	1.06711	0.7396	1.45349	17.2908	1.61288	17.5502	1.88602	17.5906	2.32032	17.3628	2.55274	17.85	2.89879	12.5916	3.77148
19.6748	0.01097	10.2708	0.26917	10.0682	0.42235	14.1654	0.59118	15.8258	0.79677	14.5322	1.06793	0.7718	1.44833	17.3908	1.6139	17.6502	1.88646	17.6906	2.31988	17.4628	2.55166	17.95	2.89617	12.6204	3.7653
19.7748	0.01095	10.3708	0.26873	10.1682	0.42229	14.2654	0.59074	15.9258	0.7969	14.6322	1.06774	0.8116	1.44329	17.4908	1.61383	17.7502	1.88602	17.7906	2.31835	17.5628	2.55007	18.05	2.89292	12.654	3.76027
19.8748	0.01096	10.4708	0.26857	10.2682	0.42195	14.3654	0.59023	16.0258	0.79658	14.7322	1.06672	0.8466	1.43826	17.5908	1.61396	17.8502	1.88774	17.8906	2.31841	17.6628	2.54936	18.15	2.8898	12.6862	3.75498
19.9748	0.01098	10.5708	0.26859	10.3682	0.42153	14.4654	0.59093	16.1258	0.79785	14.8322	1.06793	0.8876	1.43303	17.6908	1.61479	17.9502	1.88735	17.9906	2.31886	17.7628	2.54822	18.25	2.88636	12.7124	3.74969
20.0748	0.01098	10.6708	0.26887	10.4682	0.42149	14.5654	0.59093	16.2258	0.79798	14.9322	1.06838	0.9386	1.42768	17.7908	1.61364	18.0502	1.88774	18.0906	2.31707	17.8628	2.54726	18.35	2.8833	12.7462	3.74357
20.1748	0.01099	10.7708	0.26807	10.5682	0.42097	14.6654	0.59074	16.3258	0.79658	15.0322	1.0666	0.9882	1.42226	17.8908	1.6146	18.1502	1.88697	18.1906	2.31707	17.9628	2.54478	18.45	2.87929	12.7812	3.73822
20.2748	0.01097	10.8708	0.26838	10.6682	0.421	14.7654	0.58984	16.4258	0.79683	15.1322	1.06768	1.0476	1.41717	17.9908	1.61434	18.2502	1.88678	18.2906	2.3158	18.0628	2.54286	18.55	2.87642	12.8096	3.7328
20.3748	0.01089	10.9708	0.26801	10.7682	0.42096	14.8654	0.59137	16.5258	0.79626	15.2322	1.06736	1.1196	1.41181	18.0908	1.61492	18.3502	1.88754	18.3906	2.31599	18.1628	2.54235	18.65	2.87482	12.8356	3.7277
20.4748	0.01097	11.0708	0.26779	10.8682	0.42056	14.9654	0.59074	16.6258	0.79702	15.3322	1.06825	1.1846	1.40671	18.1908	1.61466	18.4502	1.88729	18.4906	2.31484	18.2628	2.54038	18.7268	2.86954	12.8684	3.72216
20.5748	0.011	11.1708	0.26776	10.9682	0.42036	15.0654	0.58991	16.7258	0.79569	15.4322	1.06819	1.2642	1.40098	18.2908	1.61555	18.5502	1.88748	18.5906	2.31484	18.3628	2.53898	18.8268	2.86705	12.902	3.71712
20.6748	0.01085	11.2708	0.26753	11.0682	0.42023	15.1654	0.59054	16.8258	0.79569	15.5322	1.06825	1.353	1.39588	18.3908	1.61479	18.6502	1.88704	18.6906	2.31478	18.4628	2.53802	18.9268	2.86361	12.9278	3.71209
20.7748	0.01093	11.3708	0.2676	11.1682	0.4202	15.2654	0.5894	16.9258	0.79652	15.6322	1.06685	1.453	1.39212	18.4908	1.61523	18.7502	1.88735	18.7906	2.31351	18.5628	2.53611	19.0268	2.86029	12.9568	3.70642
20.8748	0.01093	11.4708	0.26708	11.2682	0.41982	15.3654	0.59137	17.0258	0.79715	15.7322	1.06813	1.5372	1.38689	18.5908	1.61644	18.8502	1.88786	18.8906	2.31217	18.6628	2.53502	19.1268	2.85755	12.9848	3.70094
20.9748	0.01092	11.5708	0.26731	11.3682	0.41956	15.4654	0.59061	17.1258	0.79728	15.8322	1.06825	1.6372	1.38435	18.6908	1.61504	18.9502	1.88754	18.9906	2.31127	18.7628	2.53381	19.2268	2.8536	13.0182	3.69539
21.0748	0.01088	11.6708	0.2667	11.4682	0.41948	15.5654	0.59016	17.2258	0.79613	15.9322	1.06902	1.7372	1.38059	18.7908	1.61562	19.0502	1.8878	19.0906	2.31121	18.8628	2.53158	19.3268	2.8494	13.0458	3.69036
21.1748	0.01091	11.7708	0.26671	11.5682	0.41921	15.6654	0.58883	17.3258	0.79626	16.0322	1.06825	1.8372	1.3781	18.8908	1.61625	19.1502	1.88665	19.1906	2.30924	18.9628	2.52974	19.4268	2.84627	13.0728	3.68507
21.2748	0.0109	11.8708	0.26662	11.6682	0.41908	15.7654	0.58972	17.4258	0.79601	16.1322	1.06838	1.9372	1.37428	18.9908	1.61581	19.2502	1.88831	19.2906	2.30994	19.0628	2.52789	19.5268	2.84226	13.1066	3.68003
21.3748	0.01087	11.9708	0.26628	11.7682	0.41882	15.8654	0.58991	17.5258	0.7955	16.2322	1.06851	2.0372	1.37109	19.0908	1.61542	19.3502	1.8878	19.3906	2.30885	19.1628	2.52649	19.6268	2.83939	13.1332	3.67487
21.4748	0.0109	12.0708	0.26619	11.8682	0.4188	15.9654	0.58978	17.6258	0.79543	16.3322	1.06851	2.1372	1.36943	19.1908	1.61568	19.4502	1.88602	19.4906	2.30841	19.2628	2.52489	19.7268	2.83671	13.161	3.66926
21.5748	0.01089	12.1708	0.26612	11.9682	0.41865	16.0654	0.59016	17.7258	0.7969	16.4322	1.06832	2.2372	1.36816	19.2908	1.61536	19.5502	1.88767	19.5906	2.30643	19.3628	2.52304	19.8198	2.83136	13.193	3.6641
21.6748	0.01082	12.2708	0.26631	12.0682	0.418	16.1654	0.58959	17.8258	0.79632	16.5322	1.06825	2.3372	1.36599	19.3908	1.616	19.6502	1.88684	19.6906	2.30688	19.4628	2.5203	19.9198	2.8292	13.2236	3.65875
21.7748	0.01083	12.3708	0.26596	12.1682	0.41808	16.2654	0.58972	17.9258	0.79632	16.6322	1.06819	2.4372	1.36268	19.4908	1.61625	19.7502	1.88646	19.7906	2.30452	19.5628	2.51999	20.0198	2.82499	13.2514	3.65352
21.8748	0.01085	12.4708	0.26566	12.2682	0.41789	16.3654	0.59016	18.0258	0.79671	16.7322	1.06832	2.5372	1.36147	19.5908	1.6153	19.8502	1.88774	19.8906	2.30516	19.6628	2.51718	20.1198	2.82238	13.2818	3.64759
21.9748	0.01086	12.5708	0.26576	12.3682	0.41779	16.4654	0.58857	18.1258	0.79722	16.8322	1.06774	2.6372	1.36045	19.6908	1.61664	19.9502	1.88621	19.9906	2.30376	19.7628	2.51642	20.2176	2.81683	13.3084	3.64243
22.0748	0.01085	12.6708	0.26581	12.4682	0.41753	16.5654	0.5894	18.2258	0.79696	16.9322	1.06838	2.7372	1.35834	19.7908	1.61568	20.0502	1.88678	20.0906	2.30274	19.8628	2.51552	20.3176	2.81486	13.3364	3.6374
22.1748	0.01089	12.7708	0.26549	12.5682	0.41749	16.6654	0.58914	18.3258	0.79562	17.0322	1.06768	2.8372	1.35694	19.8908	1.61657	20.1502	1.88735	20.1906	2.30267	19.9628	2.51278	20.4094	2.80963	13.3664	3.63217
22.2748	0.01091	12.8708	0.26522	12.6682	0.41712	16.7654	0.58825	18.4258	0.79677	17.1322	1.06857	2.9372	1.35573	19.9908	1.61753	20.2502	1.88589	20.2906	2.30114	20.0628	2.51119	20.5094	2.80861	13.396	3.62695
22.3748	0.01081	12.9708	0.26526	12.7682	0.41691	16.8654	0.58959	18.5258	0.79594	17.2322	1.06915	3.0372	1.35388	20.0908	1.616	20.3502	1.88627	20.3906	2.30114	20.1628	2.50915	20.5778	2.80339	13.426	3.62191
22.4748	0.01083	13.0708	0.26508	12.8682	0.41703	16.9654	0.58876	18.6258	0.79664	17.3322	1.06921	3.1372	1.35293	20.1908	1.61715	20.4502	1.88633	20.4906	2.30019	20.2628	2.50762	20.6778	2.80141	13.4532	3.61656
22.5748	0.01085	13.1708	0.2647	12.9682	0.41682	17.0654	0.58934	18.7258	0.79785	17.4322	1.06908	3.2372	1.35159	20.2908	1.61734	20.5502	1.88659	20.5906	2.29847	20.3628	2.50679	20.7648	2.79618	13.482	3.61127
22.6748	0.01085	13.2708	0.26454	13.0682	0.41647	17.1654	0.58863	18.8258	0.79652	17.5322	1.06921	3.3372	1.35153	20.3908	1.61734	20.6502	1.88646	20.6906	2.29738	20.4628	2.50214	20.8648	2.79319	13.5108	3.60585
22.7748	0.0108	13.3708	0.26464	13.1682	0.41621	17.2654	0.58761	18.9258	0.79632	17.6322	1.06851	3.4372	1.35	20.4908	1.6167	20.7502	1.88646	20.7906	2.29674	20.5628	2.5015	20.9648	2.78905	13.54	3.60075
22.8748	0.01082	13.4708	0.26436	13.2682	0.41605	17.3654	0.58876	19.0258	0.79581	17.7322	1.06819	3.5372	1.34891	20.5908	1.61753	20.8502	1.88589	20.8906	2.29674	20.6628	2.50036	21.0648	2.78739	13.5674	3.59495
22.9748	0.01086	13.5708	0.26442	13.3682	0.41599	17.4654	0.58889	19.1258	0.79639	17.8322	1.06927	3.6372	1.3484	20.6908	1.61727	20.9502	1.88633	20.9906	2.29407	20.7628	2.49755	21.1346	2.78216	13.6	3.58909
23.0748	0.01081	13.6708	0.26432	13.4682	0.41583	17.5654	0.58781	19.2258	0.79652	17.9322	1.06889	3.7372	1.34681	20.7908	1.61778	21.0502	1.88544	21.0906	2.29464	20.8628	2.495	21.2346	2.77955	13.631	3.58374
23.1748	0.0108	13.7708	0.26406	13.5682	0.41555	17.6654	0.58793	19.3258	0.79569	18.0322	1.06883	3.8372	1.34636	20.8908	1.61715	21.1502	1.88659	21.1906	2.29228	20.9628	2.49367	21.3346	2.7763	13.6598	3.57826
23.2748	0.01081	13.8708	0.26404	13.6682	0.41537	17.7654	0.58793	19.4258	0.79492	18.1322	1.06864	3.9372	1.34503	20.9908	1.61695	21.2502	1.88684	21.2906	2.29216	21.0628	2.49233	21.4198	2.77031	13.6924	3.57259
23.3748	0.01077	13.9708	0.26378	13.7682	0.41538	17.8654	0.58851	19.5258	0.79607	18.2322	1.06832	4.0372	1.34534	21.0908	1.61683	21.3502	1.88614	21.3906	2.29075	21.1628	2.48946	21.5198	2.76878	13.7224	3.56736
23.4748	0.01078	14.0708	0.26374	13.8682	0.41522	17.9654	0.58806	19.6258	0.79524	18.3322	1.06966	4.1372	1.34458	21.1908	1.61708	21.4502	1.88557	21.4906	2.2884	21.2628	2.48812	21.6138	2.76375	13.7504	3.56207
23.5748	0.01082	14.1708	0.26349	13.9682	0.41523	18.0654	0.58768	19.7258	0.79702	18.4322	1.06921	4.2372	1.34401	21.2908	1.61683	21.5502	1.88589	21.5906	2.28827	21.3628	2.485	21.7138	2.7603	13.7796	3.55697
23.6748	0.01082	14.2708	0.26363	14.0682	0.41472	18.1654	0.58844	19.8258	0.7962	18.5322	1.06883	4.3372	1.34241	21.3908	1.61664	21.6502	1.88538	21.6906	2.28738	21.4628	2.48404	21.8138	2.7561	13.8052	3.55194
23.7748	0.01079	14.3708	0.26351	14.1682	0.41463	18.2654	0.58742	19.9258	0.79626	18.6322	1.06953	4.4372	1.34165	21.4908	1.61785	21.7502	1.88608	21.7906	2.2868	21.5628	2.48162	21.9138	2.7524	13.8324	3.54646
23.8748	0.01076	14.4708	0.26335	14.2682	0.41452	18.3654	0.58787	20.0258	0.79715	18.7322	1.06902	4.5372	1.34107	21.5908	1.61664	21.8502	1.88595	21.8906	2.28527	21.6628	2.47926	22.0138	2.74985	13.8628	3.54098
23.9748	0.01081	14.5708	0.2633	14.3682	0.41417	18.4654	0.58806	20.1258	0.79588	18.8322	1.06934	4.6372	1.34139	21.6908	1.61861	21.9502	1.88538	21.9906	2.28489	21.7628	2.47824	22.0836	2.74482	13.8946	3.53582
24.0748	0.01077	14.6708	0.26321	14.4682	0.41411	18.5654	0.58755	20.2258	0.79632	18.9322	1.06825	4.7372	1.34146	21.7908	1.61676	22.0502	1.88493	22.0906	2.28368	21.8628	2.47665	22.1836	2.74259	13.9248	3.53072
24.1748	0.0107	14.7708	0.26288	14.5682	0.41402	18.6654	0.58812	20.3258	0.79613	19.0322	1.06857	4.8372	1.34025	21.8908	1.61829	22.1502	1.88576	22.1906	2.28183	21.9628	2.47283	22.2556	2.73755	13.9516	3.52555
24.2748	0.01076	14.8708	0.26277	14.6682	0.4139	18.7654	0.58883	20.4258	0.79601	19.1322	1.06895	4.9372	1.33846	21.9908	1.61734	22.2502	1.88525	22.2906	2.28062	22.0628	2.47079	22.3556	2.73462	13.9776	3.52033
24.3748	0.01077	14.9708	0.26255	14.7682	0.4136	18.8654	0.588	20.5258	0.79569	19.2322	1.06921	5.0372	1.3398	22.0908	1.61695	22.3502	1.885	22.3906	2.28081	22.1628	2.46856	22.4556	2.73163	14.0084	3.51523
24.4748	0.01073	15.0708	0.26267	14.8682	0.41354	18.9654	0.58787	20.6258	0.79613	19.3322	1.06985	5.1372	1.33814	22.1908	1.61836	22.4502	1.88315	22.4906	2.27852	22.2628	2.46696	22.5338	2.72646	14.0336	3.5102
24.5748	0.01075	15.1708	0.26243	14.9682	0.41375	19.0654	0.58749	20.7258	0.7962	19.4322	1.07087	5.2372	1.33859	22.2908	1.61791	22.5502	1.88372	22.5906	2.27693	22.3628	2.46403	22.6338	2.72353	14.0618	3.50465
24.6748	0.01076	15.2708	0.2622	15.0682	0.41338	19.1654	0.58742	20.8258	0.79575	19.5322	1.06832	5.3372	1.33827	22.3908	1.61753	22.6502	1.88417	22.6906	2.27635	22.4628	2.46244	22.7338	2.72035	14.0954	3.49962
24.7748	0.01076	15.3708	0.26216	15.1682	0.41296	19.2654	0.58634	20.9258	0.79639	19.6322	1.06966	5.4372	1.33731	22.4908	1.61842	22.7502	1.88321	22.7906	2.27457	22.5628	2.46046	22.8252	2.71531	14.1214	3.49458
24.8748	0.01071	15.4708	0.26208	15.2682	0.41279	19.3654	0.588	21.0258	0.79581	19.7322	1.06997	5.5372	1.33636	22.5908	1.61721	22.8502	1.88404	22.8906	2.27406	22.6628	2.45779	22.9252	2.71174	14.1494	3.48936
24.9748	0.01078	15.5708	0.26199	15.3682	0.41274	19.4654	0.58761	21.1258	0.79575	19.8322	1.06851	5.6372	1.337	22.6908	1.61683	22.9502	1.88385	22.9906	2.27189	22.7628	2.45619	23.0252	2.70881	14.1776	3.48407
25.0748	0.01075	15.6708	0.26193	15.4682	0.41268	19.5654	0.58628	21.2258	0.79645	19.9322	1.07023	5.7372	1.33617	22.7908	1.61848	23.0502	1.88353	23.0906	2.27125	22.8628	2.45352	23.108	2.70359	14.2064	3.47891
25.1748	0.01069	15.7708	0.2619	15.5682	0.41248	19.6654	0.58608	21.3258	0.79613	20.0322	1.06946	5.8372	1.33604	22.8908	1.61817	23.1502	1.88168	23.1906	2.27062	22.9628	2.45129	23.208	2.70053	14.235	3.47343
25.2748	0.01072	15.8708	0.26183	15.6682	0.41256	19.7654	0.58723	21.4258	0.7955	20.1322	1.06908	5.9372	1.33559	22.9908	1.61855	23.2502	1.88334	23.2906	2.26877	23.0628	2.44886	23.308	2.69645	14.2674	3.46839
25.3748	0.01076	15.9708	0.26147	15.7682	0.41208	19.8654	0.58781	21.5258	0.79626	20.2322	1.06985	6.0372	1.33464	23.0908	1.61759	23.3502	1.88366	23.3906	2.2673	23.1628	2.44632	23.408	2.69224	14.2926	3.46297
25.4748	0.01071	16.0708	0.26154	15.8682	0.41205	19.9654	0.5873	21.6258	0.79594	20.3322	1.0701	6.1372	1.33591	23.1908	1.61887	23.4502	1.88277	23.4906	2.26679	23.2628	2.4444	23.508	2.68893	14.3252	3.45794
25.5748	0.01068	16.1708	0.26123	15.9682	0.41203	20.0654	0.58526	21.7258	0.79531	20.4322	1.06927	6.2372	1.33578	23.2908	1.61791	23.5502	1.88187	23.5906	2.26507	23.3628	2.44179	23.5942	2.68389	14.356	3.45227
25.6748	0.01074	16.2708	0.26147	16.0682	0.41184	20.1654	0.58723	21.8258	0.79575	20.5322	1.06991	6.3372	1.33508	23.3908	1.61861	23.6502	1.88143	23.6906	2.26239	23.4628	2.44013	23.6942	2.68128	14.3864	3.44691
25.7748	0.01071	16.3708	0.26133	16.1682	0.41167	20.2654	0.58653	21.9258	0.79626	20.6322	1.06997	6.4372	1.33413	23.4908	1.61772	23.7502	1.88124	23.7906	2.26169	23.5628	2.43892	23.7844	2.67599	14.4182	3.44182
25.8748	0.01078	16.4708	0.26124	16.2682	0.41139	20.3654	0.58723	22.0258	0.79562	20.7322	1.07048	6.5372	1.33387	23.5908	1.6181	23.8502	1.88232	23.8906	2.25972	23.6628	2.43586	23.8844	2.67319	14.4462	3.43678
25.9748	0.01074	16.5708	0.26116	16.3682	0.41154	20.4654	0.58742	22.1258	0.79588	20.8322	1.06959	6.6372	1.33426	23.6908	1.61817	23.9502	1.88136	23.9906	2.25864	23.7628	2.43325	23.9844	2.66981	14.4736	3.43168
26.0748	0.01071	16.6708	0.26086	16.4682	0.41149	20.5654	0.58679	22.2258	0.79671	20.9322	1.06985	6.7372	1.33336	23.7908	1.61829	24.0502	1.88085	24.0906	2.25768	23.8628	2.43115	24.0714	2.66478	14.5062	3.42633
26.1748	0.01067	16.7708	0.26068	16.5682	0.41126	20.6654	0.58621	22.3258	0.79511	21.0322	1.06876	6.8372	1.33362	23.8908	1.61797	24.1502	1.88041	24.1906	2.25628	23.9628	2.42879	24.1714	2.6621	14.536	3.42117
26.2748	0.0107	16.8708	0.26038	16.6682	0.41107	20.7654	0.58602	22.4258	0.79626	21.1322	1.06934	6.9372	1.33355	23.9908	1.61842	24.2502	1.88028	24.2906	2.25475	24.0628	2.42567	24.258	2.65707	14.5642	3.41613
26.3748	0.0107	16.9708	0.26042	16.7682	0.41091	20.8654	0.58659	22.5258	0.7962	21.2322	1.06972	7.0372	1.33292	24.0908	1.61817	24.3502	1.88092	24.3906	2.25347	24.1628	2.42363	24.358	2.65388	14.596	3.41103
26.4748	0.01069	17.0708	0.26041	16.8682	0.41074	20.9654	0.58583	22.6258	0.79524	21.3322	1.07048	7.1372	1.3326	24.1908	1.61785	24.4502	1.87862	24.4906	2.25245	24.2628	2.42082	24.458	2.65127	14.6296	3.40568
26.5748	0.01064	17.1708	0.26032	16.9682	0.41075	21.0654	0.58577	22.7258	0.79601	21.4322	1.07004	7.2372	1.33292	24.2908	1.61817	24.5502	1.88034	24.5906	2.25092	24.3628	2.41917	24.5212	2.64598	14.6586	3.40058
26.6748	0.01065	17.2708	0.26017	17.0682	0.41068	21.1654	0.58672	22.8258	0.7948	21.5322	1.06895	7.3372	1.33273	24.3908	1.61855	24.6502	1.87958	24.6906	2.24882	24.4628	2.4163	24.6212	2.64209	14.6892	3.39542
26.7748	0.01069	17.3708	0.26033	17.1682	0.41025	21.2654	0.58519	22.9258	0.7955	21.6322	1.06966	7.4372	1.33164	24.4908	1.61829	24.7502	1.87907	24.7906	2.24812	24.5628	2.41407	24.7212	2.63954	14.7208	3.39007
26.8748	0.01066	17.4708	0.25989	17.2682	0.41003	21.3654	0.58672	23.0258	0.79601	21.7322	1.07042	7.5372	1.33209	24.5908	1.61797	24.8502	1.87843	24.8906	2.2457	24.6628	2.4119	24.8206	2.63438	14.754	3.38472
26.9748	0.01067	17.5708	0.25991	17.3682	0.41021	21.4654	0.58679	23.1258	0.79518	21.8322	1.06921	7.6372	1.3319	24.6908	1.61759	24.9502	1.87945	24.9906	2.24563	24.7628	2.41024	24.9206	2.631	14.785	3.37955
27.0748	0.01073	17.6708	0.25973	17.4682	0.41	21.5654	0.5864	23.2258	0.79581	21.9322	1.07093	7.7372	1.33113	24.7908	1.61842	25.0502	1.87735	25.0906	2.24296	24.8384	2.4047	25.0206	2.62737	14.8182	3.37439
27.1748	0.01068	17.7708	0.25989	17.5682	0.40973	21.6654	0.58608	23.3258	0.79581	22.0322	1.07023	7.8372	1.33139	24.8908	1.61804	25.1502	1.87741	25.1906	2.24149	24.9384	2.40502	25.1206	2.62297	14.8516	3.36917
27.2748	0.01063	17.8708	0.25959	17.6682	0.40943	21.7654	0.58608	23.4258	0.79518	22.1322	1.07023	7.9372	1.33081	24.9908	1.61734	25.2502	1.8783	25.2906	2.24111	25.0384	2.40196	25.2206	2.61908	14.8826	3.36407
27.3748	0.01069	17.9708	0.25949	17.7682	0.41005	21.8654	0.58602	23.5258	0.79632	22.2322	1.07125	8.0372	1.32986	25.0908	1.61804	25.3502	1.87799	25.3906	2.23824	25.1384	2.40043	25.3198	2.61379	14.9124	3.35891
27.4748	0.01069	18.0708	0.25937	17.8682	0.40967	21.9654	0.58602	23.6258	0.79632	22.3322	1.06985	8.1372	1.33101	25.1908	1.61797	25.4502	1.87735	25.4906	2.23665	25.2384	2.39686	25.4198	2.61118	14.9486	3.35323
27.5748	0.01062	18.1708	0.25926	17.9682	0.40933	22.0654	0.5857	23.7258	0.79645	22.4322	1.06934	8.2372	1.33069	25.2908	1.61708	25.5502	1.87677	25.5906	2.23557	25.3384	2.39444	25.5198	2.60704	14.985	3.34801
27.6748	0.01071	18.2708	0.25936	18.0682	0.40922	22.1654	0.58589	23.8258	0.79613	22.5322	1.0694	8.3372	1.33011	25.3908	1.61817	25.6502	1.87652	25.6906	2.23346	25.4384	2.39189	25.6104	2.60194	15.0194	3.34278
27.7748	0.01067	18.3708	0.2595	18.1682	0.40909	22.2654	0.58551	23.9258	0.79505	22.6322	1.0708	8.4372	1.33056	25.4908	1.61753	25.7502	1.87569	25.7906	2.23251	25.5384	2.38941	25.7104	2.59971	15.0542	3.33775
27.8748	0.01064	18.4708	0.25913	18.2682	0.40892	22.3654	0.585	24.0258	0.79588	22.7322	1.07029	8.5372	1.33075	25.5908	1.61727	25.8502	1.87627	25.8906	2.22989	25.6384	2.38775	25.7874	2.59448	15.0874	3.33239
27.9748	0.01066	18.5708	0.25929	18.3682	0.40877	22.4654	0.58506	24.1258	0.79569	22.8322	1.06985	8.6372	1.33069	25.6908	1.61715	25.9502	1.8755	25.9906	2.22989	25.7384	2.38463	25.8874	2.59289	15.1222	3.3271
28.0748	0.0107	18.6708	0.25917	18.4682	0.40878	22.5654	0.58443	24.2258	0.79581	22.9322	1.07067	8.7372	1.32954	25.7908	1.61785	26.0502	1.87576	26.0906	2.22683	25.8384	2.38093	25.9736	2.58766	15.1576	3.32194
28.1748	0.01064	18.7708	0.25907	18.5682	0.40866	22.6654	0.58557	24.3258	0.79524	23.0322	1.07017	8.8372	1.33018	25.8908	1.61759	26.1502	1.87442	26.1906	2.22569	25.9384	2.37972	26.0736	2.58422	15.1934	3.31691
28.2748	0.01066	18.8708	0.25897	18.6682	0.40852	22.7654	0.58513	24.4258	0.79581	23.1322	1.07004	8.9372	1.32973	25.9908	1.6167	26.2502	1.87423	26.2906	2.22562	26.0384	2.37793	26.1736	2.58053	15.2288	3.31162
28.3748	0.01064	18.9708	0.25843	18.7682	0.40809	22.8654	0.58538	24.5258	0.79613	23.2322	1.07017	9.0372	1.33005	26.0908	1.61734	26.3502	1.87372	26.3906	2.22352	26.1384	2.37392	26.2736	2.57639	15.2694	3.30639
28.4748	0.01071	19.0708	0.2585	18.8682	0.4082	22.9654	0.58526	24.6258	0.79607	23.3322	1.07048	9.1372	1.32979	26.1908	1.61804	26.4502	1.8727	26.4906	2.22104	26.2384	2.37194	26.3736	2.57345	15.3068	3.30085
28.5748	0.01065	19.1708	0.25841	18.9682	0.40794	23.0654	0.58526	24.7258	0.79505	23.4322	1.0701	9.2372	1.3296	26.2908	1.61759	26.5502	1.8734	26.5906	2.21906	26.3384	2.36901	26.4464	2.56823	15.3436	3.29581
28.6748	0.01063	19.2708	0.25812	19.0682	0.40807	23.1654	0.58506	24.8258	0.79473	23.5322	1.06889	9.3372	1.32973	26.3908	1.6174	26.6502	1.87276	26.6906	2.21906	26.4384	2.36634	26.5464	2.56638	15.3788	3.29078
28.7748	0.01069	19.3708	0.25834	19.1682	0.40805	23.2654	0.585	24.9258	0.79518	23.6322	1.07099	9.4372	1.32897	26.4908	1.61804	26.7502	1.87072	26.7906	2.21619	26.5384	2.36436	26.613	2.56134	15.4166	3.28568
28.8748	0.01059	19.4708	0.25822	19.2682	0.4077	23.3654	0.58583	25.0258	0.79569	23.7322	1.07017	9.5372	1.32897	26.5908	1.61689	26.8502	1.87231	26.8906	2.21447	26.6384	2.36137	26.713	2.55918	15.4554	3.28001
28.9748	0.01061	19.5708	0.25826	19.3682	0.4076	23.4654	0.58538	25.1258	0.79473	23.8322	1.07087	9.6372	1.32846	26.6908	1.61683	26.9502	1.87078	26.9906	2.21262	26.7384	2.35964	26.8024	2.55408	15.4972	3.27485
29.0748	0.01063	19.6708	0.25791	19.4682	0.40748	23.5654	0.58494	25.2258	0.79467	23.9322	1.07106	9.7372	1.3296	26.7908	1.61708	27.0502	1.87251	27.0906	2.20988	26.8384	2.35569	26.9024	2.55153	15.5394	3.26981
29.1748	0.01063	19.7708	0.25789	19.5682	0.40738	23.6654	0.58589	25.3258	0.79556	24.0322	1.07042	9.8372	1.32884	26.8908	1.61676	27.1502	1.86926	27.1906	2.2088	26.9384	2.35385	26.9972	2.54643	15.5762	3.26459
29.2748	0.0106	19.8708	0.25793	19.6682	0.4072	23.7654	0.58462	25.4258	0.79556	24.1322	1.07106	9.9372	1.32897	26.9908	1.61702	27.2502	1.87015	27.2906	2.20829	27.0384	2.3511	27.0972	2.54344	15.6186	3.25879
29.3748	0.01063	19.9708	0.25769	19.7682	0.40779	23.8654	0.58551	25.5258	0.79569	24.2322	1.07004	10.0372	1.32776	27.0908	1.61632	27.3502	1.87034	27.3906	2.20555	27.1384	2.3483	27.1972	2.53796	15.6616	3.25356
29.4748	0.01063	20.0708	0.25763	19.8682	0.40726	23.9654	0.58526	25.6258	0.79594	24.3322	1.07163	10.1372	1.32909	27.1908	1.61683	27.4502	1.86817	27.4906	2.20408	27.2384	2.34601	27.2972	2.5349	15.706	3.24853
29.5748	0.0106	20.1708	0.25766	19.9682	0.407	24.0654	0.58462	25.7258	0.79601	24.4322	1.07055	10.2372	1.32967	27.2908	1.61613	27.5502	1.869	27.5906	2.20224	27.3384	2.34288	27.3972	2.53069	15.7448	3.24349
29.6748	0.01061	20.2708	0.25765	20.0682	0.40676	24.1654	0.58551	25.8258	0.79518	24.5322	1.07036	10.3372	1.32922	27.3908	1.61715	27.6502	1.86779	27.6906	2.20013	27.4384	2.34078	27.4972	2.52661	15.7824	3.23846
29.7748	0.01062	20.3708	0.25749	20.1682	0.40693	24.2654	0.58456	25.9258	0.79537	24.6322	1.0708	10.4372	1.32852	27.4908	1.61638	27.7502	1.86677	27.7906	2.19835	27.5384	2.33855	27.5972	2.52457	15.8298	3.2333
29.8748	0.01062	20.4708	0.25708	20.2682	0.40674	24.3654	0.585	26.0258	0.79562	24.7322	1.06997	10.5372	1.32928	27.5908	1.61759	27.8502	1.86747	27.8906	2.19707	27.6372	2.33301	27.6632	2.51916	15.8688	3.22826
29.9748	0.01064	20.5708	0.25722	20.3682	0.40659	24.4654	0.58424	26.1258	0.79518	24.8322	1.07004	10.6372	1.32807	27.6908	1.61555	27.9502	1.86626	27.9906	2.1958	27.7372	2.33262	27.7632	2.51769	15.9152	3.22316
30.0748	0.01063	20.6708	0.25703	20.4682	0.4064	24.5654	0.58424	26.2258	0.79511	24.9322	1.07074	10.7372	1.32973	27.7908	1.61587	28.0502	1.86658	28.0906	2.19389	27.8372	2.32823	27.8384	2.51253	15.9624	3.21813
30.1748	0.01063	20.7708	0.25721	20.5682	0.40637	24.6654	0.58532	26.3258	0.79632	25.0322	1.07004	10.8372	1.32871	27.8908	1.61619	28.1502	1.86626	28.1906	2.19166	27.9372	2.32574	27.9384	2.51011	16.0096	3.21258
30.2748	0.01059	20.8708	0.25691	20.6682	0.40609	24.7654	0.58462	26.4258	0.79486	25.1322	1.07118	10.9372	1.32865	27.9908	1.61562	28.2502	1.86581	28.2906	2.18955	28.0372	2.32351	28.0168	2.50501	16.0596	3.20698
30.3748	0.01059	20.9708	0.25679	20.7682	0.40626	24.8654	0.58494	26.5258	0.7955	25.2322	1.07087	11.0372	1.32763	28.0908	1.61606	28.3502	1.86441	28.3906	2.18771	28.1372	2.32179	28.1168	2.50265	16.1114	3.20181
30.4748	0.01061	21.0708	0.25675	20.8682	0.40623	24.9654	0.58417	26.6258	0.79524	25.3322	1.07118	11.1372	1.32865	28.1908	1.61664	28.4502	1.86358	28.4906	2.18649	28.2372	2.31879	28.214	2.49762	16.1558	3.19646
30.5748	0.01062	21.1708	0.25684	20.9682	0.40627	25.0654	0.58334	26.7258	0.79556	25.4322	1.07017	11.2372	1.32769	28.2908	1.61644	28.5502	1.86384	28.5906	2.18439	28.3372	2.31574	28.314	2.49411	16.2094	3.19085
30.6748	0.01054	21.2708	0.25624	21.0682	0.40594	25.1654	0.585	26.8258	0.79511	25.5322	1.07112	11.3372	1.32909	28.3908	1.61562	28.6502	1.8632	28.6906	2.18312	28.4372	2.31357	28.414	2.49124	16.2618	3.18569
30.7748	0.01065	21.3708	0.25649	21.1682	0.40568	25.2654	0.58373	26.9258	0.7948	25.6322	1.07157	11.4372	1.32801	28.4908	1.61587	28.7502	1.86218	28.7906	2.18025	28.5372	2.31134	28.4966	2.48595	16.3126	3.1804
30.8748	0.01059	21.4708	0.25629	21.2682	0.40574	25.3654	0.58449	27.0258	0.79556	25.7322	1.06997	11.5372	1.3282	28.5908	1.61542	28.8502	1.86224	28.8906	2.17885	28.6372	2.30796	28.5966	2.48353	16.3656	3.17473
30.9748	0.01056	21.5708	0.25648	21.3682	0.40565	25.4654	0.58443	27.1258	0.79575	25.8322	1.06997	11.6372	1.32865	28.6908	1.61511	28.9502	1.86154	28.9906	2.17751	28.7372	2.30446	28.695	2.47792	16.4286	3.16938
31.0748	0.01059	21.6708	0.25603	21.4682	0.40552	25.5654	0.58385	27.2258	0.79537	25.9322	1.07201	11.7372	1.32865	28.7908	1.61523	29.0502	1.86116	29.0906	2.17572	28.8372	2.30235	28.795	2.47569	16.478	3.16421
31.1748	0.0106	21.7708	0.25589	21.5682	0.40532	25.6654	0.58411	27.3258	0.79518	26.0322	1.07106	11.8372	1.32826	28.8908	1.6153	29.1502	1.86154	29.1906	2.17381	28.9372	2.29898	28.8908	2.47053	16.533	3.15918
31.2748	0.01065	21.8708	0.25627	21.6682	0.40525	25.7654	0.58347	27.4258	0.7955	26.1322	1.07112	11.9372	1.32769	28.9908	1.61574	29.2502	1.85957	29.2906	2.17088	29.0372	2.29617	28.9908	2.46786	16.586	3.15415
31.3748	0.01058	21.9708	0.25599	21.7682	0.40503	25.8654	0.58487	27.5258	0.79486	26.2322	1.07138	12.0372	1.32744	29.0908	1.61453	29.3502	1.85925	29.3906	2.17069	29.1372	2.29439	29.0908	2.46365	16.6424	3.14905
31.4748	0.01061	22.0708	0.25623	21.8682	0.40518	25.9654	0.58283	27.6258	0.79511	26.3322	1.07017	12.1372	1.32776	29.1908	1.61492	29.4502	1.8581	29.4906	2.16789	29.2372	2.29171	29.1908	2.46046	16.6964	3.14395
31.5748	0.01063	22.1708	0.25581	21.9682	0.40486	26.0654	0.58366	27.7258	0.79575	26.4322	1.07004	12.2372	1.32814	29.2908	1.61511	29.5502	1.85868	29.5906	2.16591	29.3372	2.28757	29.2842	2.45543	16.7516	3.13885
31.6748	0.01059	22.2708	0.25586	22.0682	0.40484	26.1654	0.58347	27.8258	0.7955	26.5322	1.07176	12.3372	1.32725	29.3908	1.61402	29.6502	1.8574	29.6906	2.16381	29.4372	2.28572	29.3842	2.4525	16.812	3.13375
31.7748	0.0106	22.3708	0.2557	22.1682	0.40447	26.2654	0.58315	27.9258	0.7955	26.6322	1.07023	12.4372	1.32852	29.4908	1.61409	29.7502	1.85715	29.7906	2.16241	29.5372	2.28317	29.4804	2.4474	16.8688	3.12853
31.8748	0.01066	22.4708	0.25552	22.2682	0.40473	26.3654	0.58328	28.0258	0.79505	26.7322	1.07087	12.5372	1.32826	29.5908	1.61319	29.8502	1.85517	29.8906	2.16151	29.6372	2.2803	29.5804	2.44434	16.9392	3.12305
31.9748	0.01054	22.5708	0.25545	22.3682	0.40451	26.4654	0.58354	28.1258	0.79511	26.8322	1.07176	12.6372	1.32718	29.6908	1.61358	29.9502	1.85447	29.9906	2.15839	29.7372	2.27794	29.6804	2.44064	16.9934	3.11769
32.0748	0.01057	22.6708	0.25549	22.4682	0.40437	26.5654	0.58328	28.2258	0.79575	26.9322	1.07099	12.7372	1.32776	29.7908	1.61339	30.0502	1.85543	30.0906	2.15673	29.8372	2.27431	29.7804	2.43733	17.066	3.11234
32.1748	0.01056	22.7708	0.2555	22.5682	0.40432	26.6654	0.58303	28.3258	0.7946	27.0322	1.0722	12.8372	1.32769	29.8908	1.6137	30.1502	1.85492	30.1906	2.15463	29.9372	2.27176	29.8642	2.43198	17.1354	3.10724
32.2748	0.01059	22.8708	0.2554	22.6682	0.40408	26.7654	0.58436	28.4258	0.79492	27.1322	1.07093	12.9372	1.32763	29.9908	1.61243	30.2502	1.85543	30.2906	2.15387	30.0372	2.2687	29.9642	2.43032	17.1996	3.10176
32.3748	0.01059	22.9708	0.25544	22.7682	0.40425	26.8654	0.58443	28.5258	0.79569	27.2322	1.07093	13.0372	1.32744	30.0908	1.61326	30.3502	1.85275	30.3906	2.15132	30.1372	2.26584	30.037	2.42528	17.27	3.09647
32.4748	0.0106	23.0708	0.25529	22.8682	0.40393	26.9654	0.58328	28.6258	0.79518	27.3322	1.07099	13.1372	1.32756	30.1908	1.61307	30.4502	1.85205	30.4906	2.14915	30.2372	2.26367	30.137	2.42261	17.3366	3.09137
32.5748	0.01063	23.1708	0.25496	22.9682	0.40406	27.0654	0.58277	28.7258	0.79543	27.4322	1.07208	13.2372	1.32782	30.2908	1.61294	30.5502	1.85116	30.5906	2.14705	30.3372	2.26029	30.237	2.41929	17.4088	3.0857
32.6748	0.01056	23.2708	0.25504	23.0682	0.40389	27.1654	0.58283	28.8258	0.79473	27.5322	1.07106	13.3372	1.32776	30.3908	1.61345	30.6502	1.8509	30.6906	2.14609	30.4372	2.25793	30.3306	2.41407	17.4902	3.08041
32.7748	0.01055	23.3708	0.25496	23.1682	0.40353	27.2654	0.58258	28.9258	0.79435	27.6322	1.07208	13.4372	1.32763	30.4908	1.613	30.7502	1.85001	30.7906	2.14412	30.5372	2.25545	30.4306	2.41171	17.5588	3.07512
32.8748	0.01059	23.4708	0.25483	23.2682	0.40358	27.3654	0.58341	29.0258	0.79581	27.7322	1.07125	13.5372	1.3275	30.5908	1.61217	30.8502	1.85046	30.8906	2.14188	30.6372	2.25163	30.5238	2.40629	17.6382	3.06996
32.9748	0.01059	23.5708	0.25515	23.3682	0.40357	27.4654	0.58252	29.1258	0.79531	27.8322	1.07125	13.6372	1.32744	30.6908	1.61192	30.9502	1.84842	30.9906	2.14061	30.7372	2.24882	30.6238	2.40343	17.7158	3.06486
33.0748	0.01052	23.6708	0.25452	23.4682	0.40328	27.5654	0.58258	29.2258	0.79524	27.9322	1.07157	13.7372	1.32769	30.7908	1.61198	31.0502	1.84829	31.0906	2.13844	30.8372	2.24672	30.7238	2.39954	17.804	3.05964
33.1748	0.01061	23.7708	0.25444	23.5682	0.403	27.6654	0.5829	29.3258	0.79473	28.0322	1.07131	13.8372	1.32788	30.8908	1.61249	31.1502	1.84752	31.1906	2.13628	30.9372	2.24372	30.8172	2.39438	17.884	3.05454
33.2748	0.01059	23.8708	0.2545	23.6682	0.40286	27.7654	0.58328	29.4258	0.79556	28.1322	1.07131	13.9372	1.32814	30.9908	1.61166	31.2502	1.84727	31.2906	2.13328	31.0372	2.23933	30.9172	2.39272	17.954	3.0495
33.3748	0.01058	23.9708	0.25452	23.7682	0.40313	27.8654	0.58443	29.5258	0.79518	28.2322	1.07201	14.0372	1.32769	31.0908	1.61179	31.3502	1.84663	31.3906	2.13284	31.1372	2.23805	31.0058	2.38762	18.0412	3.04447
33.4748	0.01056	24.0708	0.25454	23.8682	0.40315	27.9654	0.58322	29.6258	0.79505	28.3322	1.07214	14.1372	1.32737	31.1908	1.61109	31.4502	1.84587	31.4906	2.1299	31.2372	2.23499	31.1058	2.38488	18.1212	3.03944
33.5748	0.01055	24.1708	0.25405	23.9682	0.40287	28.0654	0.58277	29.7258	0.7948	28.4322	1.0715	14.2372	1.32788	31.2908	1.61147	31.5502	1.84542	31.5906	2.12818	31.3372	2.23295	31.2058	2.38042	18.2054	3.0344
33.6748	0.0106	24.2708	0.25421	24.0682	0.40272	28.1654	0.58245	29.8258	0.79499	28.5322	1.07093	14.3372	1.32674	31.3908	1.61237	31.6502	1.84478	31.6906	2.12729	31.4372	2.22983	31.3058	2.3766	18.2952	3.02937
33.7748	0.01052	24.3708	0.2542	24.1682	0.40301	28.2654	0.58303	29.9258	0.79575	28.6322	1.07087	14.4372	1.32769	31.4908	1.61103	31.7502	1.84446	31.7906	2.12347	31.5372	2.22703	31.4058	2.3736	18.3912	3.02433
33.8748	0.0106	24.4708	0.25396	24.2682	0.40279	28.3654	0.58296	30.0258	0.79607	28.7322	1.07144	14.5372	1.32667	31.5908	1.61052	31.8502	1.843	31.8906	2.12309	31.6372	2.22397	31.4924	2.36818	18.4716	3.01923
33.9748	0.01056	24.5708	0.25366	24.3682	0.40277	28.4654	0.58252	30.1258	0.79486	28.8322	1.07176	14.6372	1.32763	31.6908	1.61001	31.9502	1.84204	31.9906	2.12015	31.7372	2.22142	31.5924	2.36627	18.5716	3.01592
34.0748	0.01058	24.6708	0.25377	24.4682	0.40253	28.5654	0.58258	30.2258	0.79499	28.9322	1.07252	14.7372	1.32826	31.7908	1.60975	32.0502	1.84198	32.0906	2.1185	31.8372	2.21798	31.6736	2.36098	18.639	3.01069
34.1748	0.01057	24.7708	0.25385	24.5682	0.40257	28.6654	0.58322	30.3258	0.79505	29.0322	1.07093	14.8372	1.32635	31.8908	1.61007	32.1502	1.84032	32.1906	2.11646	31.9372	2.21568	31.7736	2.35888	18.734	3.0056
34.2748	0.01053	24.8708	0.25375	24.6682	0.40235	28.7654	0.58239	30.4258	0.7955	29.1322	1.07176	14.9372	1.32769	31.9908	1.60943	32.2502	1.84058	32.2906	2.11467	32.0372	2.21288	31.8736	2.35391	18.834	3.00133
34.3748	0.01059	24.9708	0.25377	24.7682	0.40228	28.8654	0.58283	30.5258	0.79499	29.2322	1.07189	15.0372	1.32661	32.0908	1.6095	32.3502	1.84	32.3906	2.11251	32.1372	2.20956	31.9736	2.3506	18.9254	2.99616
34.4748	0.01055	25.0708	0.25372	24.8682	0.40202	28.9654	0.58162	30.6258	0.79511	29.3322	1.07233	15.1372	1.32788	32.1908	1.60848	32.4502	1.83796	32.4906	2.11002	32.2372	2.2074	32.0736	2.34639	19.0254	2.99285
34.5748	0.01054	25.1708	0.25373	24.9682	0.40207	29.0654	0.58169	30.7258	0.79473	29.4322	1.07157	15.2372	1.32705	32.2908	1.60943	32.5502	1.83669	32.5906	2.10703	32.3372	2.20383	32.1736	2.34352	19.109	2.9875
34.6748	0.01055	25.2708	0.25366	25.0682	0.40191	29.1654	0.5829	30.8258	0.7948	29.5322	1.0715	15.3372	1.32776	32.3908	1.60931	32.6502	1.83675	32.6906	2.10652	32.4372	2.20211	32.268	2.33779	19.209	2.98323
34.7748	0.01053	25.3708	0.25354	25.1682	0.40159	29.2654	0.5822	30.9258	0.79454	29.6322	1.07201	15.4372	1.32756	32.4908	1.60956	32.7502	1.83573	32.7906	2.10473	32.5272	2.19701	32.368	2.33517	19.309	2.9794
34.8748	0.0105	25.4708	0.25339	25.2682	0.40199	29.3654	0.58328	31.0258	0.79569	29.7322	1.07176	15.5372	1.32642	32.5908	1.60835	32.8502	1.83484	32.8906	2.10269	32.6272	2.19491	32.468	2.33097	19.4048	2.97379
34.9748	0.01055	25.5708	0.25306	25.3682	0.40172	29.4654	0.5822	31.1258	0.79537	29.8322	1.07067	15.6372	1.32839	32.6908	1.60943	32.9502	1.8335	32.9906	2.10154	32.7272	2.1935	32.5664	2.32574	19.5048	2.9708
35.0748	0.01051	25.6708	0.25333	25.4682	0.40165	29.5654	0.58226	31.2258	0.79467	29.9322	1.0715	15.7372	1.32725	32.7908	1.60861	33.0502	1.83287	33.0906	2.09785	32.8272	2.19064	32.6664	2.32338	19.6048	2.96819
35.1748	0.01053	25.7708	0.25324	25.5682	0.40154	29.6654	0.58277	31.3258	0.79397	30.0322	1.07233	15.8372	1.32705	32.8908	1.6088	33.1502	1.83242	33.1906	2.09581	32.9272	2.18713	32.7664	2.31969	19.6688	2.96302
35.2748	0.01056	25.8708	0.25328	25.6682	0.4013	29.7654	0.58143	31.4258	0.79486	30.1322	1.07144	15.9372	1.32801	32.9908	1.60841	33.2502	1.83089	33.2906	2.09479	33.0272	2.18497	32.8582	2.31459	19.7688	2.96073
35.3748	0.01057	25.9708	0.25283	25.7682	0.40124	29.8654	0.58181	31.5258	0.79556	30.2322	1.07195	16.0372	1.32731	33.0908	1.60695	33.3502	1.83172	33.3906	2.09211	33.1272	2.18172	32.9582	2.31153	19.8602	2.95525
35.4748	0.01053	26.0708	0.25301	25.8682	0.40135	29.9654	0.58232	31.6258	0.79505	30.3322	1.07233	16.1372	1.32705	33.1908	1.60765	33.4502	1.82942	33.4906	2.09077	33.2272	2.17948	33.0582	2.30745	19.9602	2.95359
35.5748	0.01053	26.1708	0.25283	25.9682	0.40115	30.0654	0.58207	31.7258	0.79499	30.4322	1.07265	16.2372	1.32731	33.2908	1.60752	33.5502	1.83038	33.5906	2.08797	33.3272	2.17611	33.1582	2.3035	20.0446	2.94856
35.6748	0.01057	26.2708	0.25288	26.0682	0.40102	30.1654	0.58124	31.8258	0.79499	30.5322	1.07259	16.3372	1.32763	33.3908	1.60599	33.6502	1.8286	33.6906	2.08555	33.4272	2.17439	33.2538	2.29847	20.1446	2.9462
35.7748	0.01057	26.3708	0.2526	26.1682	0.40088	30.2654	0.58099	31.9258	0.79441	30.6322	1.07227	16.4372	1.32737	33.4908	1.60689	33.7502	1.82866	33.7906	2.08523	33.5234	2.16935	33.3538	2.29598	20.2446	2.94257
35.8748	0.01049	26.4708	0.2524	26.2682	0.40119	30.3654	0.58105	32.0258	0.7955	30.7322	1.07271	16.5372	1.32686	33.5908	1.60638	33.8502	1.827	33.8906	2.08217	33.6234	2.16789	33.4538	2.29177	20.3446	2.93983
35.9748	0.01056	26.5708	0.25251	26.3682	0.40077	30.4654	0.58175	32.1258	0.79556	30.8322	1.07214	16.6372	1.32674	33.6908	1.60567	33.9502	1.82649	33.9906	2.0802	33.7234	2.16502	33.5538	2.28884	20.4318	2.93467
36.0748	0.01054	26.6708	0.25252	26.4682	0.4008	30.5654	0.58213	32.2258	0.79499	30.9322	1.0724	16.7372	1.32776	33.7908	1.60561	34.0502	1.82573	34.0906	2.07733	33.8234	2.16202	33.6272	2.28355	20.5318	2.93212
36.1748	0.01052	26.7708	0.25265	26.5682	0.40037	30.6654	0.58086	32.3258	0.79486	31.0322	1.07201	16.8372	1.32782	33.8908	1.6051	34.1502	1.82515	34.1906	2.07554	33.9234	2.15992	33.7272	2.28088	20.6318	2.92855
36.2748	0.01054	26.8708	0.25241	26.6682	0.40041	30.7654	0.58175	32.4258	0.79397	31.1322	1.07182	16.9372	1.3275	33.9908	1.60465	34.2502	1.82394	34.2906	2.07452	34.0234	2.15661	33.8272	2.2775	20.7318	2.92638
36.3748	0.01057	26.9708	0.25213	26.7682	0.40034	30.8654	0.58111	32.5258	0.79575	31.2322	1.07189	17.0372	1.32654	34.0908	1.60434	34.3502	1.8228	34.3906	2.07178	34.1234	2.15323	33.9162	2.27183	20.8206	2.92109
36.4748	0.01055	27.0708	0.25212	26.8682	0.40052	30.9654	0.5815	32.6258	0.79454	31.3322	1.0722	17.1372	1.32737	34.1908	1.60402	34.4502	1.82178	34.4906	2.07006	34.2234	2.15062	34.0162	2.27062	20.9206	2.91994
36.5748	0.01057	27.1708	0.25215	26.9682	0.40017	31.0654	0.58181	32.7258	0.79435	31.4322	1.07214	17.2372	1.32744	34.2908	1.6037	34.5502	1.82063	34.5906	2.06809	34.3234	2.14877	34.0918	2.26552	21.0122	2.91472
36.6748	0.01054	27.2708	0.25199	27.0682	0.40026	31.1654	0.58073	32.8258	0.79454	31.5322	1.07144	17.3372	1.32833	34.3908	1.60478	34.6502	1.81987	34.6906	2.06579	34.4234	2.14564	34.1918	2.26329	21.1122	2.91281
36.7748	0.01055	27.3708	0.2521	27.1682	0.40005	31.2654	0.58073	32.9258	0.7939	31.6322	1.07259	17.4372	1.32737	34.4908	1.60389	34.7502	1.82063	34.7906	2.06382	34.5234	2.14278	34.2896	2.25825	21.2122	2.90975
36.8748	0.01053	27.4708	0.25201	27.2682	0.40002	31.3654	0.5815	33.0258	0.79575	31.7322	1.07284	17.5372	1.32725	34.5908	1.60376	34.8502	1.81763	34.8906	2.06235	34.6234	2.13965	34.3896	2.25519	21.3122	2.90682
36.9748	0.01054	27.5708	0.25191	27.3682	0.3998	31.4654	0.58162	33.1258	0.79511	31.8322	1.07131	17.6372	1.32788	34.6908	1.60395	34.9502	1.81795	34.9906	2.0598	34.7234	2.13672	34.4876	2.24997	21.4122	2.90401
37.0748	0.01055	27.6708	0.25172	27.4682	0.39966	31.5654	0.5813	33.2258	0.79486	31.9322	1.0722	17.7372	1.32852	34.7908	1.603	35.0502	1.81674	35.0906	2.05744	34.8234	2.13481	34.5876	2.24806	21.5122	2.90044
37.1748	0.01051	27.7708	0.25191	27.5682	0.39997	31.6654	0.58118	33.3258	0.79409	32.0322	1.07284	17.8372	1.32839	34.8908	1.60319	35.1502	1.8156	35.1906	2.05598	34.9234	2.13073	34.673	2.24302	21.6122	2.89815
37.2748	0.01054	27.8708	0.25187	27.6682	0.39943	31.7654	0.58124	33.4258	0.79505	32.1322	1.07214	17.9372	1.32814	34.9908	1.60306	35.2502	1.81381	35.2906	2.05286	35.0234	2.13003	34.773	2.24181	21.7122	2.89433
37.3748	0.01053	27.9708	0.25151	27.7682	0.39959	31.8654	0.58118	33.5258	0.79454	32.2322	1.07335	18.0372	1.32654	35.0908	1.60242	35.3502	1.81426	35.3906	2.05158	35.1234	2.12602	34.8588	2.23595	21.8122	2.89178
37.4748	0.01051	28.0708	0.25157	27.8682	0.39955	31.9654	0.58226	33.6258	0.79403	32.3322	1.07195	18.1372	1.32584	35.1908	1.60287	35.4502	1.81107	35.4906	2.04878	35.2234	2.12296	34.9588	2.23372	21.9122	2.88878
37.5748	0.01048	28.1708	0.25134	27.9682	0.39911	32.0654	0.58111	33.7258	0.79416	32.4322	1.07252	18.2372	1.32667	35.2908	1.60134	35.5502	1.81215	35.5906	2.04776	35.3234	2.12111	35.0588	2.23053	22.0122	2.88617
37.6748	0.0105	28.2708	0.2512	28.0682	0.39926	32.1654	0.58137	33.8258	0.79416	32.5322	1.07259	18.3372	1.32667	35.3908	1.60179	35.6502	1.81158	35.6906	2.04521	35.4234	2.11735	35.1478	2.2255	22.1122	2.88228
37.7748	0.01055	28.3708	0.25118	28.1682	0.39935	32.2654	0.58079	33.9258	0.79531	32.6322	1.07252	18.4372	1.32763	35.4908	1.60045	35.7502	1.81056	35.7906	2.04253	35.5234	2.11544	35.2478	2.22295	22.2122	2.8798
37.8748	0.01054	28.4708	0.25122	28.2682	0.39923	32.3654	0.58073	34.0258	0.79467	32.7322	1.0731	18.5372	1.32776	35.5908	1.60083	35.8502	1.80897	35.8906	2.04158	35.6234	2.11219	35.3478	2.21951	22.3122	2.87667
37.9748	0.01057	28.5708	0.25093	28.3682	0.39916	32.4654	0.58162	34.1258	0.79511	32.8322	1.0731	18.6372	1.32693	35.6908	1.59968	35.9502	1.80763	35.9906	2.03871	35.7234	2.1104	35.4318	2.21447	22.4122	2.87495
38.0748	0.01052	28.6708	0.25094	28.4682	0.39918	32.5654	0.58105	34.2258	0.79518	32.9322	1.07169	18.7372	1.32731	35.7908	1.60051	36.0502	1.80795	36.0906	2.03667	35.8234	2.10703	35.5318	2.21262	22.5068	2.86979
38.1748	0.01051	28.7708	0.25091	28.5682	0.39895	32.6654	0.58086	34.3258	0.79397	33.0322	1.07252	18.8372	1.32788	35.8908	1.59981	36.1502	1.80623	36.1906	2.03406	35.9234	2.10448	35.6318	2.20823	22.6068	2.86801
38.2748	0.01052	28.8708	0.25112	28.6682	0.39895	32.7654	0.58041	34.4258	0.79416	33.1322	1.07233	18.9372	1.32737	35.9908	1.59886	36.2502	1.80565	36.2906	2.03246	36.0234	2.10218	35.7318	2.20466	22.7068	2.86584
38.3748	0.01056	28.9708	0.25085	28.7682	0.39907	32.8654	0.58099	34.5258	0.79486	33.2322	1.07284	19.0372	1.32769	36.0908	1.5993	36.3502	1.80489	36.3906	2.03087	36.1234	2.0981	35.8318	2.19994	22.8068	2.86284
38.4748	0.01055	29.0708	0.25106	28.8682	0.39859	32.9654	0.57984	34.6258	0.79429	33.3322	1.07265	19.1372	1.3261	36.1908	1.59764	36.4502	1.804	36.4906	2.02947	36.2234	2.09613	35.9318	2.19816	22.9068	2.86004
38.5748	0.01049	29.1708	0.25051	28.9682	0.39847	33.0654	0.58201	34.7258	0.79441	33.4322	1.07169	19.2372	1.32776	36.2908	1.59822	36.5502	1.80253	36.5906	2.02571	36.3234	2.09275	36.01	2.19312	23.0068	2.85711
38.6748	0.01053	29.2708	0.25055	29.0682	0.39869	33.1654	0.58048	34.8258	0.79511	33.5322	1.07214	19.3372	1.32744	36.3908	1.59745	36.6502	1.80196	36.6906	2.0236	36.4234	2.09135	36.11	2.19121	23.1068	2.85341
38.7748	0.01054	29.3708	0.25073	29.1682	0.39868	33.2654	0.58162	34.9258	0.79429	33.6322	1.07233	19.4372	1.32693	36.4908	1.59879	36.7502	1.80068	36.7906	2.02163	36.5234	2.08765	36.2086	2.18618	23.2068	2.85118
38.8748	0.01049	29.4708	0.2508	29.2682	0.39855	33.3654	0.58124	35.0258	0.79499	33.7322	1.07265	19.5372	1.32718	36.5908	1.59854	36.8502	1.79909	36.8906	2.01908	36.6234	2.08676	36.3086	2.18375	23.3068	2.84857
38.9748	0.01054	29.5708	0.25054	29.3682	0.39816	33.4654	0.58016	35.1258	0.79511	33.8322	1.0724	19.6372	1.32725	36.6908	1.59694	36.9502	1.79947	36.9906	2.01736	36.7234	2.08243	36.4086	2.17923	23.4068	2.84525
39.0748	0.01054	29.6708	0.25024	29.4682	0.39828	33.5654	0.58035	35.2258	0.7948	33.9322	1.07278	19.7372	1.32667	36.7908	1.59669	37.0502	1.79686	37.0906	2.01481	36.8234	2.08128	36.5086	2.17617	23.5068	2.84264
39.1748	0.01053	29.7708	0.25054	29.5682	0.39827	33.6654	0.58143	35.3258	0.79397	34.0322	1.07265	19.8372	1.32807	36.8908	1.59631	37.1502	1.79743	37.1906	2.01322	36.9234	2.07765	36.6086	2.17228	23.6068	2.84079
39.2748	0.01053	29.8708	0.25038	29.6682	0.39784	33.7654	0.57984	35.4258	0.79499	34.1322	1.0731	19.9372	1.32763	36.9908	1.5958	37.2502	1.79609	37.2906	2.01143	37.0234	2.07376	36.7086	2.16961	23.7068	2.83691
39.3748	0.01052	29.9708	0.25005	29.7682	0.39802	33.8654	0.57914	35.5258	0.79441	34.2322	1.07278	20.0372	1.3275	37.0908	1.59605	37.3502	1.79469	37.3906	2.00927	37.1234	2.07172	36.7996	2.16413	23.8068	2.83442
39.4748	0.01053	30.0708	0.25025	29.8682	0.39818	33.9654	0.58086	35.6258	0.79524	34.3322	1.07259	20.1372	1.3275	37.1908	1.59567	37.4502	1.79297	37.4906	2.00672	37.2234	2.06847	36.8996	2.16075	23.9068	2.8327
39.5748	0.0105	30.1708	0.25003	29.9682	0.39775	34.0654	0.58041	35.7258	0.79492	34.4322	1.07265	20.2372	1.32788	37.2908	1.59529	37.5502	1.79208	37.5906	2.005	37.3234	2.06732	36.9996	2.15826	24.0068	2.82856
39.6748	0.01052	30.2708	0.24972	30.0682	0.39792	34.1654	0.57978	35.8258	0.79454	34.5322	1.0731	20.3372	1.32712	37.3908	1.59465	37.6502	1.79221	37.6906	2.00277	37.4234	2.0642	37.0996	2.15457	24.1068	2.82645
39.7748	0.01062	30.3708	0.24991	30.1682	0.39762	34.2654	0.58009	35.9258	0.79371	34.6322	1.07208	20.4372	1.32616	37.4908	1.59408	37.7502	1.79081	37.7906	1.99996	37.5234	2.06191	37.1914	2.14953	24.2068	2.8241
39.8748	0.01052	30.4708	0.24994	30.2682	0.39776	34.3654	0.57997	36.0258	0.79499	34.7322	1.07278	20.5372	1.32718	37.5908	1.59395	37.8502	1.78921	37.8906	1.99856	37.6234	2.05923	37.2914	2.14832	24.3068	2.82078
39.9748	0.01052	30.5708	0.24967	30.3682	0.39749	34.4654	0.58099	36.1258	0.7948	34.8322	1.07271	20.6372	1.32833	37.6908	1.59459	37.9502	1.78864	37.9906	1.9962	37.7234	2.05643	37.3914	2.14526	24.4068	2.81893
40.0748	0.01058	30.6708	0.24981	30.4682	0.39759	34.5654	0.58041	36.2258	0.7948	34.9322	1.07322	20.7372	1.32744	37.7908	1.59401	38.0502	1.78749	38.0906	1.99365	37.8234	2.054	37.4762	2.13946	24.5068	2.81581
40.1748	0.01055	30.7708	0.24965	30.5682	0.39747	34.6654	0.57965	36.3258	0.79358	35.0322	1.07316	20.8372	1.32795	37.8908	1.59261	38.1502	1.78583	38.1906	1.9918	37.9234	2.05196	37.5762	2.1373	24.6068	2.8125
40.2748	0.01051	30.8708	0.24984	30.6682	0.39702	34.7654	0.58009	36.4258	0.79511	35.1322	1.07265	20.9372	1.32782	37.9908	1.59191	38.2502	1.78513	38.2906	1.99091	38.0234	2.04878	37.6762	2.13551	24.7068	2.81078
40.3748	0.01056	30.9708	0.24973	30.7682	0.39731	34.8654	0.58029	36.5258	0.79537	35.2322	1.07265	21.0372	1.32782	38.0908	1.59204	38.3502	1.78329	38.3906	1.98804	38.1234	2.04559	37.7572	2.13022	24.8068	2.80906
40.4748	0.01057	31.0708	0.24976	30.8682	0.39721	34.9654	0.5799	36.6258	0.79435	35.3322	1.07297	21.1372	1.32686	38.1908	1.59229	38.4502	1.78265	38.4906	1.98486	38.2234	2.04457	37.8572	2.12831	24.9068	2.80555
40.5748	0.01049	31.1708	0.24959	30.9682	0.39726	35.0654	0.5799	36.7258	0.79454	35.4322	1.07259	21.2372	1.32795	38.2908	1.59019	38.5502	1.78252	38.5906	1.98346	38.3234	2.04081	37.9572	2.12404	25.0068	2.80237
40.6748	0.01053	31.2708	0.24916	31.0682	0.39714	35.1654	0.5792	36.8258	0.79409	35.5322	1.07265	21.3372	1.3268	38.3908	1.59063	38.6502	1.7815	38.6906	1.98135	38.4234	2.0382	38.0572	2.1206	25.0958	2.79733
40.7748	0.01055	31.3708	0.24928	31.1682	0.39693	35.2654	0.57927	36.9258	0.79339	35.6322	1.07176	21.4372	1.32795	38.4908	1.59025	38.7502	1.78042	38.7906	1.97963	38.5234	2.03641	38.1572	2.11773	25.1958	2.79529
40.8748	0.01054	31.4708	0.2493	31.2682	0.39693	35.3654	0.57952	37.0258	0.79467	35.7322	1.07316	21.5372	1.32712	38.5908	1.58961	38.8502	1.77997	38.8906	1.97734	38.6234	2.0324	38.2572	2.11493	25.2958	2.79064
40.9748	0.01052	31.5708	0.24952	31.3682	0.39666	35.4654	0.5799	37.1258	0.79448	35.8322	1.07297	21.6372	1.32744	38.6908	1.58898	38.9502	1.77736	38.9906	1.97517	38.7234	2.03068	38.3406	2.10989	25.3958	2.79026
41.0748	0.01055	31.6708	0.24914	31.4682	0.3969	35.5654	0.58035	37.2258	0.79467	35.9322	1.07291	21.7372	1.32814	38.7908	1.58872	39.0502	1.77704	39.0906	1.97262	38.8234	2.02928	38.4406	2.10849	25.4958	2.78694
41.1748	0.01053	31.7708	0.24934	31.5682	0.39672	35.6654	0.57901	37.3258	0.7939	36.0322	1.07208	21.8372	1.32756	38.8908	1.58809	39.1502	1.77596	39.1906	1.97179	38.9234	2.02482	38.5404	2.10333	25.5958	2.78452
41.2748	0.01052	31.8708	0.24905	31.6682	0.3967	35.7654	0.57965	37.4258	0.79569	36.1322	1.0724	21.9372	1.32903	38.9908	1.58802	39.2502	1.77353	39.2906	1.96784	39.0234	2.02271	38.6404	2.10161	25.6958	2.78223
41.3748	0.01051	31.9708	0.24889	31.7682	0.3966	35.8654	0.57997	37.5258	0.79422	36.2322	1.07316	22.0372	1.32686	39.0908	1.58847	39.3502	1.77315	39.3906	1.96701	39.1234	2.02042	38.7404	2.09849	25.7958	2.78184
41.4748	0.01057	32.0708	0.24919	31.8682	0.3965	35.9654	0.57952	37.6258	0.79435	36.3322	1.07316	22.1372	1.32858	39.1908	1.58758	39.4502	1.77188	39.4906	1.96351	39.2234	2.0173	38.8404	2.09422	25.8958	2.7791
41.5748	0.01051	32.1708	0.24872	31.9682	0.39622	36.0654	0.57844	37.7258	0.79454	36.4322	1.07182	22.2372	1.32705	39.2908	1.58745	39.5502	1.77188	39.5906	1.96211	39.3234	2.01481	38.9404	2.09128	25.9958	2.77738
41.6748	0.01052	32.2708	0.24879	32.0682	0.39637	36.1654	0.57907	37.8258	0.79486	36.5322	1.07189	22.3372	1.32807	39.3908	1.58732	39.6502	1.77067	39.6906	1.95962	39.4234	2.01283	39.0334	2.08625	26.0958	2.77464
41.7748	0.01054	32.3708	0.24866	32.1682	0.39633	36.2654	0.58022	37.9258	0.79435	36.6322	1.0722	22.4372	1.32769	39.4908	1.58694	39.7502	1.76901	39.7906	1.95886	39.5234	2.01048	39.1334	2.0844	26.1958	2.77273
41.8748	0.01053	32.4708	0.24879	32.2682	0.39612	36.3654	0.57888	38.0258	0.79524	36.7322	1.07265	22.5372	1.32833	39.5908	1.58611	39.8502	1.76825	39.8906	1.95675	39.6234	2.00812	39.2334	2.08153	26.2958	2.77031
41.9748	0.01051	32.5708	0.24889	32.3682	0.39592	36.4654	0.57927	38.1258	0.79371	36.8322	1.07297	22.6372	1.32814	39.6908	1.58611	39.9502	1.7671	39.9906	1.9528	39.7234	2.00525	39.3334	2.07714	26.3958	2.76789
42.0748	0.01047	32.6708	0.24881	32.4682	0.39603	36.5654	0.5792	38.2258	0.79454	36.9322	1.07252	22.7372	1.32814	39.7908	1.58515	40.0502	1.7657	40.0906	1.95166	39.8234	2.00296	39.4334	2.07542	26.4958	2.76477
42.1748	0.01051	32.7708	0.24847	32.5682	0.3961	36.6654	0.57876	38.3258	0.79358	37.0322	1.07271	22.8372	1.32788	39.8908	1.58477	40.1502	1.76551	40.1906	1.94872	39.9234	2.0006	39.5334	2.07268	26.5958	2.76196
42.2748	0.01051	32.8708	0.24866	32.6682	0.39598	36.7654	0.58022	38.4258	0.79499	37.1322	1.07284	22.9372	1.32782	39.9908	1.58566	40.2502	1.76417	40.2906	1.94745	40.0234	1.99748	39.6174	2.06713	26.6958	2.76024
42.3748	0.01052	32.9708	0.24856	32.7682	0.3961	36.8654	0.57927	38.5258	0.79511	37.2322	1.07316	23.0372	1.3282	40.0908	1.58273	40.3502	1.76289	40.3906	1.94528	40.1234	1.99404	39.7174	2.06586	26.7958	2.7568
42.4748	0.01053	33.0708	0.24821	32.8682	0.39585	36.9654	0.57844	38.6258	0.7948	37.3322	1.07316	23.1372	1.32769	40.1908	1.5826	40.4502	1.76143	40.4906	1.94273	40.2234	1.99263	39.8174	2.06344	26.8958	2.7554
42.5748	0.01048	33.1708	0.24838	32.9682	0.39591	37.0654	0.57914	38.7258	0.79371	37.4322	1.07265	23.2372	1.32839	40.2908	1.58318	40.5502	1.75951	40.5906	1.94191	40.3234	1.98983	39.9174	2.05961	26.9958	2.75266
42.6748	0.0105	33.2708	0.24821	33.0682	0.39572	37.1654	0.57933	38.8258	0.79403	37.5322	1.07354	23.3372	1.32801	40.3908	1.58222	40.6502	1.75964	40.6906	1.93948	40.4234	1.98773	40.0106	2.05445	27.0958	2.75011
42.7748	0.0105	33.3708	0.24796	33.1682	0.39576	37.2654	0.57907	38.9258	0.79448	37.6322	1.07227	23.4372	1.32795	40.4908	1.58229	40.7502	1.75786	40.7906	1.93693	40.5234	1.98511	40.1106	2.05298	27.1958	2.74705
42.8748	0.01058	33.4708	0.24803	33.2682	0.39562	37.3654	0.57914	39.0258	0.79339	37.7322	1.07271	23.5372	1.32801	40.5908	1.58178	40.8502	1.75709	40.8906	1.93553	40.6234	1.98282	40.2106	2.04973	27.2958	2.74526
42.9748	0.0105	33.5708	0.24821	33.3682	0.3954	37.4654	0.57901	39.1258	0.79416	37.8322	1.07271	23.6372	1.32801	40.6908	1.58069	40.9502	1.75626	40.9906	1.93279	40.7234	1.98001	40.3106	2.04776	27.3958	2.74329
43.0748	0.01048	33.6708	0.24801	33.4682	0.39544	37.5654	0.5792	39.2258	0.7939	37.9322	1.07201	23.7372	1.32871	40.7908	1.5821	41.0502	1.75378	41.0906	1.93069	40.8234	1.9781	40.4106	2.04508	27.4958	2.74042
43.1748	0.01055	33.7708	0.24801	33.5682	0.39545	37.6654	0.57812	39.3258	0.79454	38.0322	1.0731	23.8372	1.32846	40.8908	1.5805	41.1502	1.7541	41.1906	1.92808	40.9234	1.97555	40.5106	2.04119	27.5958	2.73832
43.2748	0.01049	33.8708	0.24782	33.6682	0.3952	37.7654	0.57978	39.4258	0.79397	38.1322	1.07354	23.9372	1.32737	40.9908	1.58012	41.2502	1.75199	41.2906	1.92738	41.0234	1.97218	40.6106	2.03839	27.6958	2.73602
43.3748	0.0105	33.9708	0.24781	33.7682	0.39507	37.8654	0.57939	39.5258	0.79371	38.2322	1.0724	24.0372	1.32807	41.0908	1.58031	41.3502	1.75047	41.3906	1.92553	41.1234	1.96918	40.7106	2.0345	27.7958	2.73297
43.4748	0.01054	34.0708	0.24773	33.8682	0.39505	37.9654	0.57971	39.6258	0.79397	38.3322	1.07195	24.1372	1.32865	41.1908	1.57814	41.4502	1.75021	41.4906	1.9224	41.2234	1.96829	40.8106	2.0324	27.8958	2.73093
43.5748	0.01057	34.1708	0.24785	33.9682	0.3949	38.0654	0.57978	39.7258	0.79454	38.4322	1.07163	24.2372	1.32756	41.2908	1.57808	41.5502	1.74849	41.5906	1.91986	41.3234	1.96599	40.9106	2.02883	27.9958	2.72927
43.6748	0.01049	34.2708	0.24788	34.0682	0.39507	38.1654	0.57882	39.8258	0.79448	38.5322	1.07418	24.3372	1.32788	41.3908	1.57763	41.6502	1.7476	41.6906	1.91864	41.4234	1.96415	41.0106	2.02584	28.0958	2.72506
43.7748	0.01057	34.3708	0.24769	34.1682	0.39481	38.2654	0.57837	39.9258	0.79371	38.6322	1.07227	24.4372	1.32782	41.4908	1.57674	41.7502	1.74549	41.7906	1.91552	41.5234	1.96153	41.1106	2.02284	28.1958	2.72423
43.8748	0.01057	34.4708	0.24785	34.2682	0.39504	38.3654	0.5792	40.0258	0.7948	38.7322	1.0731	24.5372	1.32801	41.5908	1.57591	41.8502	1.74511	41.8906	1.91399	41.6234	1.95879	41.2106	2.02086	28.2958	2.72086
43.9748	0.01054	34.5708	0.24759	34.3682	0.39473	38.4654	0.57831	40.1258	0.79384	38.8322	1.07322	24.6372	1.32858	41.6908	1.57604	41.9502	1.74358	41.9906	1.91227	41.7234	1.95663	41.3106	2.01698	28.3958	2.7185
44.0748	0.0105	34.6708	0.24757	34.4682	0.39473	38.5654	0.57895	40.2258	0.79429	38.9322	1.07284	24.7372	1.32833	41.7908	1.57719	42.0502	1.74307	42.0906	1.91055	41.8234	1.95408	41.4106	2.01468	28.4958	2.71614
44.1748	0.01055	34.7708	0.24744	34.5682	0.39484	38.6654	0.5785	40.3258	0.79358	39.0322	1.07201	24.8372	1.32737	41.8908	1.57566	42.1502	1.74224	42.1906	1.90756	41.9234	1.95108	41.5106	2.0106	28.5958	2.71448
44.2748	0.01055	34.8708	0.24724	34.6682	0.39458	38.7654	0.57793	40.4258	0.79435	39.1322	1.07233	24.9372	1.32795	41.9908	1.57623	42.2502	1.74046	42.2906	1.90622	42.0234	1.94955	41.6106	2.00806	28.6958	2.71047
44.3748	0.01052	34.9708	0.24713	34.7682	0.39462	38.8654	0.57812	40.5258	0.79556	39.2322	1.07335	25.0372	1.32776	42.0908	1.57451	42.3502	1.73817	42.3906	1.90488	42.1234	1.94579	41.7106	2.00531	28.7958	2.70926
44.4748	0.01052	35.0708	0.24736	34.8682	0.39419	38.9654	0.57761	40.6258	0.79422	39.3322	1.0731	25.1372	1.32801	42.1908	1.57407	42.4502	1.73785	42.4906	1.90061	42.2234	1.94509	41.8106	2.00226	28.8958	2.70614
44.5748	0.01052	35.1708	0.24733	34.9682	0.39431	39.0654	0.57882	40.7258	0.79492	39.4322	1.07367	25.2372	1.32782	42.2908	1.57336	42.5502	1.73702	42.5906	1.89857	42.3234	1.94171	41.9106	1.99907	28.9958	2.70397
44.6748	0.01047	35.2708	0.24695	35.0682	0.3941	39.1654	0.57716	40.8258	0.79365	39.5322	1.07252	25.3372	1.32776	42.3908	1.57324	42.6502	1.73581	42.6906	1.89768	42.4234	1.93993	42.0106	1.99556	29.0958	2.70085
44.7748	0.01052	35.3708	0.24721	35.1682	0.39407	39.2654	0.57888	40.9258	0.79346	39.6322	1.07131	25.4372	1.32795	42.4908	1.57177	42.7502	1.73428	42.7906	1.89666	42.5234	1.93732	42.1106	1.99384	29.1958	2.69893
44.8748	0.01057	35.4708	0.24705	35.2682	0.39421	39.3654	0.57939	41.0258	0.79448	39.7322	1.07278	25.5372	1.32712	42.5908	1.57196	42.8502	1.73275	42.8906	1.89411	42.6234	1.9347	42.2106	1.99091	29.2958	2.69696
44.9748	0.01049	35.5708	0.24725	35.3682	0.39419	39.4654	0.57869	41.1258	0.79339	39.8322	1.07208	25.6372	1.32916	42.6908	1.57215	42.9502	1.73294	42.9906	1.89201	42.7234	1.93196	42.3106	1.98951	29.3958	2.69352
45.0748	0.0105	35.6708	0.24671	35.4682	0.39397	39.5654	0.57818	41.2258	0.79454	39.9322	1.07278	25.7372	1.32833	42.7908	1.57183	43.0502	1.73077	43.0906	1.89054	42.8234	1.93005	42.3986	1.98435	29.4958	2.69224
45.1748	0.01053	35.7708	0.24701	35.5682	0.39384	39.6654	0.57774	41.3258	0.79346	40.0322	1.07208	25.8372	1.3282	42.8908	1.57011	43.1502	1.72956	43.1906	1.88761	42.9234	1.92763	42.4986	1.98205	29.5958	2.68848
45.2748	0.0105	35.8708	0.24693	35.6682	0.39381	39.7654	0.57831	41.4258	0.79397	40.1322	1.07144	25.9372	1.32807	42.9908	1.56986	43.2502	1.72816	43.2906	1.88531	43.0234	1.92693	42.5986	1.98078	29.6958	2.68632
45.3748	0.0105	35.9708	0.24676	35.7682	0.3941	39.8654	0.57857	41.5258	0.79403	40.2322	1.07297	26.0372	1.32858	43.0908	1.57056	43.3502	1.72886	43.3906	1.88353	43.1224	1.92164	42.6986	1.97747	29.7958	2.68313
45.4748	0.0105	36.0708	0.24699	35.8682	0.39384	39.9654	0.57857	41.6258	0.7946	40.3322	1.07246	26.1372	1.32826	43.1908	1.56916	43.4502	1.72625	43.4906	1.88308	43.2224	1.92062	42.7986	1.97428	29.8958	2.68173
45.5748	0.01055	36.1708	0.24655	35.9682	0.39381	40.0654	0.57825	41.7258	0.79352	40.4322	1.07176	26.2372	1.32999	43.2908	1.56788	43.5502	1.72485	43.5906	1.87977	43.3224	1.91794	42.8986	1.97313	29.9958	2.68001
45.6748	0.01057	36.2708	0.24654	36.0682	0.3937	40.1654	0.57805	41.8258	0.79358	40.5322	1.07176	26.3372	1.32877	43.3908	1.56763	43.6502	1.72319	43.6906	1.87843	43.4224	1.9159	42.9986	1.96905	30.0958	2.67669
45.7748	0.01053	36.3708	0.24657	36.1682	0.39357	40.2654	0.57818	41.9258	0.7939	40.6322	1.07259	26.4372	1.3282	43.4908	1.56725	43.7502	1.72211	43.7906	1.87639	43.5224	1.91342	43.0986	1.96708	30.1958	2.67504
45.8748	0.01057	36.4708	0.24642	36.2682	0.39361	40.3654	0.57812	42.0258	0.79384	40.7322	1.07303	26.5372	1.32858	43.5908	1.56693	43.8502	1.7207	43.8906	1.87384	43.6224	1.91227	43.1986	1.96306	30.2958	2.67325
45.9748	0.01051	36.5708	0.24625	36.3682	0.39325	40.4654	0.5778	42.1258	0.79435	40.8322	1.07316	26.6372	1.32814	43.6908	1.56648	43.9502	1.71994	43.9906	1.87251	43.7224	1.90902	43.2986	1.96185	30.3958	2.67083
46.0748	0.01052	36.6708	0.24636	36.4682	0.39337	40.5654	0.57761	42.2258	0.79346	40.9322	1.07176	26.7372	1.32814	43.7908	1.56591	44.0502	1.7186	44.0906	1.87187	43.8224	1.9066	43.3986	1.9586	30.4746	2.66567
46.1748	0.01049	36.7708	0.24637	36.5682	0.39361	40.6654	0.57729	42.3258	0.79435	41.0322	1.07201	26.8372	1.32916	43.8908	1.56444	44.1502	1.71803	44.1906	1.86836	43.9224	1.90386	43.4986	1.95688	30.5746	2.66458
46.2748	0.01053	36.8708	0.24629	36.6682	0.39329	40.7654	0.57825	42.4258	0.79327	41.1322	1.07157	26.9372	1.3275	43.9908	1.56431	44.2502	1.71573	44.2906	1.86607	44.0224	1.90322	43.5986	1.9535	30.6746	2.66114
46.3748	0.0105	36.9708	0.24613	36.7682	0.39351	40.8654	0.57767	42.5258	0.79524	41.2322	1.07278	27.0372	1.32871	44.0908	1.564	44.3502	1.71573	44.3906	1.86435	44.1224	1.90074	43.6986	1.95185	30.7746	2.65898
46.4748	0.01053	37.0708	0.24598	36.8682	0.39336	40.9654	0.57691	42.6258	0.7932	41.3322	1.07297	27.1372	1.32858	44.1908	1.56368	44.4502	1.71401	44.4906	1.86224	44.2224	1.89793	43.7986	1.94904	30.8746	2.6577
46.5748	0.01053	37.1708	0.2461	36.9682	0.39338	41.0654	0.57735	42.7258	0.79409	41.4322	1.07291	27.2372	1.32833	44.2908	1.5631	44.5502	1.71248	44.5906	1.86001	44.3224	1.89583	43.8986	1.94624	30.9746	2.6549
46.6748	0.01057	37.2708	0.2461	37.0682	0.39309	41.1654	0.57761	42.8258	0.7932	41.5322	1.0724	27.3372	1.32916	44.3908	1.56266	44.6502	1.71076	44.6906	1.85772	44.4224	1.89258	43.9986	1.94261	31.0746	2.65547
46.7748	0.0105	37.3708	0.24601	37.1682	0.39297	41.2654	0.57735	42.9258	0.79448	41.6322	1.07208	27.4372	1.32795	44.4908	1.56234	44.7502	1.70962	44.7906	1.85574	44.5224	1.89162	44.0986	1.94178	31.1746	2.65248
46.8748	0.01055	37.4708	0.24612	37.2682	0.39323	41.3654	0.57799	43.0258	0.79333	41.7322	1.07214	27.5372	1.32897	44.5908	1.56151	44.8502	1.70936	44.8906	1.85504	44.6224	1.88901	44.1986	1.93764	31.2746	2.65171
46.9748	0.01056	37.5708	0.24592	37.3682	0.393	41.4654	0.57646	43.1258	0.79511	41.8322	1.07259	27.6372	1.32782	44.6908	1.56081	44.9502	1.70707	44.9906	1.85218	44.7224	1.88582	44.2986	1.93636	31.3746	2.64948
47.0748	0.01051	37.6708	0.24599	37.4682	0.3927	41.5654	0.5792	43.2258	0.79301	41.9322	1.07176	27.7372	1.3282	44.7908	1.5603	45.0502	1.70535	45.0906	1.85116	44.8224	1.88404	44.3986	1.93196	31.4746	2.64789
47.1748	0.01054	37.7708	0.24604	37.5682	0.39269	41.6654	0.57723	43.3258	0.79352	42.0322	1.07246	27.8372	1.32852	44.8908	1.55973	45.1502	1.70458	45.1906	1.84816	44.9224	1.882	44.4986	1.92878	31.5746	2.64585
47.2748	0.01058	37.8708	0.24586	37.6682	0.39286	41.7654	0.5778	43.4258	0.79352	42.1322	1.0722	27.9372	1.32865	44.9908	1.55915	45.2502	1.70433	45.2906	1.84638	45.0224	1.88015	44.5986	1.92706	31.6746	2.64483
47.3748	0.01051	37.9708	0.24566	37.7682	0.39252	41.8654	0.57678	43.5258	0.79352	42.2322	1.07131	28.0372	1.32833	45.0908	1.55864	45.3502	1.70241	45.3906	1.84574	45.1224	1.87652	44.6986	1.92591	31.7746	2.64298
47.4748	0.0105	38.0708	0.24563	37.8682	0.39263	41.9654	0.5778	43.6258	0.79409	42.3322	1.07195	28.1372	1.32852	45.1908	1.55852	45.4502	1.70088	45.4906	1.84357	45.2224	1.87461	44.784	1.92087	31.8746	2.64069
47.5748	0.01054	38.1708	0.24554	37.9682	0.39246	42.0654	0.57805	43.7258	0.79352	42.4322	1.07201	28.2372	1.32801	45.2908	1.55622	45.5502	1.6991	45.5906	1.84134	45.3224	1.87295	44.884	1.91966	31.9746	2.63871
47.6748	0.01055	38.2708	0.24558	38.0682	0.39241	42.1654	0.57761	43.8258	0.79276	42.5322	1.07329	28.3372	1.32839	45.3908	1.55597	45.6502	1.69955	45.6906	1.84013	45.4224	1.87059	44.984	1.91705	32.0746	2.63674
47.7748	0.0105	38.3708	0.24577	38.1682	0.39232	42.2654	0.57754	43.9258	0.79403	42.6322	1.0708	28.4372	1.32795	45.4908	1.5566	45.7502	1.69668	45.7906	1.83752	45.5224	1.86824	45.084	1.91437	32.1746	2.63508
47.8748	0.01054	38.4708	0.2457	38.2682	0.3922	42.3654	0.57621	44.0258	0.79365	42.7322	1.07303	28.5372	1.32795	45.5908	1.55609	45.8502	1.69604	45.8906	1.83542	45.6224	1.86658	45.184	1.91144	32.2746	2.63234
47.9748	0.01053	38.5708	0.24533	38.3682	0.39243	42.4654	0.57818	44.1258	0.79422	42.8322	1.0724	28.6372	1.32865	45.6908	1.55495	45.9502	1.69515	45.9906	1.83299	45.7224	1.86346	45.284	1.90915	32.3746	2.63024
48.0748	0.01051	38.6708	0.24528	38.4682	0.39227	42.5654	0.57793	44.2258	0.79429	42.9322	1.07361	28.7372	1.32795	45.7908	1.55469	46.0502	1.6933	46.0906	1.83242	45.8224	1.86314	45.384	1.90826	32.4746	2.6289
48.1748	0.01051	38.7708	0.24527	38.5682	0.39214	42.6654	0.57723	44.3258	0.79339	43.0322	1.07278	28.8372	1.32897	45.8908	1.55463	46.1502	1.69266	46.1906	1.83178	45.9224	1.85938	45.484	1.90507	32.5746	2.62667
48.2748	0.01052	38.8708	0.24516	38.6682	0.39198	42.7654	0.57672	44.4258	0.79307	43.1322	1.07265	28.9372	1.32807	45.9908	1.55386	46.2502	1.69056	46.2906	1.82891	46.0224	1.85906	45.584	1.90176	32.6746	2.6252
48.3748	0.01056	38.9708	0.24499	38.7682	0.39219	42.8654	0.57697	44.5258	0.79441	43.2322	1.07195	29.0372	1.32826	46.0908	1.55291	46.3502	1.69024	46.3906	1.827	46.1224	1.85587	45.684	1.89965	32.7746	2.62297
48.4748	0.01048	39.0708	0.2451	38.8682	0.39205	42.9654	0.57531	44.6258	0.79358	43.3322	1.07361	29.1372	1.32814	46.1908	1.55291	46.4502	1.68833	46.4906	1.82407	46.2224	1.85364	45.784	1.89793	32.8746	2.62017
48.5748	0.01055	39.1708	0.24505	38.9682	0.39202	43.0654	0.57659	44.7258	0.79403	43.4322	1.07335	29.2372	1.32884	46.2908	1.55131	46.5502	1.68693	46.5906	1.82254	46.3224	1.8523	45.884	1.89653	32.9746	2.61813
48.6748	0.01051	39.2708	0.24489	39.0682	0.39191	43.1654	0.57608	44.8258	0.79384	43.5322	1.0722	29.3372	1.32858	46.3908	1.55049	46.6502	1.6854	46.6906	1.8205	46.4224	1.84995	45.984	1.89334	33.0746	2.61641
48.7748	0.0105	39.3708	0.24476	39.1682	0.39174	43.2654	0.57678	44.9258	0.79435	43.6322	1.07163	29.4372	1.32807	46.4908	1.55119	46.7502	1.68476	46.7906	1.81897	46.5224	1.84682	46.084	1.89111	33.1746	2.61488
48.8748	0.0105	39.4708	0.24479	39.2682	0.39169	43.3654	0.57595	45.0258	0.79409	43.7322	1.07182	29.5372	1.32884	46.5908	1.55055	46.8502	1.68298	46.8906	1.81776	46.6224	1.84517	46.184	1.88888	33.2746	2.61309
48.9748	0.01056	39.5708	0.24512	39.3682	0.39163	43.4654	0.57627	45.1258	0.79327	43.8322	1.0722	29.6372	1.32846	46.6908	1.55017	46.9502	1.6824	46.9906	1.81591	46.7224	1.84255	46.284	1.88614	33.3746	2.6122
49.0748	0.01053	39.6708	0.24485	39.4682	0.3918	43.5654	0.57672	45.2258	0.79282	43.9322	1.0724	29.7372	1.32877	46.7908	1.54877	47.0502	1.68056	47.0906	1.81311	46.8224	1.84096	46.384	1.88512	33.4746	2.60971
49.1748	0.01051	39.7708	0.24493	39.5682	0.3914	43.6654	0.57767	45.3258	0.79371	44.0322	1.07182	29.8372	1.32833	46.8908	1.54711	47.1502	1.67992	47.1906	1.81145	46.9224	1.84	46.484	1.88206	33.5746	2.60793
49.2748	0.01051	39.8708	0.24493	39.6682	0.39124	43.7654	0.5771	45.4258	0.79346	44.1322	1.07099	29.9372	1.32865	46.9908	1.54641	47.2502	1.67718	47.2906	1.80961	47.0224	1.83669	46.584	1.88034	33.6746	2.60608
49.3748	0.01056	39.9708	0.24479	39.7682	0.39143	43.8654	0.5764	45.5258	0.79371	44.2322	1.07233	30.0372	1.32807	47.0908	1.54736	47.3502	1.67724	47.3906	1.80776	47.1224	1.8342	46.684	1.87818	33.7746	2.60468
49.4748	0.01049	40.0708	0.24484	39.8682	0.39155	43.9654	0.5778	45.6258	0.79352	44.3322	1.07214	30.1372	1.32852	47.1908	1.54596	47.4502	1.67546	47.4906	1.80667	47.2224	1.83229	46.784	1.87595	33.8746	2.602
49.5748	0.01049	40.1708	0.24457	39.9682	0.39107	44.0654	0.57627	45.7258	0.79301	44.4322	1.07227	30.2372	1.32839	47.2908	1.54494	47.5502	1.67463	47.5906	1.80406	47.3224	1.83006	46.884	1.87308	33.9746	2.59984
49.6748	0.01053	40.2708	0.24436	40.0682	0.39147	44.1654	0.57602	45.8258	0.79307	44.5322	1.07138	30.3372	1.32833	47.3908	1.54513	47.6502	1.67386	47.6906	1.80253	47.4224	1.82815	46.984	1.87098	34.0746	2.59799
49.7748	0.0105	40.3708	0.24456	40.1682	0.39161	44.2654	0.57729	45.9258	0.79301	44.6322	1.07303	30.4372	1.32801	47.4908	1.54418	47.7502	1.67176	47.7906	1.80068	47.5224	1.82656	47.084	1.86741	34.1746	2.59563
49.8748	0.01049	40.4708	0.24422	40.2682	0.39121	44.3654	0.57621	46.0258	0.79301	44.7322	1.07214	30.5372	1.32807	47.5908	1.54424	47.8502	1.67221	47.8906	1.79915	47.6224	1.82414	47.184	1.86671	34.2746	2.5941
49.9748	0.01055	40.5708	0.24435	40.3682	0.39094	44.4654	0.57684	46.1258	0.79327	44.8322	1.07176	30.6372	1.32871	47.6908	1.54303	47.9502	1.66864	47.9906	1.79852	47.7224	1.82292	47.284	1.86416	34.3746	2.59232
50.0748	0.01056	40.6708	0.24433	40.4682	0.39127	44.5654	0.57652	46.2258	0.79288	44.9322	1.07112	30.7372	1.32884	47.7908	1.54252	48.0502	1.66857	48.0906	1.79629	47.8224	1.81955	47.384	1.86231	34.4746	2.59021
50.1748	0.01049	40.7708	0.24416	40.5682	0.39098	44.6654	0.57621	46.3258	0.79269	45.0322	1.07271	30.8372	1.32839	47.8908	1.54131	48.1502	1.66634	48.1906	1.79374	47.9224	1.81783	47.484	1.85912	34.5746	2.58913
50.2748	0.01051	40.8708	0.2443	40.6682	0.39076	44.7654	0.5764	46.4258	0.79416	45.1322	1.07176	30.9372	1.32846	47.9908	1.54144	48.2502	1.66603	48.2906	1.79125	48.0224	1.8156	47.584	1.85702	34.6746	2.58594
50.3748	0.01057	40.9708	0.24428	40.7682	0.39068	44.8654	0.57544	46.5258	0.7932	45.2322	1.07182	31.0372	1.32769	48.0908	1.5408	48.3502	1.66418	48.3906	1.79144	48.1224	1.81343	47.684	1.85492	34.7746	2.58492
50.4748	0.01051	41.0708	0.24411	40.8682	0.39072	44.9654	0.57652	46.6258	0.79282	45.3322	1.07176	31.1372	1.32846	48.1908	1.54029	48.4502	1.66214	48.4906	1.78781	48.2224	1.81228	47.784	1.85351	34.8746	2.58397
50.5748	0.01051	41.1708	0.24401	40.9682	0.3908	45.0654	0.57525	46.7258	0.79307	45.4322	1.07214	31.2372	1.32826	48.2908	1.53991	48.5502	1.6608	48.5906	1.78615	48.3224	1.80922	47.884	1.85033	34.9746	2.58085
50.6748	0.01056	41.2708	0.244	41.0682	0.39058	45.1654	0.57525	46.8258	0.79339	45.5322	1.07138	31.3372	1.32795	48.3908	1.53876	48.6502	1.66054	48.6906	1.78501	48.4224	1.80852	47.984	1.84975	35.0746	2.58002
50.7748	0.01057	41.3708	0.24401	41.1682	0.39064	45.2654	0.5764	46.9258	0.79314	45.6322	1.07278	31.4372	1.32826	48.4908	1.53857	48.7502	1.65895	48.7906	1.78265	48.5224	1.80591	48.084	1.84784	35.1746	2.57913
50.8748	0.01052	41.4708	0.24394	41.2682	0.3907	45.3654	0.5757	47.0258	0.79333	45.7322	1.07169	31.5372	1.3289	48.5908	1.53768	48.8502	1.65857	48.8906	1.7815	48.6224	1.80495	48.184	1.84459	35.2746	2.57658
50.9748	0.01052	41.5708	0.24387	41.3682	0.39051	45.4654	0.5764	47.1258	0.79307	45.8322	1.07067	31.6372	1.32769	48.6908	1.53685	48.9502	1.65596	48.9906	1.77991	48.7224	1.80158	48.284	1.84281	35.3746	2.57537
51.0748	0.01059	41.6708	0.24379	41.4682	0.39059	45.5654	0.57538	47.2258	0.79295	45.9322	1.07138	31.7372	1.32814	48.7908	1.53704	49.0502	1.65494	49.0906	1.77831	48.8224	1.7996	48.384	1.84192	35.4746	2.57326
51.1748	0.01057	41.7708	0.24389	41.5682	0.39062	45.6654	0.57659	47.3258	0.79358	46.0322	1.07201	31.8372	1.32801	48.8908	1.53551	49.1502	1.65334	49.1906	1.77551	48.9224	1.7975	48.484	1.83905	35.5746	2.57167
51.2748	0.01054	41.8708	0.24397	41.6682	0.39034	45.7654	0.57621	47.4258	0.79295	46.1322	1.07131	31.9372	1.32846	48.9908	1.53583	49.2502	1.6522	49.2906	1.77404	49.0224	1.79718	48.584	1.83669	35.6746	2.57084
51.3748	0.01057	41.9708	0.24363	41.7682	0.39047	45.8654	0.57621	47.5258	0.79301	46.2322	1.07106	32.0372	1.32826	49.0908	1.53551	49.3502	1.65022	49.3906	1.77277	49.1224	1.79355	48.684	1.83408	35.7746	2.56848
51.4748	0.01053	42.0708	0.24348	41.8682	0.39024	45.9654	0.57557	47.6258	0.79358	46.3322	1.0715	32.1372	1.32903	49.1908	1.53468	49.4502	1.64914	49.4906	1.77137	49.2224	1.79061	48.784	1.8328	35.8746	2.56663
51.5748	0.01053	42.1708	0.24363	41.9682	0.38995	46.0654	0.57538	47.7258	0.79269	46.4322	1.07163	32.2372	1.32877	49.2908	1.53379	49.5502	1.64812	49.5906	1.76997	49.3224	1.7894	48.884	1.83127	35.9746	2.5667
51.6748	0.01054	42.2708	0.24353	42.0682	0.39013	46.1654	0.57614	47.8258	0.79378	46.5322	1.07214	32.3372	1.32807	49.3908	1.53245	49.6502	1.64742	49.6906	1.7678	49.4224	1.78705	48.984	1.82942	36.0578	2.56154
51.7748	0.01054	42.3708	0.2432	42.1682	0.39006	46.2654	0.57563	47.9258	0.79256	46.6322	1.07074	32.4372	1.32839	49.4908	1.53213	49.7502	1.64557	49.7906	1.76646	49.5224	1.78654	49.084	1.82732	36.1578	2.56096
51.8748	0.0105	42.4708	0.24343	42.2682	0.38976	46.3654	0.57544	48.0258	0.79237	46.7322	1.07106	32.5372	1.32852	49.5908	1.53143	49.8502	1.64455	49.8906	1.76512	49.6224	1.78475	49.184	1.8249	36.2578	2.55937
51.9748	0.01054	42.5708	0.24351	42.3682	0.38994	46.4654	0.57608	48.1258	0.79346	46.8322	1.07067	32.6372	1.3275	49.6908	1.53137	49.9502	1.64219	49.9906	1.76276	49.7224	1.78195	49.284	1.82331	36.3578	2.55746
52.0748	0.01055	42.6708	0.2432	42.4682	0.38981	46.5654	0.57614	48.2258	0.79301	46.9322	1.07138	32.7372	1.32839	49.7908	1.53054	50.0502	1.64181	50.0906	1.76117	49.8224	1.77991	49.384	1.82222	36.4578	2.55612
52.1748	0.01059	42.7708	0.24317	42.5682	0.38988	46.6654	0.5757	48.3258	0.79301	47.0322	1.07163	32.8372	1.32865	49.8908	1.52977	50.1502	1.64123	50.1906	1.75926	49.9224	1.77838	49.484	1.82101	36.5578	2.55574
52.2748	0.01051	42.8708	0.24316	42.6682	0.38982	46.7654	0.57633	48.4258	0.79256	47.1322	1.07093	32.9372	1.32826	49.9908	1.52812	50.2502	1.63824	50.2906	1.75799	50.0224	1.77659	49.584	1.81827	36.6578	2.55427
52.3748	0.01053	42.9708	0.24314	42.7682	0.38972	46.8654	0.5757	48.5258	0.7925	47.2322	1.07131	33.0372	1.32865	50.0908	1.52799	50.3502	1.63703	50.3906	1.75601	50.1224	1.77468	49.684	1.8154	36.7578	2.55363
52.4748	0.01057	43.0708	0.24319	42.8682	0.38966	46.9654	0.57576	48.6258	0.79186	47.3322	1.0722	33.1372	1.32833	50.1908	1.52773	50.4502	1.63652	50.4906	1.75486	50.2224	1.77264	49.784	1.81356	36.8578	2.55293
52.5748	0.01049	43.1708	0.24316	42.9682	0.38946	47.0654	0.57563	48.7258	0.79339	47.4322	1.07138	33.2372	1.32852	50.2908	1.52678	50.5502	1.63563	50.5906	1.75244	50.3224	1.7706	49.884	1.8119	36.9578	2.55083
52.6748	0.0105	43.2708	0.24299	43.0682	0.38953	47.1654	0.57551	48.8258	0.79333	47.5322	1.0715	33.3372	1.3282	50.3908	1.52601	50.6502	1.63403	50.6906	1.75129	50.4224	1.76812	49.984	1.80948	37.0578	2.5507
52.7748	0.01052	43.3708	0.24279	43.1682	0.38948	47.2654	0.57576	48.9258	0.79301	47.6322	1.07087	33.4372	1.32846	50.4908	1.52436	50.7502	1.63276	50.7906	1.74964	50.5224	1.76691	50.084	1.80852	37.1578	2.54879
52.8748	0.01056	43.4708	0.24293	43.2682	0.38935	47.3654	0.57582	49.0258	0.79282	47.7322	1.07099	33.5372	1.32871	50.5908	1.52436	50.8502	1.63027	50.8906	1.74798	50.6224	1.76487	50.184	1.80578	37.2578	2.54822
52.9748	0.01054	43.5708	0.24281	43.3682	0.38961	47.4654	0.57621	49.1258	0.79358	47.8322	1.07125	33.6372	1.32826	50.6908	1.52359	50.9502	1.63027	50.9906	1.74505	50.7224	1.762	50.284	1.80565	37.3578	2.54624
53.0748	0.01054	43.6708	0.24285	43.4682	0.38938	47.5654	0.57563	49.2258	0.79314	47.9322	1.07227	33.7372	1.32795	50.7908	1.52321	51.0502	1.62843	51.0906	1.74358	50.8224	1.76117	50.384	1.80215	37.4578	2.54478
53.1748	0.01058	43.7708	0.24268	43.5682	0.38916	47.6654	0.57487	49.3258	0.79269	48.0322	1.07036	33.8372	1.3289	50.8908	1.52251	51.1502	1.62715	51.1906	1.74301	50.9224	1.75849	50.484	1.80183	37.5578	2.54369
53.2748	0.01051	43.8708	0.24275	43.6682	0.38928	47.7654	0.57557	49.4258	0.79263	48.1322	1.07144	33.9372	1.32833	50.9908	1.52194	51.2502	1.62486	51.2906	1.74097	51.0224	1.75709	50.584	1.79845	37.6578	2.54337
53.3748	0.01051	43.9708	0.24276	43.7682	0.38905	47.8654	0.57493	49.5258	0.79244	48.2322	1.07118	34.0372	1.32871	51.0908	1.52181	51.3502	1.62473	51.3906	1.73919	51.1224	1.75467	50.684	1.79686	37.7578	2.54242
53.4748	0.01054	44.0708	0.2428	43.8682	0.38907	47.9654	0.57487	49.6258	0.79225	48.3322	1.07055	34.1372	1.32852	51.1908	1.52015	51.4502	1.62352	51.4906	1.7381	51.2224	1.75308	50.784	1.7959	37.8578	2.54057
53.5748	0.01055	44.1708	0.24266	43.9682	0.38881	48.0654	0.57506	49.7258	0.79161	48.4322	1.07106	34.2372	1.32756	51.2908	1.5206	51.5502	1.62173	51.5906	1.73645	51.3224	1.75187	50.884	1.79406	37.9578	2.53955
53.6748	0.01059	44.2708	0.24247	44.0682	0.38902	48.1654	0.5757	49.8258	0.79218	48.5322	1.0701	34.3372	1.32795	51.3908	1.51856	51.6502	1.6204	51.6906	1.73409	51.4224	1.75066	50.984	1.79074	38.0578	2.53796
53.7748	0.01056	44.3708	0.24287	44.1682	0.38882	48.2654	0.57519	49.9258	0.79218	48.6322	1.0701	34.4372	1.32826	51.4908	1.51786	51.7502	1.6195	51.7906	1.73186	51.5224	1.74734	51.084	1.78915	38.1578	2.53764
53.8748	0.01065	44.4708	0.24271	44.2682	0.38866	48.3654	0.57557	50.0258	0.79225	48.7322	1.07067	34.5372	1.32744	51.5908	1.5183	51.8502	1.61772	51.8906	1.73014	51.6224	1.74575	51.184	1.78896	38.2578	2.53534
53.9748	0.01057	44.5708	0.24256	44.3682	0.38876	48.4654	0.57614	50.1258	0.79135	48.8322	1.07061	34.6372	1.32756	51.6908	1.5176	51.9502	1.61715	51.9906	1.7302	51.7224	1.74454	51.284	1.78628	38.3578	2.53401
54.0748	0.01054	44.6708	0.24224	44.4682	0.38872	48.5654	0.57455	50.2258	0.79256	48.9322	1.0694	34.7372	1.32877	51.7908	1.51728	52.0502	1.61523	52.0906	1.72765	51.8224	1.74218	51.384	1.78348	38.4578	2.53254
54.1748	0.01057	44.7708	0.24241	44.5682	0.38881	48.6654	0.57525	50.3258	0.79212	49.0322	1.06985	34.8372	1.32858	51.8908	1.51601	52.1502	1.61434	52.1906	1.72567	51.9224	1.74033	51.484	1.78341	38.5578	2.53222
54.2748	0.01053	44.8708	0.24215	44.6682	0.38874	48.7654	0.57519	50.4258	0.79218	49.1322	1.06985	34.9372	1.32807	51.9908	1.51607	52.2502	1.61294	52.2906	1.72421	52.0224	1.73861	51.584	1.78093	38.6578	2.53044
54.3748	0.01056	44.9708	0.24232	44.7682	0.38841	48.8654	0.575	50.5258	0.79123	49.2322	1.0715	35.0372	1.32795	52.0908	1.51518	52.3502	1.61186	52.3906	1.72415	52.1224	1.73695	51.684	1.78004	38.7578	2.52954
54.4748	0.01057	45.0708	0.24231	44.8682	0.38851	48.9654	0.57608	50.6258	0.79237	49.3322	1.06991	35.1372	1.32795	52.1908	1.51391	52.4502	1.61033	52.4906	1.72115	52.2224	1.73574	51.784	1.77698	38.8578	2.5277
54.5748	0.01058	45.1708	0.2421	44.9682	0.38853	49.0654	0.57652	50.7258	0.79199	49.4322	1.06972	35.2372	1.32897	52.2908	1.51416	52.5502	1.60892	52.5906	1.72051	52.3224	1.7337	51.884	1.77532	38.9578	2.52566
54.6748	0.01053	45.2708	0.2423	45.0682	0.38844	49.1654	0.57506	50.8258	0.79307	49.5322	1.07074	35.3372	1.32948	52.3908	1.51244	52.6502	1.60803	52.6906	1.71745	52.4224	1.73128	51.984	1.77385	39.0578	2.5261
54.7748	0.01051	45.3708	0.24219	45.1682	0.38841	49.2654	0.57557	50.9258	0.79199	49.6322	1.07055	35.4372	1.32744	52.4908	1.51282	52.7502	1.60657	52.7906	1.71682	52.5224	1.72994	52.084	1.77239	39.1578	2.52534
54.8748	0.01061	45.4708	0.242	45.2682	0.3883	49.3654	0.57481	51.0258	0.79142	49.7322	1.0694	35.5372	1.32763	52.5908	1.51212	52.8502	1.60504	52.8906	1.71682	52.6224	1.7281	52.184	1.77092	39.2578	2.5233
54.9748	0.01055	45.5708	0.24198	45.3682	0.38835	49.4654	0.57602	51.1258	0.79142	49.8322	1.0701	35.6372	1.32909	52.6908	1.51066	52.9502	1.60446	52.9906	1.71376	52.7224	1.72682	52.284	1.76952	39.3578	2.52241
55.0748	0.01054	45.6708	0.24188	45.4682	0.38829	49.5654	0.57449	51.2258	0.79148	49.9322	1.06991	35.7372	1.32814	52.7908	1.51034	53.0502	1.60242	53.0906	1.7121	52.8224	1.72402	52.384	1.76742	39.4578	2.52069
55.1748	0.01062	45.7708	0.24207	45.5682	0.38832	49.6654	0.57531	51.3258	0.79199	50.0322	1.07099	35.8372	1.3282	52.8908	1.50932	53.1502	1.60198	53.1906	1.70987	52.9224	1.72255	52.484	1.76551	39.5578	2.52062
55.2748	0.0106	45.8708	0.242	45.6682	0.38816	49.7654	0.57538	51.4258	0.79046	50.1322	1.06991	35.9372	1.32731	52.9908	1.5097	53.2502	1.60032	53.2906	1.70949	53.0224	1.72077	52.584	1.76442	39.6578	2.51992
55.3748	0.01052	45.9708	0.24191	45.7682	0.38829	49.8654	0.57461	51.5258	0.79116	50.2322	1.07074	36.0372	1.32807	53.0908	1.50823	53.3502	1.59809	53.3906	1.70783	53.1224	1.71943	52.684	1.76181	39.7578	2.51973
55.4748	0.01053	46.0708	0.24199	45.8682	0.38817	49.9654	0.57512	51.6258	0.79155	50.3322	1.07048	36.1372	1.32661	53.1908	1.50734	53.4502	1.59733	53.4906	1.70617	53.2224	1.71784	52.784	1.76085	39.8578	2.5189
55.5748	0.01058	46.1708	0.24189	45.9682	0.38793	50.0654	0.57481	51.7258	0.79135	50.4322	1.07029	36.2372	1.32877	53.2908	1.50626	53.5502	1.5958	53.5906	1.70458	53.3224	1.71529	52.884	1.75888	39.9578	2.51897
55.6748	0.01056	46.2708	0.24145	46.0682	0.3882	50.1654	0.57538	51.8258	0.79155	50.5322	1.07112	36.3372	1.32788	53.3908	1.50594	53.6502	1.59548	53.6906	1.70337	53.4224	1.71414	52.984	1.75754	40.0578	2.51788
55.7748	0.01054	46.3708	0.24159	46.1682	0.38804	50.2654	0.57378	51.9258	0.7932	50.6322	1.06997	36.4372	1.32693	53.4908	1.50447	53.7502	1.59382	53.7906	1.70165	53.5224	1.71261	53.084	1.75633	40.1578	2.51724
55.8748	0.01058	46.4708	0.24135	46.2682	0.38789	50.3654	0.5743	52.0258	0.79174	50.7322	1.06972	36.5372	1.32814	53.5908	1.50524	53.8502	1.59255	53.8906	1.69929	53.6224	1.70955	53.184	1.75442	40.2578	2.51616
55.9748	0.0106	46.5708	0.24165	46.3682	0.38798	50.4654	0.5741	52.1258	0.79155	50.8322	1.0694	36.6372	1.32661	53.6908	1.50422	53.9502	1.59114	53.9906	1.69814	53.7224	1.70777	53.284	1.75257	40.3578	2.51591
56.0748	0.01057	46.6708	0.24145	46.4682	0.3877	50.5654	0.57557	52.2258	0.79155	50.9322	1.06959	36.7372	1.32877	53.7908	1.50358	54.0502	1.58993	54.0906	1.69598	53.8224	1.70675	53.384	1.75148	40.4578	2.51489
56.1748	0.01058	46.7708	0.24125	46.5682	0.38772	50.6654	0.5741	52.3258	0.79142	51.0322	1.06966	36.8372	1.32693	53.8908	1.50365	54.1502	1.58777	54.1906	1.69585	53.9224	1.70579	53.484	1.75002	40.5578	2.51393
56.2748	0.01057	46.8708	0.24134	46.6682	0.38752	50.7654	0.57487	52.4258	0.79053	51.1322	1.06902	36.9372	1.32763	53.9908	1.50371	54.2502	1.58687	54.2906	1.69324	54.0224	1.70292	53.584	1.74709	40.6578	2.51278
56.3748	0.0106	46.9708	0.24127	46.7682	0.38739	50.8654	0.5741	52.5258	0.79123	51.2322	1.06895	37.0372	1.32693	54.0908	1.50186	54.3502	1.58452	54.3906	1.69215	54.1224	1.70127	53.684	1.74671	40.7578	2.51227
56.4748	0.01058	47.0708	0.24145	46.8682	0.38753	50.9654	0.57449	52.6258	0.79084	51.3322	1.06991	37.1372	1.32693	54.1908	1.50097	54.4502	1.58452	54.4906	1.69082	54.2224	1.69936	53.784	1.74416	40.8578	2.51215
56.5748	0.0106	47.1708	0.24122	46.9682	0.38722	51.0654	0.57512	52.7258	0.79161	51.4322	1.06927	37.2372	1.32667	54.2908	1.49976	54.5502	1.58299	54.5906	1.68871	54.3224	1.69872	53.884	1.74301	40.9578	2.51055
56.6748	0.0106	47.2708	0.24124	47.0682	0.38728	51.1654	0.57417	52.8258	0.79142	51.5322	1.06934	37.3372	1.32686	54.3908	1.49867	54.6502	1.58273	54.6906	1.68686	54.4224	1.69591	53.984	1.74244	41.0578	2.51036
56.7748	0.01058	47.3708	0.24094	47.1682	0.38721	51.2654	0.57391	52.9258	0.79174	51.6322	1.07029	37.4372	1.32674	54.4908	1.49867	54.7502	1.58101	54.7906	1.68655	54.5224	1.69489	54.084	1.73906	41.1578	2.50839
56.8748	0.01057	47.4708	0.24134	47.2682	0.38716	51.3654	0.5734	53.0258	0.79161	51.7322	1.06966	37.5372	1.32699	54.5908	1.49765	54.8502	1.57865	54.8906	1.68444	54.6224	1.69305	54.184	1.73829	41.2578	2.50807
56.9748	0.01061	47.5708	0.24097	47.3682	0.38742	51.4654	0.57468	53.1258	0.79084	51.8322	1.06985	37.6372	1.32712	54.6908	1.49746	54.9502	1.57789	54.9906	1.68304	54.7224	1.69247	54.284	1.73638	41.3578	2.50654
57.0748	0.01059	47.6708	0.24089	47.4682	0.38697	51.5654	0.57474	53.2258	0.79142	51.9322	1.06972	37.7372	1.32705	54.7908	1.49632	55.0502	1.57623	55.0906	1.68189	54.8224	1.69101	54.384	1.73606	41.4578	2.50565
57.1748	0.01058	47.7708	0.24105	47.5682	0.38699	51.6654	0.5741	53.3258	0.79097	52.0322	1.06895	37.8372	1.32744	54.8908	1.49574	55.1502	1.57579	55.1906	1.68011	54.9224	1.68833	54.484	1.73415	41.5578	2.50628
57.2748	0.01061	47.8708	0.24104	47.6682	0.38691	51.7654	0.5741	53.4258	0.79065	52.1322	1.06844	37.9372	1.32699	54.9908	1.49562	55.2502	1.57343	55.2906	1.6782	55.0224	1.68616	54.584	1.73313	41.6578	2.50418
57.3748	0.01058	47.9708	0.24097	47.7682	0.38703	51.8654	0.5741	53.5258	0.79148	52.2322	1.0687	38.0372	1.3254	55.0908	1.49466	55.3502	1.57349	55.3906	1.67686	55.1224	1.6854	54.684	1.73014	41.7578	2.50303
57.4748	0.0106	48.0708	0.24076	47.8682	0.38719	51.9654	0.57461	53.6258	0.79129	52.3322	1.07017	38.1372	1.32725	55.1908	1.49332	55.4502	1.57158	55.4906	1.67641	55.2224	1.68387	54.784	1.72956	41.8578	2.50138
57.5748	0.01059	48.1708	0.24078	47.9682	0.38681	52.0654	0.57334	53.7258	0.79065	52.4322	1.06908	38.2372	1.32699	55.2908	1.493	55.5502	1.5712	55.5906	1.67425	55.3224	1.68304	54.884	1.72727	41.9578	2.50087
57.6748	0.01058	48.2708	0.24056	48.0682	0.38701	52.1654	0.57391	53.8258	0.79167	52.5322	1.06934	38.3372	1.32712	55.3908	1.49198	55.6502	1.57031	55.6906	1.67265	55.4224	1.68017	54.984	1.72663	42.0578	2.49972
57.7748	0.01055	48.3708	0.24088	48.1682	0.38665	52.2654	0.5741	53.9258	0.79065	52.6322	1.06813	38.4372	1.32661	55.4908	1.49109	55.7502	1.5668	55.7906	1.66991	55.5224	1.67864	55.084	1.72402	42.1578	2.49946
57.8748	0.01057	48.4708	0.24073	48.2682	0.38676	52.3654	0.575	54.0258	0.79084	52.7322	1.06876	38.5372	1.32572	55.5908	1.49077	55.8502	1.56629	55.8906	1.66979	55.6224	1.67667	55.184	1.72249	42.2578	2.49934
57.9748	0.01057	48.5708	0.24102	48.3682	0.38667	52.4654	0.57404	54.1258	0.79129	52.8322	1.068	38.6372	1.32533	55.6908	1.48931	55.9502	1.56406	55.9906	1.66889	55.7224	1.67527	55.284	1.72141	42.3578	2.49959
58.0748	0.01056	48.6708	0.2405	48.4682	0.38658	52.5654	0.57327	54.2258	0.79091	52.9322	1.06844	38.7372	1.32623	55.7908	1.48912	56.0502	1.5624	56.0906	1.66736	55.8224	1.67406	55.384	1.72045	42.4578	2.49895
58.1748	0.01054	48.7708	0.24038	48.5682	0.38645	52.6654	0.57404	54.3258	0.79193	53.0322	1.06736	38.8372	1.32718	55.8908	1.48848	56.1502	1.56119	56.1906	1.66532	55.9224	1.67284	55.484	1.71943	42.5578	2.49781
58.2748	0.0106	48.8708	0.2407	48.6682	0.38656	52.7654	0.57582	54.4258	0.79212	53.1322	1.06844	38.9372	1.32693	55.9908	1.48816	56.2502	1.56062	56.2906	1.66309	56.0224	1.67023	55.584	1.71701	42.6578	2.49857
58.3748	0.01057	48.9708	0.24038	48.7682	0.38641	52.8654	0.57359	54.5258	0.79161	53.2322	1.06768	39.0372	1.32603	56.0908	1.48714	56.3502	1.55934	56.3906	1.66278	56.1224	1.6694	55.684	1.71599	42.7578	2.4973
58.4748	0.01055	49.0708	0.24042	48.8682	0.38633	52.9654	0.57404	54.6258	0.79033	53.3322	1.06787	39.1372	1.32565	56.1908	1.48688	56.4502	1.55788	56.4906	1.6608	56.2224	1.668	55.784	1.71338	42.8578	2.49743
58.5748	0.0106	49.1708	0.24021	48.9682	0.38642	53.0654	0.57334	54.7258	0.79104	53.4322	1.06813	39.2372	1.32661	56.2908	1.48606	56.5502	1.55711	56.5906	1.6594	56.3224	1.66654	55.884	1.71299	42.9578	2.49711
58.6748	0.01058	49.2708	0.24042	49.0682	0.38658	53.1654	0.57353	54.8258	0.79167	53.5322	1.06762	39.3372	1.32565	56.3908	1.48434	56.6502	1.55501	56.6906	1.65895	56.4224	1.66367	55.984	1.71076	43.0578	2.49513
58.7748	0.01058	49.3708	0.2403	49.1682	0.38623	53.2654	0.57296	54.9258	0.79135	53.6322	1.06793	39.4372	1.32616	56.4908	1.4858	56.7502	1.55584	56.7906	1.6578	56.5224	1.66322	56.084	1.71038	43.1578	2.49526
58.8748	0.01056	49.4708	0.24022	49.2682	0.38629	53.3654	0.57283	55.0258	0.79097	53.7322	1.06762	39.5372	1.32699	56.5908	1.48357	56.8502	1.55278	56.8906	1.65545	56.6224	1.65978	56.184	1.7084	43.2578	2.49411
58.9748	0.01059	49.5708	0.24012	49.3682	0.38603	53.4654	0.57423	55.1258	0.79084	53.8322	1.06774	39.6372	1.32629	56.6908	1.48312	56.9502	1.55221	56.9906	1.65443	56.7224	1.66042	56.284	1.70866	43.3578	2.49341
59.0748	0.01052	49.6708	0.23996	49.4682	0.386	53.5654	0.57506	55.2258	0.79186	53.9322	1.06781	39.7372	1.32629	56.7908	1.48179	57.0502	1.54985	57.0906	1.65258	56.8224	1.658	56.384	1.70681	43.4578	2.49271
59.1748	0.01058	49.7708	0.24017	49.5682	0.38606	53.6654	0.57417	55.3258	0.79129	54.0322	1.06711	39.8372	1.32616	56.8908	1.48179	57.1502	1.54934	57.1906	1.6513	56.9224	1.65627	56.484	1.70541	43.5578	2.49182
59.2748	0.01058	49.8708	0.24011	49.6682	0.38596	53.7654	0.57359	55.4258	0.7911	54.1322	1.06857	39.9372	1.32642	56.9908	1.48153	57.2502	1.54768	57.2906	1.64958	57.0224	1.65551	56.584	1.70394	43.6578	2.4922
59.3748	0.01062	49.9708	0.23994	49.7682	0.38602	53.8654	0.57347	55.5258	0.79072	54.2322	1.06736	40.0372	1.32444	57.0908	1.48045	57.3502	1.54749	57.3906	1.64926	57.1224	1.65494	56.684	1.70299	43.7578	2.49086
59.4748	0.01051	50.0708	0.23996	49.8682	0.38588	53.9654	0.57238	55.6258	0.79116	54.3322	1.06857	40.1372	1.32572	57.1908	1.48064	57.4502	1.54507	57.4906	1.64672	57.2224	1.65162	56.784	1.7012	43.8578	2.49029
59.5748	0.01053	50.1708	0.24005	49.9682	0.38563	54.0654	0.57251	55.7258	0.79053	54.4322	1.0687	40.2372	1.32623	57.2908	1.47841	57.5502	1.5445	57.5906	1.64544	57.3224	1.65041	56.884	1.69942	43.9578	2.48927
59.6748	0.01064	50.2708	0.23998	50.0682	0.38589	54.1654	0.57423	55.8258	0.78976	54.5322	1.06768	40.3372	1.32533	57.3908	1.47854	57.6502	1.54456	57.6906	1.64366	57.4224	1.6492	56.984	1.6984	44.0578	2.48857
59.7748	0.01057	50.3708	0.23993	50.1682	0.38583	54.2654	0.57347	55.9258	0.79021	54.6322	1.06704	40.4372	1.32572	57.4908	1.4779	57.7502	1.54297	57.7906	1.64359	57.5224	1.64895	57.084	1.69642	44.1578	2.48914
59.8748	0.01057	50.4708	0.23972	50.2682	0.38577	54.3654	0.57404	56.0258	0.79097	54.7322	1.06768	40.5372	1.32565	57.5908	1.47669	57.8502	1.54175	57.8906	1.64104	57.6224	1.64646	57.184	1.6947	44.2578	2.4878
59.9748	0.01064	50.5708	0.23955	50.3682	0.38577	54.4654	0.57213	56.1258	0.79053	54.8322	1.06666	40.6372	1.32463	57.6908	1.47586	57.9502	1.54029	57.9906	1.64111	57.7224	1.64372	57.284	1.69375	44.3578	2.4864
60.0748	0.01058	50.6708	0.23978	50.4682	0.3857	54.5654	0.57334	56.2258	0.79027	54.9322	1.06679	40.7372	1.32527	57.7908	1.47554	58.0502	1.53882	58.0906	1.63939	57.8224	1.64315	57.384	1.69311	44.4578	2.48634
60.1748	0.01055	50.7708	0.23951	50.5682	0.38561	54.6654	0.57398	56.3258	0.79097	55.0322	1.06691	40.8372	1.32489	57.8908	1.47414	58.1502	1.53812	58.1906	1.63741	57.9224	1.64162	57.484	1.69101	44.5578	2.48525
60.2748	0.01058	50.8708	0.2393	50.6682	0.38542	54.7654	0.57404	56.4258	0.79091	55.1322	1.06653	40.9372	1.32629	57.9908	1.47299	58.2502	1.5364	58.2906	1.63716	58.0224	1.63964	57.584	1.6896	44.6578	2.48532
60.3748	0.01061	50.9708	0.23945	50.7682	0.38549	54.8654	0.57302	56.5258	0.79059	55.2322	1.06698	41.0372	1.3247	58.0908	1.47261	58.3502	1.53519	58.3906	1.63556	58.1224	1.6392	57.684	1.68897	44.7578	2.4836
60.4748	0.01061	51.0708	0.23958	50.8682	0.38572	54.9654	0.57321	56.6258	0.79046	55.3322	1.06711	41.1372	1.32508	58.1908	1.47204	58.4502	1.53341	58.4906	1.63454	58.2224	1.63786	57.784	1.68642	44.8578	2.48423
60.5748	0.01058	51.1708	0.23941	50.9682	0.38535	55.0654	0.57251	56.7258	0.78989	55.4322	1.06672	41.2372	1.32559	58.2908	1.47159	58.5502	1.53175	58.5906	1.63219	58.3224	1.63575	57.884	1.6854	44.9578	2.48347
60.6748	0.01058	51.2708	0.23935	51.0682	0.38548	55.1654	0.572	56.8258	0.79084	55.5322	1.06577	41.3372	1.3247	58.3908	1.47019	58.6502	1.53143	58.6906	1.63148	58.4224	1.6348	57.984	1.68616	45.0578	2.48264
60.7748	0.01059	51.3708	0.23938	51.1682	0.38512	55.2654	0.57353	56.9258	0.7897	55.6322	1.06723	41.4372	1.32444	58.4908	1.47057	58.7502	1.53054	58.7906	1.62957	58.5224	1.63276	58.084	1.68368	45.1578	2.48137
60.8748	0.01053	51.4708	0.23944	51.2682	0.38491	55.3654	0.57347	57.0258	0.79097	55.7322	1.0659	41.5372	1.32419	58.5908	1.46891	58.8502	1.5278	58.8906	1.629	58.6224	1.63155	58.184	1.68247	45.2578	2.48047
60.9748	0.01059	51.5708	0.23942	51.3682	0.38514	55.4654	0.57334	57.1258	0.79021	55.8322	1.06679	41.6372	1.32329	58.6908	1.46904	58.9502	1.52742	58.9906	1.62785	58.7224	1.63008	58.284	1.68081	45.3578	2.48079
61.0748	0.0106	51.6708	0.23935	51.4682	0.38512	55.5654	0.57366	57.2258	0.78982	55.9322	1.06621	41.7372	1.32425	58.7908	1.46815	59.0502	1.52627	59.0906	1.62416	58.8224	1.62887	58.384	1.68062	45.4578	2.48073
61.1748	0.01058	51.7708	0.23898	51.5682	0.38523	55.6654	0.57283	57.3258	0.78976	56.0322	1.06532	41.8372	1.32489	58.8908	1.46745	59.1502	1.52506	59.1906	1.62326	58.9224	1.62798	58.484	1.67807	45.5578	2.47984
61.2748	0.01058	51.8708	0.2392	51.6682	0.38479	55.7654	0.5727	57.4258	0.79053	56.1322	1.06615	41.9372	1.3238	58.9908	1.46668	59.2502	1.5241	59.2906	1.62307	59.0224	1.62562	58.584	1.67686	45.6578	2.47984
61.3748	0.01064	51.9708	0.23917	51.7682	0.38486	55.8654	0.57327	57.5258	0.79033	56.2322	1.06551	42.0372	1.32444	59.0908	1.46471	59.3502	1.52308	59.3906	1.62167	59.1224	1.6246	58.684	1.67584	45.7578	2.47939
61.4748	0.01059	52.0708	0.23916	51.8682	0.38525	55.9654	0.57315	57.6258	0.79053	56.3322	1.0673	42.1372	1.3245	59.1908	1.46566	59.4502	1.52289	59.4906	1.6195	59.2224	1.6239	58.784	1.67501	45.8578	2.47837
61.5748	0.01054	52.1708	0.23902	51.9682	0.38496	56.0654	0.5727	57.7258	0.78982	56.4322	1.06609	42.2372	1.32393	59.2908	1.46432	59.5502	1.52155	59.5906	1.61746	59.3224	1.62193	58.884	1.67233	45.9578	2.47767
61.6748	0.01058	52.2708	0.23901	52.0682	0.38506	56.1654	0.57187	57.8258	0.78995	56.5322	1.06653	42.3372	1.32406	59.3908	1.46267	59.6502	1.51945	59.6906	1.61676	59.4224	1.62084	58.984	1.6724	46.0578	2.47761
61.7748	0.01059	52.3708	0.23909	52.1682	0.38483	56.2654	0.57257	57.9258	0.79072	56.6322	1.06602	42.4372	1.32368	59.4908	1.46222	59.7502	1.51716	59.7906	1.61415	59.5224	1.61969	59.084	1.671	46.1578	2.4771
61.8748	0.01055	52.4708	0.23898	52.2682	0.38489	56.3654	0.5741	58.0258	0.79059	56.7322	1.06551	42.5372	1.32329	59.5908	1.4619	59.8502	1.5176	59.8906	1.61453	59.6224	1.61683	59.184	1.66902	46.2578	2.47614
61.9748	0.01057	52.5708	0.23888	52.3682	0.38451	56.4654	0.57276	58.1258	0.79008	56.8322	1.06539	42.6372	1.32419	59.6908	1.46139	59.9502	1.51594	59.9906	1.613	59.7224	1.61689	59.284	1.66934	46.3578	2.47595
62.0748	0.01059	52.6708	0.2389	52.4682	0.3847	56.5654	0.57194	58.2258	0.78989	56.9322	1.0657	42.7372	1.32317	59.7908	1.45999	60.0502	1.51499	60.0906	1.61198	59.8224	1.61466	59.384	1.66755	46.4578	2.47601
62.1748	0.01056	52.7708	0.23877	52.5682	0.38474	56.6654	0.57327	58.3258	0.79008	57.0322	1.06583	42.8372	1.32336	59.8908	1.45961	60.1502	1.51289	60.1906	1.61033	59.9224	1.61358	59.484	1.66647	46.5578	2.47506
62.2748	0.01055	52.8708	0.23885	52.6682	0.38468	56.7654	0.57347	58.4258	0.79072	57.1322	1.06551	42.9372	1.32336	59.9908	1.45865	60.2502	1.51225	60.2906	1.60918	60.0224	1.613	59.584	1.66552	46.6578	2.47506
62.3748	0.01064	52.9708	0.23883	52.7682	0.38439	56.8654	0.57296	58.5258	0.79008	57.2322	1.06507	43.0372	1.32361	60.0908	1.45884	60.3502	1.51168	60.3906	1.60803	60.1224	1.61141	59.684	1.66437	46.7578	2.47467
62.4748	0.01055	53.0708	0.23865	52.8682	0.38439	56.9654	0.57168	58.6258	0.78951	57.3322	1.065	43.1372	1.32329	60.1908	1.45808	60.4502	1.51085	60.4906	1.60644	60.2224	1.6088	59.784	1.66309	46.8578	2.47493
62.5748	0.0106	53.1708	0.23866	52.9682	0.38431	57.0654	0.57257	58.7258	0.78989	57.4322	1.06513	43.2372	1.32336	60.2908	1.45668	60.5502	1.50919	60.5906	1.60574	60.3224	1.60523	59.884	1.66246	46.9578	2.47493
62.6748	0.01058	53.2708	0.2388	53.0682	0.38446	57.1654	0.57353	58.8258	0.78982	57.5322	1.065	43.3372	1.32374	60.3908	1.45751	60.6502	1.5083	60.6906	1.60357	60.4224	1.60446	59.984	1.66207	47.0578	2.47353
62.7748	0.0106	53.3708	0.23867	53.1682	0.38428	57.2654	0.57391	58.9258	0.78938	57.6322	1.06602	43.4372	1.32298	60.4908	1.45521	60.7502	1.50798	60.7906	1.60217	60.5224	1.60325	60.084	1.66048	47.1578	2.47314
62.8748	0.01061	53.4708	0.23835	53.2682	0.38432	57.3654	0.57219	59.0258	0.78963	57.7322	1.06539	43.5372	1.32298	60.5908	1.45451	60.8502	1.50613	60.8906	1.6014	60.6224	1.60293	60.184	1.65984	47.2578	2.472
62.9748	0.01056	53.5708	0.23857	53.3682	0.38423	57.4654	0.57334	59.1258	0.78925	57.8322	1.06468	43.6372	1.32355	60.6908	1.45445	60.9502	1.50511	60.9906	1.60128	60.7224	1.60096	60.284	1.65761	47.3578	2.47213
63.0748	0.0106	53.6708	0.2385	53.4682	0.38412	57.5654	0.57245	59.2258	0.78931	57.9322	1.06462	43.7372	1.32323	60.7908	1.45311	61.0502	1.50435	61.0906	1.59975	60.8224	1.59905	60.384	1.65736	47.4578	2.4727
63.1748	0.01068	53.7708	0.23838	53.5682	0.38416	57.6654	0.57315	59.3258	0.78976	58.0322	1.06443	43.8372	1.3231	60.8908	1.45343	61.1502	1.50256	61.1906	1.59796	60.9224	1.59841	60.484	1.65449	47.5578	2.47257
63.2748	0.01055	53.8708	0.23846	53.6682	0.38408	57.7654	0.57168	59.4258	0.789	58.1322	1.06411	43.9372	1.32189	60.9908	1.45171	61.2502	1.50148	61.2906	1.59682	61.0224	1.59624	60.584	1.65519	47.6578	2.47225
63.3748	0.01055	53.9708	0.2382	53.7682	0.38417	57.8654	0.57219	59.5258	0.78957	58.2322	1.06456	44.0372	1.32215	61.0908	1.45062	61.3502	1.49995	61.3906	1.59663	61.1224	1.59529	60.684	1.6536	47.7578	2.47238
63.4748	0.0106	54.0708	0.2382	53.8682	0.3839	57.9654	0.57194	59.6258	0.78919	58.3322	1.06462	44.1372	1.32272	61.1908	1.44999	61.4502	1.49925	61.4906	1.5951	61.2224	1.59331	60.784	1.65283	47.8578	2.47193
63.5748	0.01056	54.1708	0.23812	53.9682	0.38406	58.0654	0.57155	59.7258	0.7897	58.4322	1.06373	44.2372	1.32323	61.2908	1.4489	61.5502	1.49778	61.5906	1.59331	61.3224	1.59216	60.884	1.65086	47.9578	2.47104
63.6748	0.01057	54.2708	0.23815	54.0682	0.38417	58.1654	0.57283	59.8258	0.79008	58.5322	1.06462	44.3372	1.3217	61.3908	1.44935	61.6502	1.496	61.6906	1.59076	61.4224	1.59121	60.984	1.64977	48.0578	2.47072
63.7748	0.01058	54.3708	0.23816	54.1682	0.38391	58.2654	0.57296	59.9258	0.78868	58.6322	1.06341	44.4372	1.32183	61.4908	1.44922	61.7502	1.49593	61.7906	1.59057	61.5224	1.59057	61.084	1.64888	48.1578	2.47142
63.8748	0.01059	54.4708	0.23796	54.2682	0.38376	58.3654	0.57257	60.0258	0.78887	58.7322	1.06411	44.5372	1.32164	61.5908	1.44878	61.8502	1.49472	61.8906	1.58891	61.6224	1.58821	61.184	1.64767	48.2578	2.47034
63.9748	0.01058	54.5708	0.23818	54.3682	0.38388	58.4654	0.57232	60.1258	0.78912	58.8322	1.06437	44.6372	1.32176	61.6908	1.44635	61.9502	1.49319	61.9906	1.58758	61.7224	1.58732	61.284	1.64697	48.3578	2.46996
64.0748	0.01058	54.6708	0.23808	54.4682	0.3836	58.5654	0.57238	60.2258	0.7897	58.9322	1.06398	44.7372	1.32234	61.7908	1.44521	62.0502	1.4923	62.0906	1.58509	61.8224	1.58611	61.384	1.64519	48.4578	2.47072
64.1748	0.01062	54.7708	0.23779	54.5682	0.38387	58.6654	0.57232	60.3258	0.78925	59.0322	1.06328	44.8372	1.32176	61.8908	1.44342	62.1502	1.49179	62.1906	1.58541	61.9224	1.58535	61.484	1.64512	48.5578	2.4704
64.2748	0.0106	54.8708	0.23784	54.6682	0.38355	58.7654	0.57111	60.4258	0.78855	59.1322	1.06322	44.9372	1.32132	61.9908	1.44329	62.2502	1.48994	62.2906	1.58382	62.0224	1.5842	61.584	1.6441	48.6578	2.46989
64.3748	0.01053	54.9708	0.23798	54.7682	0.38376	58.8654	0.572	60.5258	0.78931	59.2322	1.06347	45.0372	1.32087	62.0908	1.44374	62.3502	1.4888	62.3906	1.58318	62.1224	1.58222	61.684	1.64334	48.7578	2.46951
64.4748	0.01059	55.0708	0.23809	54.8682	0.38345	58.9654	0.57181	60.6258	0.78906	59.3322	1.06328	45.1372	1.32132	62.1908	1.44272	62.4502	1.48765	62.4906	1.58127	62.2224	1.5812	61.784	1.64155	48.8578	2.46989
64.5748	0.01063	55.1708	0.23805	54.9682	0.38348	59.0654	0.57181	60.7258	0.78849	59.4322	1.06309	45.2372	1.32106	62.2908	1.44221	62.5502	1.48669	62.5906	1.58063	62.3224	1.58018	61.884	1.639	48.9578	2.46958
64.6748	0.01055	55.2708	0.23759	55.0682	0.38364	59.1654	0.57175	60.8258	0.78893	59.5322	1.06424	45.3372	1.32106	62.3908	1.44138	62.6502	1.48555	62.6906	1.58044	62.4224	1.57878	61.984	1.63945	49.0578	2.46849
64.7748	0.0106	55.3708	0.23777	55.1682	0.38352	59.2654	0.57162	60.9258	0.789	59.6322	1.06398	45.4372	1.32132	62.4908	1.44049	62.7502	1.48491	62.7906	1.57795	62.5224	1.57725	62.084	1.6376	49.1578	2.46932
64.8748	0.01062	55.4708	0.23775	55.2682	0.38335	59.3654	0.5713	61.0258	0.78855	59.7322	1.06354	45.5372	1.32036	62.5908	1.43973	62.8502	1.48306	62.8906	1.57661	62.6224	1.57642	62.184	1.63741	49.2578	2.46875
64.9748	0.01056	55.5708	0.23745	55.3682	0.38335	59.4654	0.572	61.1258	0.78874	59.8322	1.06443	45.6372	1.32094	62.6908	1.43928	62.9502	1.48344	62.9906	1.57572	62.7224	1.57585	62.284	1.63671	49.3578	2.46837
65.0748	0.01057	55.6708	0.23767	55.4682	0.3831	59.5654	0.57225	61.2258	0.78989	59.9322	1.06296	45.7372	1.32043	62.7908	1.43813	63.0502	1.48179	63.0906	1.57451	62.8224	1.57349	62.384	1.63563	49.4578	2.46894
65.1748	0.01061	55.7708	0.23749	55.5682	0.38314	59.6654	0.57111	61.3258	0.78855	60.0322	1.06366	45.8372	1.32055	62.8908	1.43724	63.1502	1.48051	63.1906	1.57279	62.9224	1.57196	62.484	1.63512	49.5578	2.46913
65.2748	0.01061	55.8708	0.23761	55.6682	0.38332	59.7654	0.57219	61.4258	0.78893	60.1322	1.06392	45.9372	1.3196	62.9908	1.43743	63.2502	1.47924	63.2906	1.57285	63.0224	1.57107	62.584	1.6325	49.6578	2.46868
65.3748	0.01066	55.9708	0.23759	55.7682	0.38313	59.8654	0.57155	61.5258	0.78829	60.2322	1.06258	46.0372	1.32017	63.0908	1.4359	63.3502	1.47777	63.3906	1.57164	63.1224	1.57088	62.684	1.63104	49.7578	2.46849
65.4748	0.01062	56.0708	0.23743	55.8682	0.38331	59.9654	0.57143	61.6258	0.78868	60.3322	1.06373	46.1372	1.31928	63.1908	1.43501	63.4502	1.47809	63.4906	1.57107	63.2224	1.56935	62.784	1.63091	49.8578	2.46792
65.5748	0.01066	56.1708	0.23737	55.9682	0.38306	60.0654	0.57143	61.7258	0.78772	60.4322	1.06239	46.2372	1.3203	63.2908	1.43514	63.5502	1.47592	63.5906	1.56852	63.3224	1.56776	62.884	1.63046	49.9578	2.46735
65.6748	0.01059	56.2708	0.23728	56.0682	0.38316	60.1654	0.5713	61.8258	0.78868	60.5322	1.06265	46.3372	1.32017	63.3908	1.43329	63.6502	1.47357	63.6906	1.5675	63.4224	1.56623	62.984	1.62874	50.0578	2.469
65.7748	0.01059	56.3708	0.23752	56.1682	0.38281	60.2654	0.57136	61.9258	0.78938	60.6322	1.06296	46.4372	1.31973	63.4908	1.43214	63.7502	1.47325	63.7906	1.56584	63.5224	1.56533	63.084	1.62766	50.1578	2.46811
65.8748	0.01064	56.4708	0.23723	56.2682	0.38294	60.3654	0.57149	62.0258	0.78906	60.7322	1.06309	46.5372	1.3203	63.5908	1.43163	63.8502	1.47255	63.8906	1.56412	63.6224	1.56393	63.184	1.62709	50.2578	2.46722
65.9748	0.01058	56.5708	0.23737	56.3682	0.38288	60.4654	0.57206	62.1258	0.78785	60.8322	1.06341	46.6372	1.32004	63.6908	1.43061	63.9502	1.47076	63.9906	1.56451	63.7224	1.5624	63.284	1.62632	50.3578	2.46779
66.0748	0.01056	56.6708	0.23745	56.4682	0.38279	60.5654	0.57194	62.2258	0.78759	60.9322	1.06284	46.7372	1.31973	63.7908	1.43023	64.0502	1.46968	64.0906	1.56368	63.8224	1.5633	63.384	1.62524	50.4578	2.46747
66.1748	0.01058	56.7708	0.23714	56.5682	0.38288	60.6654	0.57143	62.3258	0.7881	61.0322	1.06194	46.8372	1.32004	63.8908	1.42978	64.1502	1.46815	64.1906	1.56285	63.9224	1.56145	63.484	1.62486	50.5578	2.46658
66.2748	0.01064	56.8708	0.23726	56.6682	0.3826	60.7654	0.5706	62.4258	0.78727	61.1322	1.06277	46.9372	1.31877	63.9908	1.4273	64.2502	1.46707	64.2906	1.56132	64.0224	1.55979	63.584	1.62231	50.6578	2.46715
66.3748	0.01057	56.9708	0.23732	56.7682	0.38281	60.8654	0.57041	62.5258	0.78823	61.2322	1.06112	47.0372	1.31941	64.0908	1.42851	64.3502	1.46592	64.3906	1.55903	64.1224	1.55941	63.684	1.61976	50.7578	2.4676
66.4748	0.01057	57.0708	0.23726	56.8682	0.38253	60.9654	0.57117	62.6258	0.78817	61.3322	1.06226	47.1372	1.31992	64.1908	1.42724	64.4502	1.46534	64.4906	1.55769	64.2224	1.55845	63.784	1.61944	50.8578	2.46747
66.5748	0.01061	57.1708	0.23716	56.9682	0.38269	61.0654	0.57124	62.7258	0.78804	61.4322	1.06156	47.2372	1.31953	64.2908	1.42526	64.5502	1.46413	64.5906	1.55597	64.3224	1.55679	63.884	1.6188	50.9578	2.46741
66.6748	0.0106	57.2708	0.23692	57.0682	0.38284	61.1654	0.57136	62.8258	0.78836	61.5322	1.06258	47.3372	1.32036	64.3908	1.42545	64.6502	1.46292	64.6906	1.55488	64.4224	1.55539	63.984	1.61715	51.0578	2.46773
66.7748	0.01057	57.3708	0.23688	57.1682	0.38261	61.2654	0.57219	62.9258	0.78823	61.6322	1.06245	47.4372	1.31934	64.4908	1.42571	64.7502	1.46178	64.7906	1.55354	64.5224	1.55533	64.084	1.61625	51.1578	2.46741
66.8748	0.01059	57.4708	0.23705	57.2682	0.38251	61.3654	0.57079	63.0258	0.7874	61.7322	1.06245	47.5372	1.3189	64.5908	1.42513	64.8502	1.4612	64.8906	1.55329	64.6224	1.55374	64.184	1.61453	51.2578	2.46722
66.9748	0.01058	57.5708	0.23704	57.3682	0.38214	61.4654	0.57111	63.1258	0.78657	61.8322	1.06194	47.6372	1.31883	64.6908	1.42367	64.9502	1.45916	64.9906	1.55176	64.7224	1.55208	64.284	1.61466	51.3578	2.46645
67.0748	0.01058	57.6708	0.23693	57.4682	0.38236	61.5654	0.5706	63.2258	0.78861	61.9322	1.06163	47.7372	1.31813	64.7908	1.42258	65.0502	1.45878	65.0906	1.55119	64.8224	1.55221	64.384	1.61358	51.4578	2.4669
67.1748	0.01058	57.7708	0.23703	57.5682	0.38228	61.6654	0.57149	63.3258	0.78855	62.0322	1.06156	47.8372	1.31896	64.8908	1.42277	65.1502	1.45808	65.1906	1.54998	64.9224	1.55049	64.484	1.61288	51.5578	2.46639
67.2748	0.01063	57.8708	0.23686	57.6682	0.3819	61.7654	0.57085	63.4258	0.78849	62.1322	1.06048	47.9372	1.31769	64.9908	1.42137	65.2502	1.45731	65.2906	1.54864	65.0224	1.54921	64.584	1.61179	51.6578	2.46849
67.3748	0.01058	57.9708	0.23679	57.7682	0.38214	61.8654	0.57219	63.5258	0.78836	62.2322	1.06124	48.0372	1.31743	65.0908	1.42023	65.3502	1.45585	65.3906	1.54755	65.1224	1.54679	64.684	1.60969	51.7578	2.4669
67.4748	0.01054	58.0708	0.23664	57.8682	0.38202	61.9654	0.57047	63.6258	0.78817	62.3322	1.06099	48.1372	1.31743	65.1908	1.41952	65.4502	1.45457	65.4906	1.54685	65.2224	1.5473	64.784	1.61065	51.8578	2.46658
67.5748	0.01059	58.1708	0.23681	57.9682	0.38208	62.0654	0.57111	63.7258	0.7881	62.4322	1.06035	48.2372	1.31737	65.2908	1.41889	65.5502	1.45457	65.5906	1.54545	65.3224	1.54577	64.884	1.60912	51.9578	2.46658
67.6748	0.01058	58.2708	0.23677	58.0682	0.38235	62.1654	0.57009	63.8258	0.78747	62.5322	1.06048	48.3372	1.31762	65.3908	1.41787	65.6502	1.45311	65.6906	1.54443	65.4224	1.54602	64.984	1.60822	52.0578	2.46658
67.7748	0.01059	58.3708	0.23668	58.1682	0.38215	62.2654	0.57098	63.9258	0.78829	62.6322	1.06003	48.4372	1.31756	65.4908	1.41634	65.7502	1.45145	65.7906	1.54367	65.5224	1.5443	65.084	1.60803	52.1578	2.46703
67.8748	0.01057	58.4708	0.23691	58.2682	0.38205	62.3654	0.57085	64.0258	0.78747	62.7322	1.06105	48.5372	1.31699	65.5908	1.4164	65.8502	1.45069	65.8906	1.54297	65.6224	1.54367	65.184	1.60657	52.2578	2.46722
67.9748	0.01055	58.5708	0.23662	58.3682	0.38229	62.4654	0.57009	64.1258	0.78721	62.8322	1.0601	48.6372	1.31826	65.6908	1.41525	65.9502	1.45075	65.9906	1.54233	65.7224	1.54169	65.284	1.60485	52.3578	2.46709
68.0748	0.01057	58.6708	0.23654	58.4682	0.38184	62.5654	0.57054	64.2258	0.78683	62.9322	1.05939	48.7372	1.31749	65.7908	1.41455	66.0502	1.44941	66.0906	1.54048	65.8224	1.54105	65.384	1.60402	52.4578	2.46684
68.1748	0.01058	58.7708	0.23608	58.5682	0.38205	62.6654	0.57092	64.3258	0.78657	63.0322	1.05971	48.8372	1.31724	65.8908	1.41366	66.1502	1.44763	66.1906	1.53978	65.9224	1.53965	65.484	1.60376	52.5578	2.46626
68.2748	0.0106	58.8708	0.23639	58.6682	0.38177	62.7654	0.57117	64.4258	0.78677	63.1322	1.06016	48.9372	1.31648	65.9908	1.41232	66.2502	1.44699	66.2906	1.53812	66.0224	1.53921	65.584	1.60313	52.6578	2.46613
68.3748	0.01054	58.9708	0.23624	58.7682	0.38186	62.8654	0.57085	64.5258	0.78651	63.2322	1.0599	49.0372	1.31616	66.0908	1.41213	66.3502	1.44654	66.3906	1.53863	66.1224	1.53755	65.684	1.60147	52.7578	2.46664
68.4748	0.01053	59.0708	0.23649	58.8682	0.38181	62.9654	0.57047	64.6258	0.78606	63.3322	1.05959	49.1372	1.31584	66.1908	1.41124	66.4502	1.44419	66.4906	1.5357	66.2224	1.53736	65.784	1.60134	52.8578	2.46601
68.5748	0.01056	59.1708	0.23651	58.9682	0.38168	63.0654	0.5699	64.7258	0.78677	63.4322	1.06035	49.2372	1.31577	66.2908	1.41047	66.5502	1.44393	66.5906	1.53621	66.3224	1.53666	65.884	1.59988	52.9578	2.46524
68.6748	0.01057	59.2708	0.23606	59.0682	0.3819	63.1654	0.57022	64.8258	0.78734	63.5322	1.0601	49.3372	1.31616	66.3908	1.4099	66.6502	1.44412	66.6906	1.53519	66.4224	1.53481	65.984	1.59962	53.0578	2.46607
68.7748	0.01056	59.3708	0.23606	59.1682	0.38161	63.2654	0.57015	64.9258	0.78747	63.6322	1.06067	49.4372	1.31628	66.4908	1.40888	66.7502	1.44113	66.7906	1.53385	66.5224	1.53455	66.084	1.59886	53.1578	2.46582
68.8748	0.01052	59.4708	0.2364	59.2682	0.3816	63.3654	0.57054	65.0258	0.78651	63.7322	1.05927	49.5372	1.31616	66.5908	1.40882	66.8502	1.43902	66.8906	1.53232	66.6224	1.53322	66.184	1.59656	53.2578	2.46461
68.9748	0.01059	59.5708	0.2363	59.3682	0.38147	63.4654	0.57073	65.1258	0.78734	63.8322	1.05971	49.6372	1.31622	66.6908	1.40793	66.9502	1.44138	66.9906	1.53226	66.7224	1.53245	66.284	1.59618	53.3578	2.46556
69.0748	0.01062	59.6708	0.23605	59.4682	0.38151	63.5654	0.57105	65.2258	0.78683	63.9322	1.05959	49.7372	1.31546	66.7908	1.40684	67.0502	1.43711	67.0906	1.53149	66.8224	1.53098	66.384	1.59452	53.4578	2.46448
69.1748	0.01057	59.7708	0.23602	59.5682	0.38134	63.6654	0.57079	65.3258	0.7867	64.0322	1.05889	49.8372	1.31603	66.8908	1.4064	67.1502	1.43781	67.1906	1.53041	66.9224	1.52997	66.484	1.59522	53.5578	2.46371
69.2748	0.01058	59.8708	0.23635	59.6682	0.38125	63.7654	0.57175	65.4258	0.78664	64.1322	1.05946	49.9372	1.3159	66.9908	1.40499	67.2502	1.43667	67.2906	1.52831	67.0224	1.52939	66.584	1.59299	53.6578	2.46499
69.3748	0.01056	59.9708	0.23604	59.7682	0.38117	63.8654	0.56977	65.5258	0.78727	64.2322	1.05844	50.0372	1.31514	67.0908	1.40518	67.3502	1.43552	67.3906	1.52805	67.1224	1.52824	66.684	1.59286	53.7578	2.46416
69.4748	0.01058	60.0708	0.23594	59.8682	0.38141	63.9654	0.56977	65.6258	0.78721	64.3322	1.05933	50.1372	1.31437	67.1908	1.40455	67.4502	1.43386	67.4906	1.52672	67.2224	1.52729	66.784	1.59223	53.8578	2.46378
69.5748	0.01053	60.1708	0.23582	59.9682	0.3811	64.0654	0.57092	65.7258	0.78689	64.4322	1.0592	50.2372	1.31546	67.2908	1.40257	67.5502	1.4338	67.5906	1.52448	67.3224	1.52672	66.884	1.59153	53.9578	2.46403
69.6748	0.01058	60.2708	0.2358	60.0682	0.38148	64.1654	0.57034	65.8258	0.78715	64.5322	1.05939	50.3372	1.3145	67.3908	1.40213	67.6502	1.43195	67.6906	1.52531	67.4224	1.52563	66.984	1.59165	54.0578	2.46448
69.7748	0.01058	60.3708	0.2362	60.1682	0.38118	64.2654	0.57041	65.9258	0.78651	64.6322	1.0578	50.4372	1.31475	67.4908	1.40117	67.7502	1.43163	67.7906	1.52493	67.5224	1.52417	67.084	1.58993	54.1578	2.46429
69.8748	0.01057	60.4708	0.23583	60.2682	0.38137	64.3654	0.57015	66.0258	0.78689	64.7322	1.05959	50.5372	1.31469	67.5908	1.40123	67.8502	1.43061	67.8906	1.52238	67.6224	1.5234	67.184	1.58834	54.2578	2.46416
69.9748	0.01055	60.5708	0.23573	60.3682	0.38116	64.4654	0.57085	66.1258	0.7874	64.8322	1.05895	50.6372	1.31437	67.6908	1.39977	67.9502	1.43055	67.9906	1.52123	67.7224	1.52283	67.284	1.58885	54.3578	2.46333
70.0748	0.01057	60.6708	0.23579	60.4682	0.38119	64.5654	0.57015	66.2258	0.78696	64.9322	1.05799	50.7372	1.31424	67.7908	1.39939	68.0502	1.42857	68.0906	1.51983	67.8224	1.52174	67.384	1.58668	54.4578	2.46333
70.1748	0.01053	60.7708	0.23574	60.5682	0.38109	64.6654	0.56945	66.3258	0.78606	65.0322	1.05831	50.8372	1.31488	67.8908	1.3983	68.1502	1.42762	68.1906	1.51824	67.9224	1.52098	67.484	1.58611	54.5578	2.46263
70.2748	0.01059	60.8708	0.23582	60.6682	0.38095	64.7654	0.5706	66.4258	0.78664	65.1322	1.05876	50.9372	1.3145	67.9908	1.39696	68.2502	1.42832	68.2906	1.51747	68.0224	1.51983	67.584	1.58566	54.6578	2.46263
70.3748	0.0106	60.9708	0.23589	60.7682	0.38123	64.8654	0.57028	66.5258	0.78613	65.2322	1.05793	51.0372	1.31367	68.0908	1.39626	68.3502	1.42558	68.3906	1.51684	68.1224	1.51875	67.684	1.58388	54.7578	2.4618
70.4748	0.01057	61.0708	0.23559	60.8682	0.38103	64.9654	0.56971	66.6258	0.78657	65.3322	1.05812	51.1372	1.3138	68.1908	1.39645	68.4502	1.42539	68.4906	1.51626	68.2224	1.51824	67.784	1.58452	54.8578	2.46257
70.5748	0.01056	61.1708	0.23577	60.9682	0.38083	65.0654	0.56932	66.7258	0.78657	65.4322	1.05767	51.2372	1.31316	68.2908	1.39531	68.5502	1.42354	68.5906	1.51512	68.3224	1.51716	67.884	1.58273	54.9578	2.46416
70.6748	0.01054	61.2708	0.23568	61.0682	0.38134	65.1654	0.56964	66.8258	0.78613	65.5322	1.05806	51.3372	1.31418	68.3908	1.3934	68.6502	1.42316	68.6906	1.51422	68.4224	1.51671	67.984	1.58292	55.0578	2.46237
70.7748	0.01053	61.3708	0.23561	61.1682	0.38083	65.2654	0.56977	66.9258	0.78581	65.6322	1.05767	51.4372	1.31291	68.4908	1.39314	68.7502	1.42246	68.7906	1.51218	68.5224	1.51499	68.084	1.5819	55.1578	2.46225
70.8748	0.01054	61.4708	0.23561	61.2682	0.38067	65.3654	0.56964	67.0258	0.786	65.7322	1.05723	51.5372	1.31367	68.5908	1.39244	68.8502	1.42073	68.8906	1.51174	68.6224	1.51448	68.184	1.58006	55.2578	2.46123
70.9748	0.01055	61.5708	0.23539	61.3682	0.38062	65.4654	0.56875	67.1258	0.78594	65.8322	1.0578	51.6372	1.31367	68.6908	1.3932	68.9502	1.41984	68.9906	1.51104	68.7224	1.51333	68.284	1.58031	55.3578	2.46269
71.0748	0.01062	61.6708	0.23538	61.4682	0.3808	65.5654	0.57034	67.2258	0.7867	65.9322	1.05761	51.7372	1.31265	68.7908	1.39008	69.0502	1.41876	69.0906	1.51015	68.8224	1.5125	68.384	1.57878	55.4578	2.46135
71.1748	0.01053	61.7708	0.23536	61.5682	0.38075	65.6654	0.57047	67.3258	0.78702	66.0322	1.0564	51.8372	1.31335	68.8908	1.39123	69.1502	1.41742	69.1906	1.50976	68.9224	1.51218	68.484	1.57808	55.5578	2.46085
71.2748	0.01057	61.8708	0.2353	61.6682	0.38062	65.7654	0.56964	67.4258	0.786	66.1322	1.05672	51.9372	1.31259	68.9908	1.3897	69.2502	1.41761	69.2906	1.50836	69.0224	1.51155	68.584	1.57706	55.6578	2.46053
71.3748	0.01056	61.9708	0.23542	61.7682	0.38041	65.8654	0.56932	67.5258	0.786	66.2322	1.05755	52.0372	1.31221	69.0908	1.38811	69.3502	1.41685	69.3906	1.50683	69.1224	1.51021	68.684	1.57642	55.7578	2.45944
71.4748	0.01053	62.0708	0.23549	61.8682	0.38033	65.9654	0.56913	67.6258	0.7853	66.3322	1.05691	52.1372	1.31201	69.1908	1.38772	69.4502	1.41538	69.4906	1.506	69.2224	1.50995	68.784	1.57598	55.8578	2.45906
71.5748	0.01052	62.1708	0.23521	61.9682	0.38046	66.0654	0.57015	67.7258	0.78606	66.4322	1.05672	52.2372	1.31303	69.2908	1.38626	69.5502	1.41455	69.5906	1.50486	69.3224	1.50798	68.884	1.57457	55.9578	2.45874
71.6748	0.0106	62.2708	0.23521	62.0682	0.38063	66.1654	0.56951	67.8258	0.78517	66.5322	1.05614	52.3372	1.31201	69.3908	1.38575	69.6502	1.41334	69.6906	1.50543	69.4224	1.50785	68.984	1.57483	56.0578	2.45944
71.7748	0.0106	62.3708	0.23505	62.1682	0.38078	66.2654	0.57066	67.9258	0.78657	66.6322	1.05659	52.4372	1.31208	69.4908	1.38568	69.7502	1.41264	69.7906	1.5032	69.5224	1.50772	69.084	1.57375	56.1578	2.45887
71.8748	0.01057	62.4708	0.23493	62.2682	0.38037	66.3654	0.56964	68.0258	0.78575	66.7322	1.05653	52.5372	1.31201	69.5908	1.38441	69.8502	1.41028	69.8906	1.50243	69.6224	1.50651	69.184	1.57171	56.2578	2.45963
71.9748	0.01054	62.5708	0.23489	62.3682	0.38035	66.4654	0.56977	68.1258	0.78562	66.8322	1.05589	52.6372	1.31182	69.6908	1.38384	69.9502	1.40977	69.9906	1.50231	69.7224	1.50568	69.284	1.57241	56.3578	2.45823
72.0748	0.01056	62.6708	0.23503	62.4682	0.38053	66.5654	0.57009	68.2258	0.78632	66.9322	1.05563	52.7372	1.31176	69.7908	1.38294	70.0502	1.40793	70.0906	1.49995	69.8224	1.50396	69.384	1.57139	56.4578	2.45855
72.1748	0.0106	62.7708	0.23495	62.5682	0.38022	66.6654	0.56971	68.3258	0.78594	67.0322	1.05614	52.8372	1.31112	69.8908	1.38288	70.1502	1.40793	70.1906	1.50008	69.9224	1.50371	69.484	1.57069	56.5578	2.45855
72.2748	0.01056	62.8708	0.23508	62.6682	0.38008	66.7654	0.56971	68.4258	0.78549	67.1322	1.05525	52.9372	1.3108	69.9908	1.38103	70.2502	1.40608	70.2906	1.49912	70.0224	1.50416	69.584	1.56973	56.6578	2.4583
72.3748	0.01055	62.9708	0.23509	62.7682	0.38011	66.8654	0.57003	68.5258	0.7853	67.2322	1.05653	53.0372	1.31061	70.0908	1.38154	70.3502	1.40582	70.3906	1.49785	70.1224	1.50173	69.684	1.56929	56.7578	2.45645
72.4748	0.0106	63.0708	0.23493	62.8682	0.38027	66.9654	0.56964	68.6258	0.78466	67.3322	1.05538	53.1372	1.30997	70.1908	1.38084	70.4502	1.40633	70.4906	1.49708	70.2224	1.50192	69.784	1.56903	56.8578	2.45645
72.5748	0.01052	63.1708	0.23513	62.9682	0.37989	67.0654	0.56932	68.7258	0.78555	67.4322	1.05493	53.2372	1.30991	70.2908	1.37912	70.5502	1.40372	70.5906	1.49549	70.3224	1.50014	69.884	1.56718	56.9578	2.45549
72.6748	0.01054	63.2708	0.23492	63.0682	0.38012	67.1654	0.56849	68.8258	0.78568	67.5322	1.05659	53.3372	1.31042	70.3908	1.37804	70.6502	1.40308	70.6906	1.49581	70.4224	1.49912	69.984	1.56706	57.0578	2.45517
72.7748	0.01059	63.3708	0.23487	63.1682	0.37985	67.2654	0.5692	68.9258	0.78549	67.6322	1.05506	53.4372	1.30991	70.4908	1.37816	70.7502	1.40155	70.7906	1.49472	70.5224	1.49759	70.084	1.56642	57.1578	2.45422
72.8748	0.01058	63.4708	0.23494	63.2682	0.38011	67.3654	0.5692	69.0258	0.78568	67.7322	1.05532	53.5372	1.31036	70.5908	1.37765	70.8502	1.4013	70.8906	1.49288	70.6224	1.49734	70.184	1.56508	57.2578	2.45256
72.9748	0.01057	63.5708	0.23487	63.3682	0.37997	67.4654	0.56996	69.1258	0.78536	67.8322	1.05474	53.6372	1.30997	70.6908	1.37625	70.9502	1.39977	70.9906	1.49281	70.7224	1.49651	70.284	1.56572	57.3578	2.45256
73.0748	0.01056	63.6708	0.23481	63.4682	0.37997	67.5654	0.57022	69.2258	0.78498	67.9322	1.05468	53.7372	1.30921	70.7908	1.37619	71.0502	1.39913	71.0906	1.49205	70.8224	1.49587	70.384	1.56406	57.4578	2.45173
73.1748	0.01058	63.7708	0.23434	63.5682	0.38009	67.6654	0.56856	69.3258	0.78517	68.0322	1.05493	53.8372	1.30972	70.8908	1.37549	71.1502	1.39926	71.1906	1.48994	70.9224	1.49472	70.484	1.56317	57.5578	2.45078
73.2748	0.01056	63.8708	0.23446	63.6682	0.37997	67.7654	0.56971	69.4258	0.78536	68.1322	1.055	53.9372	1.30915	70.9908	1.37338	71.2502	1.39792	71.2906	1.48988	71.0224	1.49288	70.584	1.56215	57.6578	2.45046
73.3748	0.01059	63.9708	0.23471	63.7682	0.37977	67.8654	0.5683	69.5258	0.78511	68.2322	1.05544	54.0372	1.30896	71.0908	1.37313	71.3502	1.39671	71.3906	1.48867	71.1224	1.49326	70.684	1.5624	57.7578	2.45008
73.4748	0.01062	64.0708	0.23461	63.8682	0.37986	67.9654	0.56875	69.6258	0.78581	68.3322	1.05449	54.1372	1.30806	71.1908	1.37256	71.4502	1.39728	71.4906	1.48759	71.2224	1.49147	70.784	1.56087	57.8578	2.45052
73.5748	0.01062	64.1708	0.23452	63.9682	0.37975	68.0654	0.56913	69.7258	0.78479	68.4322	1.05462	54.2372	1.30819	71.2908	1.37281	71.5502	1.39518	71.5906	1.48708	71.3224	1.49135	70.884	1.55877	57.9578	2.44957
73.6748	0.01056	64.2708	0.23446	64.0682	0.37977	68.1654	0.57003	69.8258	0.78498	68.5322	1.05462	54.3372	1.30851	71.3908	1.37058	71.6502	1.39295	71.6906	1.48727	71.4224	1.49096	70.984	1.55845	58.0578	2.44893
73.7748	0.01059	64.3708	0.23461	64.1682	0.37979	68.2654	0.56945	69.9258	0.78492	68.6322	1.055	54.4372	1.30794	71.4908	1.36962	71.7502	1.3941	71.7906	1.4858	71.5224	1.48969	71.084	1.55673	58.1578	2.44797
73.8748	0.01065	64.4708	0.23467	64.2682	0.3796	68.3654	0.5692	70.0258	0.78402	68.7322	1.05372	54.5372	1.30806	71.5908	1.3686	71.8502	1.39155	71.8906	1.48491	71.6224	1.4888	71.184	1.55609	58.2578	2.44899
73.9748	0.01059	64.5708	0.23445	64.3682	0.37982	68.4654	0.56881	70.1258	0.7853	68.8322	1.05423	54.6372	1.3073	71.6908	1.36784	71.9502	1.39148	71.9906	1.48287	71.7224	1.48867	71.284	1.55635	58.3578	2.44823
74.0748	0.0106	64.6708	0.23431	64.4682	0.37932	68.5654	0.56913	70.2258	0.78466	68.9322	1.0527	54.7372	1.30806	71.7908	1.36778	72.0502	1.39021	72.0906	1.48357	71.8224	1.48727	71.384	1.55482	58.4578	2.44791
74.1748	0.01064	64.7708	0.23447	64.5682	0.3796	68.6654	0.56849	70.3258	0.78473	69.0322	1.0536	54.8372	1.30787	71.8908	1.36612	72.1502	1.38995	72.1906	1.48096	71.9224	1.48657	71.484	1.55386	58.5578	2.44772
74.2748	0.01061	64.8708	0.23444	64.6682	0.37935	68.7654	0.569	70.4258	0.78428	69.1322	1.05347	54.9372	1.30711	71.9908	1.36491	72.2502	1.38874	72.2906	1.48185	72.0224	1.48542	71.584	1.55342	58.6578	2.44778
74.3748	0.0106	64.9708	0.23439	64.7682	0.37968	68.8654	0.569	70.5258	0.78587	69.2322	1.05372	55.0372	1.30717	72.0908	1.36516	72.3502	1.38804	72.3906	1.48026	72.1224	1.48351	71.684	1.55221	58.7578	2.44765
74.4748	0.01058	65.0708	0.23426	64.8682	0.37929	68.9654	0.56894	70.6258	0.7853	69.3322	1.05372	55.1372	1.30736	72.1908	1.36459	72.4502	1.38645	72.4906	1.47943	72.2224	1.48249	71.784	1.55208	58.8578	2.44663
74.5748	0.0106	65.1708	0.23426	64.9682	0.37946	69.0654	0.56881	70.7258	0.78409	69.4322	1.0534	55.2372	1.30621	72.2908	1.36325	72.5502	1.38664	72.5906	1.47905	72.3224	1.48166	71.884	1.5508	58.9578	2.44733
74.6748	0.01056	65.2708	0.23436	65.0682	0.37905	69.1654	0.56881	70.8258	0.78479	69.5322	1.05315	55.3372	1.30583	72.3908	1.36261	72.6502	1.38479	72.6906	1.47847	72.4224	1.48038	71.984	1.5501	59.0578	2.44657
74.7748	0.01056	65.3708	0.23426	65.1682	0.37923	69.2654	0.56869	70.9258	0.78473	69.6322	1.05277	55.4372	1.30545	72.4908	1.36147	72.7502	1.3839	72.7906	1.47656	72.5224	1.47981	72.084	1.55036	59.1578	2.44651
74.8748	0.01063	65.4708	0.23426	65.2682	0.37919	69.3654	0.56881	71.0258	0.78473	69.7322	1.05245	55.5372	1.30685	72.5908	1.36089	72.8502	1.38364	72.8906	1.47535	72.6224	1.47854	72.184	1.5487	59.2578	2.44459
74.9748	0.01059	65.5708	0.234	65.3682	0.37908	69.4654	0.56824	71.1258	0.78441	69.8322	1.05296	55.6372	1.30647	72.6908	1.36115	72.9502	1.38135	72.9906	1.47592	72.7224	1.47835	72.284	1.54998	59.3578	2.44472
75.0748	0.01057	65.6708	0.234	65.4682	0.37913	69.5654	0.569	71.2258	0.78422	69.9322	1.05315	55.7372	1.3059	72.7908	1.35949	73.0502	1.38129	73.0906	1.47446	72.8224	1.47688	72.384	1.5487	59.4578	2.44555
75.1748	0.01063	65.7708	0.23412	65.5682	0.37916	69.6654	0.56792	71.3258	0.78473	70.0322	1.05353	55.8372	1.3059	72.8908	1.35828	73.1502	1.38078	73.1906	1.47357	72.9224	1.47669	72.484	1.54787	59.5578	2.4451
75.2748	0.01062	65.8708	0.23388	65.6682	0.37916	69.7654	0.5683	71.4258	0.78447	70.1322	1.05168	55.9372	1.305	72.9908	1.35771	73.2502	1.37995	73.2906	1.47299	73.0224	1.47662	72.584	1.54698	59.6578	2.44657
75.3748	0.01057	65.9708	0.2341	65.7682	0.37877	69.8654	0.56932	71.5258	0.78326	70.2322	1.05309	56.0372	1.30456	73.0908	1.35822	73.3502	1.3788	73.3906	1.47165	73.1224	1.47497	72.684	1.54577	59.7578	2.44517
75.4748	0.0106	66.0708	0.23393	65.8682	0.37893	69.9654	0.56805	71.6258	0.78466	70.3322	1.05149	56.1372	1.30577	73.1908	1.35618	73.4502	1.37893	73.4906	1.47076	73.2224	1.47497	72.784	1.54609	59.8578	2.44581
75.5748	0.01063	66.1708	0.23387	65.9682	0.37883	70.0654	0.56862	71.7258	0.7846	70.4322	1.05137	56.2372	1.30488	73.2908	1.3556	73.5502	1.37804	73.5906	1.47038	73.3224	1.47433	72.884	1.54558	59.9578	2.44479
75.6748	0.01059	66.2708	0.23374	66.0682	0.37897	70.1654	0.56862	71.8258	0.78396	70.5322	1.05207	56.3372	1.30443	73.3908	1.35554	73.6502	1.37638	73.6906	1.47012	73.4224	1.47369	72.984	1.54469	60.0578	2.44466
75.7748	0.0106	66.3708	0.23396	66.1682	0.37884	70.2654	0.569	71.9258	0.78396	70.6322	1.05181	56.4372	1.30398	73.4908	1.35388	73.7502	1.3767	73.7906	1.46859	73.5224	1.47242	73.084	1.54392	60.1578	2.44338
75.8748	0.01063	66.4708	0.23389	66.2682	0.37852	70.3654	0.56811	72.0258	0.78351	70.7322	1.05162	56.5372	1.30507	73.5908	1.35369	73.8502	1.37491	73.8906	1.4677	73.6224	1.47146	73.184	1.54303	60.2578	2.44275
75.9748	0.01058	66.5708	0.23372	66.3682	0.37891	70.4654	0.56767	72.1258	0.78345	70.8322	1.05245	56.6372	1.30265	73.6908	1.35255	73.9502	1.37313	73.9906	1.46713	73.7224	1.47178	73.284	1.54239	60.3578	2.44256
76.0748	0.01056	66.6708	0.23386	66.4682	0.37874	70.5654	0.56881	72.2258	0.78479	70.9322	1.05143	56.7372	1.30392	73.7908	1.35153	74.0502	1.37249	74.0906	1.46611	73.8224	1.47006	73.384	1.5429	60.4578	2.44256
76.1748	0.01061	66.7708	0.23365	66.5682	0.37874	70.6654	0.56786	72.3258	0.78434	71.0322	1.05187	56.8372	1.30367	73.8908	1.35229	74.1502	1.37256	74.1906	1.46611	73.9224	1.46891	73.484	1.54029	60.5578	2.443
76.2748	0.0106	66.8708	0.23382	66.6682	0.37868	70.7654	0.56786	72.4258	0.78434	71.1322	1.05137	56.9372	1.30322	73.9908	1.35063	74.2502	1.37147	74.2906	1.46522	74.0224	1.46961	73.584	1.54201	60.6578	2.44485
76.3748	0.01056	66.9708	0.2336	66.7682	0.37854	70.8654	0.56811	72.5258	0.7823	71.2322	1.05245	57.0372	1.30284	74.0908	1.35025	74.3502	1.37033	74.3906	1.46452	74.1224	1.4663	73.684	1.54099	60.7578	2.44402
76.4748	0.0106	67.0708	0.23365	66.8682	0.37894	70.9654	0.56773	72.6258	0.7839	71.3322	1.05015	57.1372	1.30195	74.1908	1.34898	74.4502	1.37052	74.4906	1.46299	74.2224	1.46745	73.784	1.54029	60.8578	2.44408
76.5748	0.01065	67.1708	0.2334	66.9682	0.37871	71.0654	0.56869	72.7258	0.78332	71.4322	1.05003	57.2372	1.30195	74.2908	1.34879	74.5502	1.3688	74.5906	1.46197	74.3224	1.46636	73.884	1.54003	60.9578	2.44198
76.6748	0.01061	67.2708	0.2335	67.0682	0.37864	71.1654	0.5676	72.8258	0.78326	71.5322	1.05022	57.3372	1.30188	74.3908	1.34643	74.6502	1.36752	74.6906	1.46076	74.4224	1.46471	73.984	1.53946	61.0578	2.443
76.7748	0.0106	67.3708	0.23397	67.1682	0.37839	71.2654	0.56843	72.9258	0.78345	71.6322	1.05022	57.4372	1.30188	74.4908	1.347	74.7502	1.36784	74.7906	1.46082	74.5224	1.46452	74.084	1.5387	61.1578	2.44205
76.8748	0.01064	67.4708	0.23329	67.2682	0.37876	71.3654	0.56754	73.0258	0.7832	71.7322	1.04971	57.5372	1.30214	74.5908	1.3463	74.8502	1.36676	74.8906	1.45884	74.6224	1.46356	74.184	1.53838	61.2578	2.4402
76.9748	0.0106	67.5708	0.23344	67.3682	0.37841	71.4654	0.56805	73.1258	0.78294	71.8322	1.0506	57.6372	1.30201	74.6908	1.3449	74.9502	1.36555	74.9906	1.45935	74.7224	1.46324	74.284	1.53812	61.3578	2.44147
77.0748	0.01057	67.6708	0.23329	67.4682	0.3783	71.5654	0.56729	73.2258	0.78288	71.9322	1.05003	57.7372	1.30144	74.7908	1.34426	75.0502	1.36465	75.0906	1.45833	74.8224	1.46222	74.384	1.53653	61.4578	2.43924
77.1748	0.0106	67.7708	0.23358	67.5682	0.37843	71.6654	0.56843	73.3258	0.78371	72.0322	1.05009	57.8372	1.30175	74.8908	1.34413	75.1502	1.36351	75.1906	1.45738	74.9224	1.4612	74.484	1.53736	61.5578	2.43956
77.2748	0.01066	67.8708	0.23345	67.6682	0.37841	71.7654	0.56837	73.4258	0.78313	72.1322	1.0492	57.9372	1.30188	74.9908	1.34241	75.2502	1.36351	75.2906	1.45744	75.0224	1.45999	74.584	1.53608	61.6578	2.43803
77.3748	0.01062	67.9708	0.23349	67.7682	0.37809	71.8654	0.56735	73.5258	0.78262	72.2322	1.05009	58.0372	1.30214	75.0908	1.34254	75.3502	1.3614	75.3906	1.45559	75.1224	1.45993	74.684	1.53443	61.7578	2.43829
77.4748	0.01062	68.0708	0.2333	67.8682	0.37842	71.9654	0.56881	73.6258	0.78396	72.3322	1.05009	58.1372	1.3008	75.1908	1.3412	75.4502	1.36115	75.4906	1.45508	75.2224	1.4591	74.784	1.53551	61.8578	2.4372
77.5748	0.01064	68.1708	0.23338	67.9682	0.37818	72.0654	0.5676	73.7258	0.7832	72.4322	1.04939	58.2372	1.29933	75.2908	1.34107	75.5502	1.35981	75.5906	1.45343	75.3224	1.45846	74.884	1.53404	61.9578	2.43669
77.6748	0.0106	68.2708	0.23304	68.0682	0.37819	72.1654	0.56754	73.8258	0.7832	72.5322	1.05003	58.3372	1.30099	75.3908	1.33993	75.6502	1.36007	75.6906	1.45477	75.4224	1.45846	74.984	1.5343	62.0578	2.43561
77.7748	0.01059	68.3708	0.23344	68.1682	0.37798	72.2654	0.56773	73.9258	0.78192	72.6322	1.05028	58.4372	1.30137	75.4908	1.33954	75.7502	1.35968	75.7906	1.45311	75.5224	1.4568	75.084	1.53181	62.1578	2.43656
77.8748	0.0106	68.4708	0.23341	68.2682	0.378	72.3654	0.56754	74.0258	0.78262	72.7322	1.04958	58.5372	1.30035	75.5908	1.33935	75.8502	1.35771	75.8906	1.45215	75.6224	1.45706	75.184	1.53207	62.2578	2.4358
77.9748	0.01063	68.5708	0.23324	68.3682	0.37806	72.4654	0.56805	74.1258	0.78358	72.8322	1.04875	58.6372	1.29933	75.6908	1.33814	75.9502	1.35643	75.9906	1.45171	75.7224	1.45687	75.284	1.53169	62.3578	2.43529
78.0748	0.01059	68.6708	0.2331	68.4682	0.37797	72.5654	0.56773	74.2258	0.78371	72.9322	1.04907	58.7372	1.29914	75.7908	1.33706	76.0502	1.35605	76.0906	1.44992	75.8224	1.45547	75.384	1.53092	62.4578	2.43523
78.1748	0.0106	68.7708	0.23321	68.5682	0.37812	72.6654	0.56735	74.3258	0.78243	73.0322	1.05009	58.8372	1.29901	75.8908	1.33553	76.1502	1.35516	76.1906	1.45075	75.9224	1.45572	75.484	1.53118	62.5578	2.43357
78.2748	0.01061	68.8708	0.23322	68.6682	0.37797	72.7654	0.56767	74.4258	0.78326	73.1322	1.04786	58.9372	1.2992	75.9908	1.33496	76.2502	1.3558	76.2906	1.44897	76.0224	1.45502	75.584	1.52869	62.6578	2.43306
78.3748	0.01058	68.9708	0.23298	68.7682	0.37798	72.8654	0.5669	74.5258	0.78211	73.2322	1.04818	59.0372	1.29889	76.0908	1.33553	76.3502	1.35286	76.3906	1.44763	76.1224	1.45381	75.684	1.53022	62.7578	2.43338
78.4748	0.01058	69.0708	0.23302	68.8682	0.37807	72.9654	0.56697	74.6258	0.78262	73.3322	1.04761	59.1372	1.29908	76.1908	1.33419	76.4502	1.35452	76.4906	1.44712	76.2224	1.45317	75.784	1.52901	62.8578	2.43242
78.5748	0.01061	69.1708	0.23272	68.9682	0.37795	73.0654	0.56811	74.7258	0.78237	73.4322	1.04837	59.2372	1.29895	76.2908	1.33355	76.5502	1.35204	76.5906	1.44584	76.3224	1.45247	75.884	1.52716	62.9578	2.43191
78.6748	0.01065	69.2708	0.23318	69.0682	0.37795	73.1654	0.56735	74.8258	0.78205	73.5322	1.04843	59.3372	1.29819	76.3908	1.3326	76.6502	1.35089	76.6906	1.44584	76.4224	1.45209	75.984	1.52875	63.0578	2.43223
78.7748	0.01061	69.3708	0.23306	69.1682	0.3778	73.2654	0.5669	74.9258	0.78294	73.6322	1.04882	59.4372	1.29736	76.4908	1.33209	76.7502	1.34981	76.7906	1.44527	76.5224	1.45139	76.084	1.52716	63.1578	2.43172
78.8748	0.01063	69.4708	0.23288	69.2682	0.37781	73.3654	0.56767	75.0258	0.78262	73.7322	1.04652	59.5372	1.29799	76.5908	1.33094	76.8502	1.34961	76.8906	1.44438	76.6224	1.44992	76.184	1.52735	63.2578	2.43077
78.9748	0.01063	69.5708	0.23282	69.3682	0.37762	73.4654	0.56716	75.1258	0.78141	73.8322	1.04722	59.6372	1.29768	76.6908	1.33081	76.9502	1.34898	76.9906	1.44387	76.7224	1.45005	76.284	1.52754	63.3578	2.4314
79.0748	0.01061	69.6708	0.23268	69.4682	0.37777	73.5654	0.56754	75.2258	0.78109	73.9322	1.04741	59.7372	1.2978	76.7908	1.32935	77.0502	1.34872	77.0906	1.44431	76.8224	1.44865	76.384	1.52633	63.4578	2.43121
79.1748	0.01065	69.7708	0.23282	69.5682	0.37766	73.6654	0.56697	75.3258	0.78237	74.0322	1.04761	59.8372	1.29659	76.8908	1.3289	77.1502	1.34777	77.1906	1.44323	76.9224	1.44852	76.484	1.5264	63.5578	2.43051
79.2748	0.01066	69.8708	0.23284	69.6682	0.37782	73.7654	0.56824	75.4258	0.78237	74.1322	1.04722	59.9372	1.29627	76.9908	1.3282	77.2502	1.34694	77.2906	1.44126	77.0224	1.44756	76.584	1.52729	63.6578	2.43083
79.3748	0.01064	69.9708	0.23267	69.7682	0.37746	73.8654	0.56671	75.5258	0.78288	74.2322	1.04735	60.0372	1.29678	77.0908	1.32718	77.3502	1.34522	77.3906	1.44126	77.1224	1.4461	76.684	1.52487	63.7578	2.43013
79.4748	0.01064	70.0708	0.23253	69.8682	0.37729	73.9654	0.56697	75.6258	0.7823	74.3322	1.04697	60.1372	1.29659	77.1908	1.32763	77.4502	1.34598	77.4906	1.44081	77.2224	1.44565	76.784	1.52563	63.8578	2.42911
79.5748	0.01061	70.1708	0.2327	69.9682	0.37764	74.0654	0.56716	75.7258	0.7816	74.4322	1.04761	60.2372	1.29557	77.2908	1.3261	77.5502	1.34394	77.5906	1.43922	77.3224	1.44603	76.884	1.52391	63.9578	2.43051
79.6748	0.01064	70.2708	0.23256	70.0682	0.37737	74.1654	0.56818	75.8258	0.78275	74.5322	1.04652	60.3372	1.29627	77.3908	1.32533	77.6502	1.34413	77.6906	1.43871	77.4224	1.4454	76.984	1.52353	64.0578	2.42975
79.7748	0.01062	70.3708	0.23259	70.1682	0.37752	74.2654	0.56652	75.9258	0.78097	74.6322	1.04608	60.4372	1.29506	77.4908	1.324	77.7502	1.34343	77.7906	1.43858	77.5224	1.44546	77.084	1.52295	64.1578	2.42911
79.8748	0.01061	70.4708	0.23269	70.2682	0.37708	74.3654	0.56786	76.0258	0.78109	74.7322	1.0462	60.5372	1.29564	77.5908	1.3238	77.8502	1.3419	77.8906	1.4373	77.6224	1.44527	77.184	1.52245	64.2578	2.43
79.9748	0.01063	70.5708	0.23236	70.3682	0.37753	74.4654	0.5669	76.1258	0.78128	74.8322	1.0455	60.6372	1.29487	77.6908	1.32285	77.9502	1.34197	77.9906	1.43673	77.7224	1.44463	77.284	1.52251	64.3578	2.42943
80.0748	0.01059	70.6708	0.2326	70.4682	0.37749	74.5654	0.56678	76.2258	0.78141	74.9322	1.04646	60.7372	1.29474	77.7908	1.32043	78.0502	1.33993	78.0906	1.43514	77.8224	1.44266	77.384	1.52283	64.4578	2.42911
80.1748	0.01062	70.7708	0.23233	70.5682	0.37714	74.6654	0.56703	76.3258	0.78135	75.0322	1.04627	60.8372	1.29443	77.8908	1.321	78.1502	1.33986	78.1906	1.4352	77.9224	1.44278	77.484	1.52123	64.5578	2.42943
80.2748	0.01067	70.8708	0.23255	70.6682	0.37716	74.7654	0.56665	76.4258	0.78122	75.1322	1.04608	60.9372	1.29474	77.9908	1.32074	78.2502	1.33897	78.2906	1.43482	78.0224	1.44253	77.584	1.52079	64.6578	2.42841
80.3748	0.01064	70.9708	0.23255	70.7682	0.37712	74.8654	0.56703	76.5258	0.78135	75.2322	1.04467	61.0372	1.29525	78.0908	1.3203	78.3502	1.33878	78.3906	1.43329	78.1224	1.44126	77.684	1.5199	64.7578	2.42853
80.4748	0.01064	71.0708	0.23245	70.8682	0.3774	74.9654	0.56722	76.6258	0.78116	75.3322	1.04455	61.1372	1.29417	78.1908	1.31941	78.4502	1.33757	78.4906	1.43284	78.2224	1.44189	77.784	1.52053	64.8578	2.42777
80.5748	0.0106	71.1708	0.23228	70.9682	0.37718	75.0654	0.56722	76.7258	0.78167	75.4322	1.04512	61.2372	1.29379	78.2908	1.3182	78.5502	1.3377	78.5906	1.43189	78.3224	1.43953	77.884	1.51875	64.9578	2.4286
80.6748	0.01066	71.2708	0.23226	71.0682	0.37726	75.1654	0.56563	76.8258	0.78167	75.5322	1.04512	61.3372	1.2929	78.3908	1.31871	78.6502	1.33636	78.6906	1.43074	78.4224	1.44004	77.984	1.51983	65.0578	2.42834
80.7748	0.01062	71.3708	0.23241	71.1682	0.37699	75.2654	0.56697	76.9258	0.78084	75.6322	1.0448	61.4372	1.29245	78.4908	1.31756	78.7502	1.33572	78.7906	1.43042	78.5224	1.43839	78.084	1.51824	65.1578	2.42904
80.8748	0.01058	71.4708	0.23232	71.2682	0.37701	75.3654	0.56658	77.0258	0.78046	75.7322	1.04512	61.5372	1.29302	78.5908	1.31673	78.8502	1.33457	78.8906	1.43036	78.6224	1.43839	78.184	1.51958	65.2578	2.42777
80.9748	0.01059	71.5708	0.2323	71.3682	0.37702	75.4654	0.56678	77.1258	0.78058	75.8322	1.04359	61.6372	1.29232	78.6908	1.31577	78.9502	1.33349	78.9906	1.42864	78.7224	1.43826	78.284	1.51945	65.3578	2.42847
81.0748	0.01063	71.6708	0.23191	71.4682	0.37703	75.5654	0.56709	77.2258	0.78065	75.9322	1.0448	61.7372	1.29175	78.7908	1.31565	79.0502	1.33343	79.0906	1.42838	78.8224	1.43737	78.384	1.51671	65.4578	2.42681
81.1748	0.01057	71.7708	0.23225	71.5682	0.37699	75.6654	0.56684	77.3258	0.78103	76.0322	1.04455	61.8372	1.29213	78.8908	1.31431	79.1502	1.33298	79.1906	1.42851	78.9224	1.43699	78.484	1.51722	65.5578	2.42803
81.2748	0.01063	71.8708	0.2321	71.6682	0.37686	75.7654	0.56684	77.4258	0.78058	76.1322	1.04506	61.9372	1.29156	78.9908	1.31335	79.2502	1.3312	79.2906	1.42724	79.0224	1.43577	78.584	1.51633	65.6578	2.42764
81.3748	0.01065	71.9708	0.23227	71.7682	0.37672	75.8654	0.5669	77.5258	0.78026	76.2322	1.04423	62.0372	1.29175	79.0908	1.31214	79.3502	1.33202	79.3906	1.42749	79.1224	1.4359	78.684	1.51633	65.7578	2.42701
81.4748	0.01063	72.0708	0.23202	71.8682	0.37677	75.9654	0.56678	77.6258	0.77975	76.3322	1.04404	62.1372	1.29232	79.1908	1.31201	79.4502	1.33126	79.4906	1.42526	79.2224	1.43418	78.784	1.51607	65.8578	2.4279
81.5748	0.01062	72.1708	0.23182	71.9682	0.3763	76.0654	0.56525	77.7258	0.78122	76.4322	1.04353	62.2372	1.29073	79.2908	1.31221	79.5502	1.32897	79.5906	1.42494	79.3224	1.43386	78.884	1.51531	65.9578	2.42739
81.6748	0.01065	72.2708	0.23197	72.0682	0.37672	76.1654	0.56671	77.8258	0.78128	76.5322	1.04506	62.3372	1.29124	79.3908	1.31023	79.6502	1.32897	79.6906	1.42456	79.4224	1.43278	78.984	1.51531	66.0578	2.42815
81.7748	0.01063	72.3708	0.23218	72.1682	0.37657	76.2654	0.56684	77.9258	0.78071	76.6322	1.04289	62.4372	1.29079	79.4908	1.30947	79.7502	1.32858	79.7906	1.42558	79.5224	1.4324	79.084	1.51518	66.1578	2.42745
81.8748	0.01057	72.4708	0.2322	72.2682	0.37661	76.3654	0.56671	78.0258	0.78039	76.7322	1.04359	62.5372	1.29156	79.5908	1.31017	79.8502	1.32712	79.8906	1.42379	79.6224	1.43252	79.184	1.51435	66.2578	2.42656
81.9748	0.01062	72.5708	0.23203	72.3682	0.37636	76.4654	0.56595	78.1258	0.78058	76.8322	1.04302	62.6372	1.29016	79.6908	1.30934	79.9502	1.32623	79.9906	1.4236	79.7224	1.43291	79.284	1.51442	66.3578	2.42618
82.0748	0.01064	72.6708	0.23189	72.4682	0.37663	76.5654	0.56658	78.2258	0.78148	76.9322	1.04327	62.7372	1.28914	79.7908	1.30692	80.0502	1.3268	80.0906	1.4222	79.8224	1.43112	79.384	1.51346	66.4578	2.42739
82.1748	0.01064	72.7708	0.2318	72.5682	0.37662	76.6654	0.56614	78.3258	0.78052	77.0322	1.04346	62.8372	1.28958	79.8908	1.30743	80.1502	1.3254	80.1906	1.42137	79.9224	1.43042	79.484	1.5134	66.5578	2.42681
82.2748	0.01059	72.8708	0.23188	72.6682	0.37631	76.7654	0.56646	78.4258	0.78001	77.1322	1.04321	62.9372	1.28965	79.9908	1.30526	80.2502	1.32501	80.2906	1.42099	80.0224	1.42972	79.584	1.5132	66.6578	2.42427
82.3748	0.01068	72.9708	0.23189	72.7682	0.37662	76.8654	0.5662	78.5258	0.78039	77.2322	1.04295	63.0372	1.28882	80.0908	1.30481	80.3502	1.324	80.3906	1.42029	80.1224	1.42927	79.684	1.51225	66.7578	2.42312
82.4748	0.01062	73.0708	0.23168	72.8682	0.37646	76.9654	0.5655	78.6258	0.78046	77.3322	1.04244	63.1372	1.28901	80.1908	1.30437	80.4502	1.32323	80.4906	1.41895	80.2224	1.4294	79.784	1.51174	66.8578	2.42369
82.5748	0.01059	73.1708	0.23177	72.9682	0.37644	77.0654	0.5662	78.7258	0.77969	77.4322	1.04232	63.2372	1.28907	80.2908	1.30367	80.5502	1.32227	80.5906	1.41844	80.3224	1.42762	79.884	1.51238	66.9578	2.42522
82.6748	0.0107	73.2708	0.23176	73.0682	0.37639	77.1654	0.5662	78.8258	0.77988	77.5322	1.04238	63.3372	1.28888	80.3908	1.30258	80.6502	1.32138	80.6906	1.41831	80.4224	1.42857	79.984	1.51129	67.0578	2.42528
82.7748	0.01067	73.3708	0.23178	73.1682	0.37662	77.2654	0.56569	78.9258	0.77988	77.6322	1.04327	63.4372	1.2878	80.4908	1.30086	80.7502	1.32081	80.7906	1.41761	80.5224	1.4273	80.084	1.5125	67.1578	2.42586
82.8748	0.01062	73.4708	0.23174	73.2682	0.37642	77.3654	0.56563	79.0258	0.77982	77.7322	1.04161	63.5372	1.28767	80.5908	1.30112	80.8502	1.31973	80.8906	1.4164	80.6224	1.42641	80.184	1.51066	67.2578	2.42439
82.9748	0.01064	73.5708	0.23162	73.3682	0.37616	77.4654	0.56665	79.1258	0.78078	77.8322	1.04181	63.6372	1.28754	80.6908	1.29984	80.9502	1.31877	80.9906	1.41602	80.7224	1.42653	80.284	1.51078	67.3578	2.42535
83.0748	0.01065	73.6708	0.23167	73.4682	0.37624	77.5654	0.56576	79.2258	0.77988	77.9322	1.04123	63.7372	1.28767	80.7908	1.29978	81.0502	1.31807	81.0906	1.41564	80.8224	1.42634	80.384	1.50983	67.4578	2.42363
83.1748	0.01062	73.7708	0.23156	73.5682	0.37634	77.6654	0.56665	79.3258	0.78058	78.0322	1.0411	63.8372	1.28786	80.8908	1.29895	81.1502	1.31858	81.1906	1.41557	80.9224	1.42596	80.484	1.50874	67.5578	2.42337
83.2748	0.01061	73.8708	0.2316	73.6682	0.3762	77.7654	0.56639	79.4258	0.78071	78.1322	1.04136	63.9372	1.28608	80.9908	1.29736	81.2502	1.31864	81.2906	1.4143	81.0224	1.42443	80.584	1.50919	67.6578	2.42267
83.3748	0.01062	73.9708	0.2313	73.7682	0.37607	77.8654	0.56607	79.5258	0.77975	78.2322	1.04206	64.0372	1.28646	81.0908	1.29666	81.3502	1.31648	81.3906	1.41334	81.1224	1.4236	80.684	1.50919	67.7578	2.42274
83.4748	0.01064	74.0708	0.23125	73.8682	0.37621	77.9654	0.56531	79.6258	0.77982	78.3322	1.04136	64.1372	1.28665	81.1908	1.29761	81.4502	1.31628	81.4906	1.41321	81.2224	1.42297	80.784	1.50855	67.8578	2.42127
83.5748	0.01062	74.1708	0.23138	73.9682	0.37581	78.0654	0.56454	79.7258	0.78078	78.4322	1.03964	64.2372	1.28652	81.2908	1.2964	81.5502	1.3145	81.5906	1.41194	81.3224	1.42348	80.884	1.50919	67.9578	2.42127
83.6748	0.01064	74.2708	0.23136	74.0682	0.37607	78.1654	0.56601	79.8258	0.78078	78.5322	1.04123	64.3372	1.28582	81.3908	1.29455	81.6502	1.31405	81.6906	1.41264	81.4224	1.42233	80.984	1.50874	68.0578	2.42006
83.7748	0.01065	74.3708	0.23116	74.1682	0.37584	78.2654	0.56537	79.9258	0.77963	78.6322	1.04066	64.4372	1.2862	81.4908	1.29417	81.7502	1.31405	81.7906	1.412	81.5224	1.42246	81.084	1.50709	68.1578	2.41872
83.8748	0.01067	74.4708	0.23166	74.2682	0.37591	78.3654	0.5655	80.0258	0.77956	78.7322	1.04021	64.5372	1.28512	81.5908	1.29341	81.8502	1.31291	81.8906	1.41143	81.6224	1.4222	81.184	1.50766	68.2578	2.4177
83.9748	0.01061	74.5708	0.23109	74.3682	0.37602	78.4654	0.56569	80.1258	0.77944	78.8322	1.04021	64.6372	1.28525	81.6908	1.29277	81.9502	1.31252	81.9906	1.40996	81.7224	1.42195	81.284	1.50715	68.3578	2.41687
84.0748	0.01062	74.6708	0.23167	74.4682	0.37576	78.5654	0.56512	80.2258	0.78071	78.9322	1.0397	64.7372	1.28544	81.7908	1.29251	82.0502	1.31157	82.0906	1.40882	81.8224	1.42169	81.384	1.50728	68.4578	2.41547
84.1748	0.01063	74.7708	0.23105	74.5682	0.37583	78.6654	0.56486	80.3258	0.77937	79.0322	1.03964	64.8372	1.28512	81.8908	1.29207	82.1502	1.31195	82.1906	1.40907	81.9224	1.42067	81.484	1.50517	68.5578	2.41522
84.2748	0.01061	74.8708	0.23133	74.6682	0.37598	78.7654	0.5662	80.4258	0.77886	79.1322	1.03958	64.9372	1.2848	81.9908	1.29054	82.2502	1.30959	82.2906	1.40882	82.0224	1.41991	81.584	1.50549	68.6578	2.414
84.3748	0.01062	74.9708	0.23139	74.7682	0.37555	78.8654	0.56512	80.5258	0.77918	79.2322	1.04002	65.0372	1.28518	82.0908	1.29035	82.3502	1.30953	82.3906	1.40678	82.1224	1.41908	81.684	1.50524	68.7578	2.41286
84.4748	0.01065	75.0708	0.23134	74.8682	0.37575	78.9654	0.56505	80.6258	0.77975	79.3322	1.03919	65.1372	1.28404	82.1908	1.29035	82.4502	1.308	82.4906	1.40589	82.2224	1.41914	81.784	1.50416	68.8578	2.41152
84.5748	0.01061	75.1708	0.23093	74.9682	0.37575	79.0654	0.56569	80.7258	0.77944	79.4322	1.03805	65.2372	1.28327	82.2908	1.28761	82.5502	1.30672	82.5906	1.4062	82.3224	1.41965	81.884	1.50307	68.9578	2.41158
84.6748	0.01065	75.2708	0.23121	75.0682	0.37565	79.1654	0.56416	80.8258	0.77956	79.5322	1.039	65.3372	1.28334	82.3908	1.28716	82.6502	1.30564	82.6906	1.40531	82.4224	1.4178	81.984	1.50352	69.0578	2.41114
84.7748	0.01065	75.3708	0.23124	75.1682	0.37565	79.2654	0.56537	80.9258	0.77899	79.6322	1.03875	65.4372	1.28302	82.4908	1.28627	82.7502	1.30571	82.7906	1.40372	82.5224	1.41697	82.084	1.50416	69.1578	2.41044
84.8748	0.01064	75.4708	0.23131	75.2682	0.3755	79.3654	0.56416	81.0258	0.77854	79.7322	1.03849	65.5372	1.28321	82.5908	1.2871	82.8502	1.30628	82.8906	1.40321	82.6224	1.4164	82.184	1.50498	69.2578	2.4091
84.9748	0.01062	75.5708	0.23126	75.3682	0.37577	79.4654	0.56525	81.1258	0.77854	79.8322	1.0376	65.6372	1.28142	82.6908	1.28461	82.9502	1.30424	82.9906	1.40372	82.7224	1.41729	82.284	1.50467	69.3578	2.40859
85.0748	0.01063	75.6708	0.231	75.4682	0.37556	79.5654	0.56531	81.2258	0.77784	79.9322	1.03856	65.7372	1.28181	82.7908	1.28436	83.0502	1.30449	83.0906	1.40276	82.8224	1.41557	82.384	1.50237	69.4578	2.4084
85.1748	0.01063	75.7708	0.23082	75.5682	0.37572	79.6654	0.56556	81.3258	0.77918	80.0322	1.03734	65.8372	1.28225	82.8908	1.28506	83.1502	1.3029	83.1906	1.40187	82.9224	1.41589	82.484	1.50263	69.5578	2.40757
85.2748	0.0106	75.8708	0.23107	75.6682	0.37553	79.7654	0.56544	81.4258	0.77854	80.1322	1.03817	65.9372	1.28334	82.9908	1.28321	83.2502	1.30367	83.2906	1.40098	83.0224	1.41487	82.584	1.50218	69.6578	2.40757
85.3748	0.01063	75.9708	0.23106	75.7682	0.37548	79.8654	0.56467	81.5258	0.7788	80.2322	1.03754	66.0372	1.28238	83.0908	1.28251	83.3502	1.30258	83.3906	1.40034	83.1224	1.41443	82.684	1.50192	69.7578	2.40763
85.4748	0.01065	76.0708	0.23107	75.8682	0.37559	79.9654	0.56556	81.6258	0.77854	80.3322	1.03785	66.1372	1.28104	83.1908	1.28181	83.4502	1.30284	83.4906	1.3999	83.2224	1.41411	82.784	1.50192	69.8578	2.40719
85.5748	0.01063	76.1708	0.23073	75.9682	0.37553	80.0654	0.56505	81.7258	0.77912	80.4322	1.03658	66.2372	1.28072	83.2908	1.28149	83.5502	1.30022	83.5906	1.40015	83.3224	1.41392	82.884	1.5002	69.9578	2.40655
85.6748	0.01063	76.2708	0.23084	76.0682	0.3754	80.1654	0.56544	81.8258	0.7781	80.5322	1.03773	66.3372	1.28136	83.3908	1.28079	83.6502	1.29978	83.6906	1.39907	83.4224	1.41353	82.984	1.50103	70.0578	2.40476
85.7748	0.01063	76.3708	0.231	76.1682	0.37519	80.2654	0.56378	81.9258	0.77905	80.6322	1.03703	66.4372	1.28034	83.4908	1.2799	83.7502	1.29914	83.7906	1.39881	83.5224	1.41245	83.084	1.49823	70.1578	2.40476
85.8748	0.01062	76.4708	0.2305	76.2682	0.37548	80.3654	0.56525	82.0258	0.7788	80.7322	1.03696	66.5372	1.27932	83.5908	1.27913	83.8502	1.29768	83.8906	1.39792	83.6224	1.412	83.184	1.49759	70.2578	2.40413
85.9748	0.01062	76.5708	0.23091	76.3682	0.37552	80.4654	0.56403	82.1258	0.77899	80.8322	1.03684	66.6372	1.27945	83.6908	1.27919	83.9502	1.29723	83.9906	1.39747	83.7224	1.41149	83.284	1.49702	70.3578	2.40311
86.0748	0.01064	76.6708	0.23093	76.4682	0.37512	80.5654	0.56448	82.2258	0.77848	80.9322	1.0369	66.7372	1.27894	83.7908	1.27817	84.0502	1.29774	84.0906	1.39607	83.8224	1.4113	83.384	1.49619	70.4578	2.40304
86.1748	0.0107	76.7708	0.23068	76.5682	0.37524	80.6654	0.5648	82.3258	0.77893	81.0322	1.03709	66.8372	1.27996	83.8908	1.27614	84.1502	1.29704	84.1906	1.39658	83.9224	1.41079	83.484	1.49759	70.5578	2.40451
86.2748	0.01068	76.8708	0.23076	76.6682	0.37488	80.7654	0.56359	82.4258	0.77797	81.1322	1.03613	66.9372	1.27983	83.9908	1.27639	84.2502	1.29615	84.2906	1.39492	84.0224	1.41067	83.584	1.496	70.6578	2.40285
86.3748	0.01062	76.9708	0.2305	76.7682	0.375	80.8654	0.56505	82.5258	0.77912	81.2322	1.03575	67.0372	1.27811	84.0908	1.27499	84.3502	1.29481	84.3906	1.39435	84.1224	1.41028	83.684	1.496	70.7578	2.40222
86.4748	0.01068	77.0708	0.23062	76.8682	0.37491	80.9654	0.56397	82.6258	0.77899	81.3322	1.03677	67.1372	1.27888	84.1908	1.27422	84.4502	1.29493	84.4906	1.39301	84.2224	1.40971	83.784	1.49562	70.8578	2.40183
86.5748	0.0107	77.1708	0.23055	76.9682	0.37512	81.0654	0.56372	82.7258	0.77822	81.4322	1.03588	67.2372	1.27849	84.2908	1.27365	84.5502	1.29334	84.5906	1.39327	84.3224	1.40773	83.884	1.49555	70.9578	2.4026
86.6748	0.01065	77.2708	0.2305	77.0682	0.37497	81.1654	0.56333	82.8258	0.77752	81.5322	1.03575	67.3372	1.27868	84.3908	1.27282	84.6502	1.2929	84.6906	1.39212	84.4224	1.40799	83.984	1.49568	71.0578	2.40145
86.7748	0.01064	77.3708	0.23081	77.1682	0.37496	81.2654	0.56448	82.9258	0.77803	81.6322	1.03518	67.4372	1.27684	84.4908	1.27218	84.7502	1.29347	84.7906	1.39136	84.5224	1.40722	84.084	1.49466	71.1578	2.401
86.8748	0.0107	77.4708	0.23063	77.2682	0.37483	81.3654	0.56499	83.0258	0.77835	81.7322	1.03429	67.5372	1.27722	84.5908	1.27167	84.8502	1.29181	84.8906	1.39072	84.6224	1.40665	84.184	1.49491	71.2578	2.40011
86.9748	0.01067	77.5708	0.23061	77.3682	0.37493	81.4654	0.56372	83.1258	0.77784	81.8322	1.03531	67.6372	1.27715	84.6908	1.27123	84.9502	1.29143	84.9906	1.39091	84.7224	1.40684	84.284	1.4946	71.3578	2.4003
87.0748	0.01062	77.6708	0.23057	77.4682	0.37486	81.5654	0.56423	83.2258	0.77829	81.9322	1.0346	67.7372	1.27728	84.7908	1.26983	85.0502	1.29073	85.0906	1.39136	84.8224	1.40563	84.384	1.49428	71.4578	2.40037
87.1748	0.01069	77.7708	0.23058	77.5682	0.37493	81.6654	0.56384	83.3258	0.77727	82.0322	1.03499	67.8372	1.27671	84.8908	1.26938	85.1502	1.28958	85.1906	1.39021	84.9224	1.40461	84.484	1.49345	71.5578	2.40049
87.2748	0.01063	77.8708	0.23053	77.6682	0.37493	81.7654	0.56365	83.4258	0.77752	82.1322	1.03467	67.9372	1.27601	84.9908	1.26862	85.2502	1.28863	85.2906	1.38855	85.0224	1.40487	84.584	1.49332	71.6578	2.39941
87.3748	0.01061	77.9708	0.23063	77.7682	0.37459	81.8654	0.56467	83.5258	0.77784	82.2322	1.03371	68.0372	1.27543	85.0908	1.2676	85.3502	1.28933	85.3906	1.38874	85.1224	1.40442	84.684	1.49383	71.7578	2.39973
87.4748	0.01065	78.0708	0.23062	77.8682	0.3746	81.9654	0.56378	83.6258	0.77816	82.3322	1.03473	68.1372	1.27499	85.1908	1.26779	85.4502	1.28869	85.4906	1.38893	85.2224	1.40372	84.784	1.49345	71.8578	2.39986
87.5748	0.01066	78.1708	0.23058	77.9682	0.37464	82.0654	0.56397	83.7258	0.77791	82.4322	1.03371	68.2372	1.27569	85.2908	1.2674	85.5502	1.28786	85.5906	1.38836	85.3224	1.40397	84.884	1.49319	71.9578	2.40018
87.6748	0.01065	78.2708	0.2303	78.0682	0.37453	82.1654	0.56531	83.8258	0.77822	82.5322	1.03339	68.3372	1.27486	85.3908	1.26594	85.6502	1.28652	85.6906	1.38753	85.4224	1.40264	84.984	1.4916	72.0578	2.39903
87.7748	0.01065	78.3708	0.23036	78.1682	0.3747	82.2654	0.56327	83.9258	0.77708	82.6322	1.03237	68.4372	1.27524	85.4908	1.26492	85.7502	1.28665	85.7906	1.38594	85.5224	1.4027	85.084	1.49243	72.1578	2.39769
87.8748	0.01068	78.4708	0.23036	78.2682	0.37465	82.3654	0.56384	84.0258	0.77746	82.7322	1.03225	68.5372	1.27492	85.5908	1.26492	85.8502	1.2862	85.8906	1.38568	85.6224	1.40149	85.184	1.49096	72.2578	2.39865
87.9748	0.01067	78.5708	0.2301	78.3682	0.37464	82.4654	0.56365	84.1258	0.77803	82.8322	1.03378	68.6372	1.27416	85.6908	1.26498	85.9502	1.2862	85.9906	1.3853	85.7224	1.40238	85.284	1.49084	72.3578	2.39865
88.0748	0.01064	78.6708	0.2303	78.4682	0.3745	82.5654	0.56359	84.2258	0.77663	82.9322	1.03276	68.7372	1.27435	85.7908	1.26339	86.0502	1.28493	86.0906	1.38358	85.8224	1.40092	85.384	1.4909	72.4578	2.39877
88.1748	0.01068	78.7708	0.23033	78.5682	0.37451	82.6654	0.56416	84.3258	0.77714	83.0322	1.03269	68.8372	1.27416	85.8908	1.26256	86.1502	1.28404	86.1906	1.38428	85.9224	1.4006	85.484	1.49071	72.5578	2.39897
88.2748	0.01072	78.8708	0.23019	78.6682	0.37437	82.7654	0.56314	84.4258	0.77714	83.1322	1.03237	68.9372	1.27378	85.9908	1.2618	86.2502	1.28366	86.2906	1.38454	86.0224	1.39913	85.584	1.49084	72.6578	2.39877
88.3748	0.01061	78.9708	0.22986	78.7682	0.3743	82.8654	0.56416	84.5258	0.7767	83.2322	1.03218	69.0372	1.27454	86.0908	1.26059	86.3502	1.28346	86.3906	1.38256	86.1224	1.3997	85.684	1.48937	72.7578	2.39909
88.4748	0.01065	79.0708	0.22998	78.8682	0.37443	82.9654	0.56314	84.6258	0.77772	83.3322	1.03231	69.1372	1.27231	86.1908	1.2611	86.4502	1.2834	86.4906	1.3832	86.2224	1.39913	85.784	1.48886	72.8578	2.39833
88.5748	0.0107	79.1708	0.2298	78.9682	0.37452	83.0654	0.56448	84.7258	0.7774	83.4322	1.03263	69.2372	1.27231	86.2908	1.25969	86.5502	1.28009	86.5906	1.38237	86.3224	1.39875	85.884	1.49064	72.9578	2.39852
88.6748	0.01066	79.2708	0.23023	79.0682	0.37444	83.1654	0.56365	84.8258	0.77714	83.5322	1.03174	69.3372	1.27269	86.3908	1.25912	86.6502	1.28066	86.6906	1.38173	86.4224	1.3976	85.984	1.48994	73.0578	2.39814
88.7748	0.01065	79.3708	0.22993	79.1682	0.37422	83.2654	0.56448	84.9258	0.7767	83.6322	1.03257	69.4372	1.27231	86.4908	1.25835	86.7502	1.28053	86.7906	1.38199	86.5224	1.39767	86.084	1.48963	73.1578	2.39814
88.8748	0.01068	79.4708	0.23009	79.2682	0.37442	83.3654	0.5634	85.0258	0.77599	83.7322	1.03155	69.5372	1.27187	86.5908	1.25848	86.8502	1.28002	86.8906	1.3802	86.6224	1.39798	86.184	1.48892	73.2578	2.39833
88.9748	0.01065	79.5708	0.23006	79.3682	0.37418	83.4654	0.56416	85.1258	0.77682	83.8322	1.03123	69.6372	1.27193	86.6908	1.25785	86.9502	1.27875	86.9906	1.38014	86.7224	1.39671	86.284	1.48841	73.3578	2.39756
89.0748	0.01065	79.6708	0.22979	79.4682	0.37414	83.5654	0.56231	85.2258	0.77638	83.9322	1.0311	69.7372	1.27091	86.7908	1.25657	87.0502	1.27881	87.0906	1.37976	86.8224	1.39645	86.384	1.48784	73.4578	2.39648
89.1748	0.01065	79.7708	0.22977	79.5682	0.37439	83.6654	0.56442	85.3258	0.77695	84.0322	1.03167	69.8372	1.27116	86.8908	1.25606	87.1502	1.27798	87.1906	1.3788	86.9224	1.39633	86.484	1.48784	73.5578	2.3961
89.2748	0.01066	79.8708	0.22993	79.6682	0.37421	83.7654	0.56365	85.4258	0.77619	84.1322	1.03206	69.9372	1.27072	86.9908	1.25625	87.2502	1.27664	87.2906	1.37759	87.0224	1.39537	86.584	1.48733	73.6578	2.39654
89.3748	0.01063	79.9708	0.2297	79.7682	0.37432	83.8654	0.56365	85.5258	0.77542	84.2322	1.03014	70.0372	1.27046	87.0908	1.25542	87.3502	1.27652	87.3906	1.37612	87.1224	1.39473	86.684	1.48708	73.7578	2.39686
89.4748	0.01064	80.0708	0.22989	79.8682	0.374	83.9654	0.56359	85.6258	0.77638	84.3322	1.03065	70.1372	1.26912	87.1908	1.25428	87.4502	1.27652	87.4906	1.37638	87.2224	1.39416	86.784	1.48854	73.8578	2.39546
89.5748	0.01066	80.1708	0.2297	79.9682	0.37377	84.0654	0.56467	85.7258	0.77606	84.4322	1.03135	70.2372	1.26906	87.2908	1.25479	87.5502	1.27461	87.5906	1.3753	87.3224	1.39416	86.884	1.48618	73.9578	2.3947
89.6748	0.01073	80.2708	0.22933	80.0682	0.37396	84.1654	0.56353	85.8258	0.77657	84.5322	1.03014	70.3372	1.26887	87.3908	1.25313	87.6502	1.27422	87.6906	1.37383	87.4224	1.39416	86.984	1.48695	74.0578	2.39419
89.7748	0.01062	80.3708	0.22968	80.1682	0.37399	84.2654	0.56302	85.9258	0.77612	84.6322	1.02893	70.4372	1.26874	87.4908	1.25185	87.7502	1.27461	87.7906	1.37332	87.5224	1.39289	87.084	1.48637	74.1578	2.39374
89.8748	0.01071	80.4708	0.22964	80.2682	0.37396	84.3654	0.56327	86.0258	0.77599	84.7322	1.02976	70.5372	1.26817	87.5908	1.25147	87.8502	1.27301	87.8906	1.37307	87.6224	1.39435	87.184	1.48663	74.2578	2.39329
89.9748	0.01067	80.5708	0.22957	80.3682	0.37395	84.4654	0.56397	86.1258	0.77612	84.8322	1.03008	70.6372	1.26804	87.6908	1.25064	87.9502	1.27142	87.9906	1.37186	87.7224	1.3934	87.284	1.48631	74.3578	2.39406
90.0748	0.01066	80.6708	0.22944	80.4682	0.37381	84.5654	0.56302	86.2258	0.77542	84.9322	1.02912	70.7372	1.26798	87.7908	1.25001	88.0502	1.27136	88.0906	1.37135	87.8224	1.39244	87.384	1.48593	74.4578	2.39329
90.1748	0.01066	80.7708	0.22976	80.5682	0.37386	84.6654	0.56353	86.3258	0.77644	85.0322	1.03053	70.8372	1.26811	87.8908	1.25026	88.1502	1.26951	88.1906	1.37115	87.9224	1.39129	87.484	1.48497	74.5578	2.39297
90.2748	0.01066	80.8708	0.22973	80.6682	0.37374	84.7654	0.56263	86.4258	0.77644	85.1322	1.02963	70.9372	1.26811	87.9908	1.24829	88.2502	1.27034	88.2906	1.37064	88.0224	1.39021	87.584	1.48497	74.6578	2.39348
90.3748	0.01066	80.9708	0.22948	80.7682	0.37387	84.8654	0.56372	86.5258	0.77587	85.2322	1.02919	71.0372	1.26753	88.0908	1.24911	88.3502	1.26919	88.3906	1.3695	88.1224	1.39136	87.684	1.48465	74.7578	2.39202
90.4748	0.01064	81.0708	0.22944	80.8682	0.37353	84.9654	0.56295	86.6258	0.77548	85.3322	1.0283	71.1372	1.26772	88.1908	1.24778	88.4502	1.26849	88.4906	1.37001	88.2224	1.39104	87.784	1.48325	74.8578	2.39189
90.5748	0.01065	81.1708	0.22935	80.9682	0.37344	85.0654	0.56282	86.7258	0.77574	85.4322	1.02912	71.2372	1.26683	88.2908	1.24733	88.5502	1.26798	88.5906	1.36962	88.3224	1.39027	87.884	1.48446	74.9578	2.39246
90.6748	0.01072	81.2708	0.22971	81.0682	0.37381	85.1654	0.56276	86.8258	0.77599	85.5322	1.02887	71.3372	1.26664	88.3908	1.24574	88.6502	1.26791	88.6906	1.36848	88.4224	1.38906	87.984	1.48485	75.0578	2.39176
90.7748	0.01065	81.3708	0.22926	81.1682	0.37356	85.2654	0.56238	86.9258	0.77593	85.6322	1.02919	71.4372	1.26537	88.4908	1.24574	88.7502	1.26728	88.7906	1.36816	88.5224	1.38874	88.084	1.48453	75.1578	2.39062
90.8748	0.01063	81.4708	0.22943	81.2682	0.37353	85.3654	0.56282	87.0258	0.77542	85.7322	1.02798	71.5372	1.266	88.5908	1.24453	88.8502	1.26721	88.8906	1.36841	88.6224	1.389	88.184	1.48357	75.2578	2.39011
90.9748	0.01068	81.5708	0.22954	81.3682	0.37365	85.4654	0.56276	87.1258	0.77606	85.8322	1.0274	71.6372	1.26651	88.6908	1.24402	88.9502	1.26632	88.9906	1.36682	88.7224	1.38862	88.284	1.48242	75.3578	2.39049
91.0748	0.01067	81.6708	0.22978	81.4682	0.3734	85.5654	0.56321	87.2258	0.7751	85.9322	1.02759	71.7372	1.2646	88.7908	1.24376	89.0502	1.26505	89.0906	1.36669	88.8224	1.38734	88.384	1.48344	75.4578	2.39023
91.1748	0.01066	81.7708	0.22962	81.5682	0.37362	85.6654	0.56302	87.3258	0.77612	86.0322	1.02702	71.8372	1.26486	88.8908	1.24287	89.1502	1.26498	89.1906	1.36714	88.9224	1.38855	88.484	1.48249	75.5578	2.39068
91.2748	0.01069	81.8708	0.22952	81.6682	0.3735	85.7654	0.56403	87.4258	0.77536	86.1322	1.02785	71.9372	1.26473	88.9908	1.24293	89.2502	1.26422	89.2906	1.36555	89.0224	1.38804	88.584	1.48211	75.6578	2.38915
91.3748	0.0107	81.9708	0.22915	81.7682	0.37345	85.8654	0.56282	87.5258	0.77536	86.2322	1.02651	72.0372	1.26377	89.0908	1.24147	89.3502	1.26403	89.3906	1.36561	89.1224	1.38613	88.684	1.48102	75.7578	2.38915
91.4748	0.01067	82.0708	0.22921	81.8682	0.37323	85.9654	0.5627	87.6258	0.77427	86.3322	1.02721	72.1372	1.26339	89.1908	1.24287	89.4502	1.26384	89.4906	1.3637	89.2224	1.38537	88.784	1.48211	75.8578	2.38928
91.5748	0.01061	82.1708	0.22914	81.9682	0.37342	86.0654	0.56282	87.7258	0.77561	86.4322	1.02651	72.2372	1.26377	89.2908	1.24006	89.5502	1.26231	89.5906	1.36434	89.3224	1.38613	88.884	1.48153	75.9578	2.38883
91.6748	0.01072	82.2708	0.22921	82.0682	0.37342	86.1654	0.56282	87.8258	0.77478	86.5322	1.02619	72.3372	1.26352	89.3908	1.24045	89.6502	1.26313	89.6906	1.3637	89.4224	1.38524	88.984	1.48032	76.0578	2.38928
91.7748	0.01067	82.3708	0.22898	82.1682	0.37327	86.2654	0.56263	87.9258	0.77523	86.6322	1.02651	72.4372	1.26294	89.4908	1.23905	89.7502	1.26135	89.7906	1.36351	89.5224	1.38562	89.084	1.48083	76.1578	2.38737
91.8748	0.01066	82.4708	0.22886	82.2682	0.37323	86.3654	0.56219	88.0258	0.77466	86.7322	1.026	72.5372	1.26294	89.5908	1.23956	89.8502	1.2611	89.8906	1.36179	89.6224	1.38396	89.184	1.48019	76.2578	2.38762
91.9748	0.01065	82.5708	0.2291	82.3682	0.37327	86.4654	0.56251	88.1258	0.77555	86.8322	1.02632	72.6372	1.2625	89.6908	1.23771	89.9502	1.26129	89.9906	1.36128	89.7224	1.3832	89.284	1.48121	76.3578	2.38692
92.0748	0.01067	82.6708	0.22903	82.4682	0.37306	86.5654	0.56263	88.2258	0.77466	86.9322	1.02587	72.7372	1.26167	89.7908	1.23764	90.0502	1.25988	90.0906	1.36179	89.8224	1.38288	89.384	1.47911	76.4578	2.38673
92.1748	0.01067	82.7708	0.22912	82.5682	0.37299	86.6654	0.56231	88.3258	0.77459	87.0322	1.02689	72.8372	1.2625	89.8908	1.23694	90.1502	1.25829	90.1906	1.36159	89.9224	1.38301	89.484	1.47854	76.5578	2.38628
92.2748	0.01071	82.8708	0.22903	82.6682	0.37307	86.7654	0.56212	88.4258	0.77447	87.1322	1.02568	72.9372	1.26116	89.9908	1.23618	90.2502	1.25823	90.2906	1.3607	90.0224	1.38301	89.584	1.47975	76.6578	2.38545
92.3748	0.01072	82.9708	0.22939	82.7682	0.37279	86.8654	0.56206	88.5258	0.77517	87.2322	1.02517	73.0372	1.2611	90.0908	1.2363	90.3502	1.25683	90.3906	1.35956	90.1224	1.38237	89.684	1.47943	76.7578	2.38571
92.4748	0.01067	83.0708	0.2287	82.8682	0.37323	86.9654	0.56174	88.6258	0.77408	87.3322	1.02606	73.1372	1.26141	90.1908	1.23458	90.4502	1.25855	90.4906	1.36007	90.2224	1.38275	89.784	1.47917	76.8578	2.38501
92.5748	0.0107	83.1708	0.22867	82.9682	0.37284	87.0654	0.5611	88.7258	0.7751	87.4322	1.02562	73.2372	1.26033	90.2908	1.23388	90.5502	1.25734	90.5906	1.36038	90.3224	1.3818	89.884	1.47835	76.9578	2.38392
92.6748	0.0107	83.2708	0.22875	83.0682	0.37319	87.1654	0.56238	88.8258	0.77408	87.5322	1.02492	73.3372	1.26052	90.3908	1.23414	90.6502	1.25663	90.6906	1.35873	90.4224	1.38116	89.984	1.47854	77.0578	2.38342
92.7748	0.01071	83.3708	0.22897	83.1682	0.37288	87.2654	0.56302	88.9258	0.77396	87.6322	1.026	73.4372	1.26039	90.4908	1.23305	90.7502	1.25683	90.7906	1.35905	90.5224	1.37995	90.084	1.47886	77.1578	2.38322
92.8748	0.01064	83.4708	0.22875	83.2682	0.37297	87.3654	0.56238	89.0258	0.77383	87.7322	1.02447	73.5372	1.25982	90.5908	1.23254	90.8502	1.25568	90.8906	1.35694	90.6224	1.38103	90.184	1.47784	77.2578	2.3831
92.9748	0.01068	83.5708	0.22881	83.3682	0.37298	87.4654	0.56244	89.1258	0.77427	87.8322	1.02536	73.6372	1.25925	90.6908	1.23184	90.9502	1.25517	90.9906	1.35662	90.7224	1.3809	90.284	1.47803	77.3578	2.38271
93.0748	0.01071	83.6708	0.22859	83.4682	0.37274	87.5654	0.56212	89.2258	0.77402	87.9322	1.02434	73.7372	1.25785	90.7908	1.23025	91.0502	1.25402	91.0906	1.35592	90.8224	1.3802	90.384	1.47771	77.4578	2.38201
93.1748	0.01067	83.7708	0.2287	83.5682	0.37295	87.6654	0.5627	89.3258	0.77338	88.0322	1.02313	73.8372	1.25912	90.8908	1.23082	91.1502	1.25364	91.1906	1.35618	90.9224	1.37893	90.484	1.47637	77.5578	2.38176
93.2748	0.01065	83.8708	0.22869	83.6682	0.37271	87.7654	0.56193	89.4258	0.77357	88.1322	1.02403	73.9372	1.25835	90.9908	1.2298	91.2502	1.25243	91.2906	1.35643	91.0224	1.37925	90.584	1.47694	77.6578	2.38074
93.3748	0.0107	83.9708	0.22869	83.7682	0.37277	87.8654	0.56212	89.5258	0.773	88.2322	1.02371	74.0372	1.25765	91.0908	1.22936	91.3502	1.25332	91.3906	1.35478	91.1224	1.37855	90.684	1.47637	77.7578	2.38074
93.4748	0.01071	84.0708	0.22863	83.8682	0.37293	87.9654	0.56212	89.6258	0.77408	88.3322	1.02371	74.1372	1.25727	91.1908	1.22878	91.4502	1.25268	91.4906	1.35427	91.2224	1.37772	90.784	1.47784	77.8578	2.37966
93.5748	0.01064	84.1708	0.22828	83.9682	0.37251	88.0654	0.56212	89.7258	0.77402	88.4322	1.02352	74.2372	1.25765	91.2908	1.22802	91.5502	1.25115	91.5906	1.35363	91.3224	1.37759	90.884	1.47631	77.9578	2.37934
93.6748	0.01065	84.2708	0.22857	84.0682	0.3728	88.1654	0.56282	89.8258	0.77351	88.5322	1.0232	74.3372	1.25708	91.3908	1.22694	91.6502	1.25083	91.6906	1.3542	91.4224	1.37683	90.984	1.47701	78.0578	2.37959
93.7748	0.0107	84.3708	0.22854	84.1682	0.37252	88.2654	0.5618	89.9258	0.77383	88.6322	1.02352	74.4372	1.25676	91.4908	1.227	91.7502	1.25026	91.7906	1.35331	91.5224	1.37651	91.084	1.47694	78.1578	2.37864
93.8748	0.01067	84.4708	0.22861	84.2682	0.37267	88.3654	0.5627	90.0258	0.77217	88.7322	1.02275	74.5372	1.25574	91.5908	1.22604	91.8502	1.2495	91.8906	1.35299	91.6224	1.37581	91.184	1.47726	78.2578	2.37755
93.9748	0.01064	84.5708	0.22849	84.3682	0.37239	88.4654	0.56193	90.1258	0.77364	88.8322	1.02269	74.6372	1.2544	91.6908	1.22534	91.9502	1.24854	91.9906	1.35197	91.7224	1.37447	91.284	1.4765	78.3578	2.37736
94.0748	0.01066	84.6708	0.22864	84.4682	0.37253	88.5654	0.56244	90.2258	0.77332	88.9322	1.02211	74.7372	1.25549	91.7908	1.22522	92.0502	1.24911	92.0906	1.35223	91.8224	1.37453	91.384	1.4758	78.4578	2.37666
94.1748	0.01068	84.7708	0.22853	84.5682	0.37251	88.6654	0.56155	90.3258	0.77421	89.0322	1.0225	74.8372	1.25542	91.8908	1.22471	92.1502	1.24752	92.1906	1.35012	91.9224	1.37428	91.484	1.47446	78.5578	2.37666
94.2748	0.01065	84.8708	0.22879	84.6682	0.37255	88.7654	0.56212	90.4258	0.7737	89.1322	1.02205	74.9372	1.25504	91.9908	1.22356	92.2502	1.2472	92.2906	1.35114	92.0224	1.37421	91.584	1.47433	78.6578	2.37641
94.3748	0.01068	84.9708	0.22849	84.7682	0.37256	88.8654	0.56168	90.5258	0.77313	89.2322	1.0218	75.0372	1.25447	92.0908	1.22362	92.3502	1.24644	92.3906	1.34961	92.1224	1.37428	91.684	1.47592	78.7578	2.37539
94.4748	0.0107	85.0708	0.22848	84.8682	0.37239	88.9654	0.56136	90.6258	0.77408	89.3322	1.02173	75.1372	1.25472	92.1908	1.2235	92.4502	1.2465	92.4906	1.34942	92.2224	1.37332	91.784	1.47357	78.8578	2.37398
94.5748	0.0107	85.1708	0.22836	84.9682	0.37216	89.0654	0.56193	90.7258	0.773	89.4322	1.02135	75.2372	1.25338	92.2908	1.22184	92.5502	1.24612	92.5906	1.34987	92.3224	1.37319	91.884	1.47414	78.9578	2.37456
94.6748	0.01071	85.2708	0.22834	85.0682	0.37232	89.1654	0.56149	90.8258	0.77217	89.5322	1.02237	75.3372	1.25549	92.3908	1.22095	92.6502	1.24548	92.6906	1.34866	92.4224	1.37287	91.984	1.4735	79.0578	2.37462
94.7748	0.0107	85.3708	0.22836	85.1682	0.37228	89.2654	0.56008	90.9258	0.77224	89.6322	1.02116	75.4372	1.25351	92.4908	1.21967	92.7502	1.24402	92.7906	1.34898	92.5224	1.37287	92.084	1.47388	79.1578	2.37296
94.8748	0.01072	85.4708	0.22831	85.2682	0.37214	89.3654	0.56238	91.0258	0.77351	89.7322	1.02014	75.5372	1.25338	92.5908	1.22069	92.8502	1.24402	92.8906	1.34859	92.6224	1.3723	92.184	1.47427	79.2578	2.37322
94.9748	0.0107	85.5708	0.22821	85.3682	0.37215	89.4654	0.56123	91.1258	0.77211	89.8322	1.02058	75.6372	1.25249	92.6908	1.22025	92.9502	1.24319	92.9906	1.34859	92.7224	1.37115	92.284	1.47369	79.3578	2.3729
95.0748	0.01066	85.6708	0.22842	85.4682	0.37206	89.5654	0.56136	91.2258	0.77313	89.9322	1.02033	75.7372	1.25268	92.7908	1.21948	93.0502	1.24204	93.0906	1.34802	92.8224	1.3709	92.384	1.47267	79.4578	2.37245
95.1748	0.01075	85.7708	0.22821	85.5682	0.37211	89.6654	0.56187	91.3258	0.77326	90.0322	1.02192	75.8372	1.25205	92.8908	1.21821	93.1502	1.243	93.1906	1.34675	92.9224	1.36975	92.484	1.47299	79.5578	2.37137
95.2748	0.01067	85.8708	0.22828	85.6682	0.37214	89.7654	0.56098	91.4258	0.77204	90.1322	1.02052	75.9372	1.25071	92.9908	1.21782	93.2502	1.24204	93.2906	1.34675	93.0224	1.37033	92.584	1.47261	79.6578	2.37112
95.3748	0.01072	85.9708	0.2282	85.7682	0.3722	89.8654	0.56174	91.5258	0.77262	90.2322	1.01995	76.0372	1.25154	93.0908	1.21674	93.3502	1.24153	93.3906	1.34554	93.1224	1.36899	92.684	1.47204	79.7578	2.37048
95.4748	0.01071	86.0708	0.22822	85.8682	0.37199	89.9654	0.56123	91.6258	0.7723	90.3322	1.02027	76.1372	1.25052	93.1908	1.21693	93.4502	1.24147	93.4906	1.3449	93.2224	1.36886	92.784	1.47299	79.8578	2.37003
95.5748	0.01072	86.1708	0.22812	85.9682	0.37207	90.0654	0.56123	91.7258	0.77224	90.4322	1.0195	76.2372	1.25052	93.2908	1.21515	93.5502	1.24032	93.5906	1.34458	93.3224	1.3686	92.884	1.47178	79.9578	2.37022
95.6748	0.01071	86.2708	0.22812	86.0682	0.37214	90.1654	0.5618	91.8258	0.77204	90.5322	1.01969	76.3372	1.25083	93.3908	1.21598	93.6502	1.24013	93.6906	1.34369	93.4224	1.36835	92.984	1.47044	80.0578	2.36946
95.7748	0.01067	86.3708	0.22815	86.1682	0.37164	90.2654	0.56098	91.9258	0.77236	90.6322	1.01969	76.4372	1.24969	93.4908	1.21534	93.7502	1.23981	93.7906	1.34439	93.5224	1.36803	93.084	1.46949	80.1578	2.36914
95.8748	0.01069	86.4708	0.22816	86.2682	0.37151	90.3654	0.56085	92.0258	0.77166	90.7322	1.0202	76.5372	1.24937	93.5908	1.21445	93.8502	1.23854	93.8906	1.34356	93.6224	1.3681	93.184	1.46879	80.2578	2.36984
95.9748	0.01068	86.5708	0.22791	86.3682	0.37201	90.4654	0.56053	92.1258	0.77275	90.8322	1.01899	76.6372	1.24822	93.6908	1.2126	93.9502	1.23879	93.9906	1.34248	93.7224	1.36784	93.284	1.46923	80.3578	2.36876
96.0748	0.01067	86.6708	0.228	86.4682	0.37188	90.5654	0.5618	92.2258	0.7716	90.9322	1.01861	76.7372	1.24867	93.7908	1.21266	94.0502	1.2372	94.0906	1.3426	93.8224	1.36612	93.384	1.46891	80.4578	2.36736
96.1748	0.01071	86.7708	0.22794	86.5682	0.37197	90.6654	0.56053	92.3258	0.7716	91.0322	1.01931	76.8372	1.24886	93.8908	1.21273	94.1502	1.23643	94.1906	1.3419	93.9224	1.36555	93.484	1.46808	80.5578	2.3685
96.2748	0.0107	86.8708	0.22794	86.6682	0.37151	90.7654	0.56059	92.4258	0.77115	91.1322	1.01912	76.9372	1.2488	93.9908	1.21183	94.2502	1.23669	94.2906	1.3419	94.0224	1.36465	93.584	1.46808	80.6578	2.3664
96.3748	0.01068	86.9708	0.22786	86.7682	0.37164	90.8654	0.56002	92.5258	0.77134	91.2322	1.0181	77.0372	1.24816	94.0908	1.21139	94.3502	1.23586	94.3906	1.34005	94.1224	1.36523	93.684	1.46917	80.7578	2.36627
96.4748	0.01073	87.0708	0.22793	86.8682	0.3716	90.9654	0.56085	92.6258	0.77236	91.3322	1.01931	77.1372	1.24733	94.1908	1.21024	94.4502	1.23694	94.4906	1.34133	94.2224	1.36484	93.784	1.46917	80.8578	2.36646
96.5748	0.01076	87.1708	0.22803	86.9682	0.37149	91.0654	0.56098	92.7258	0.7709	91.4322	1.01753	77.2372	1.24695	94.2908	1.20935	94.5502	1.23452	94.5906	1.34044	94.3224	1.36453	93.884	1.46879	80.9578	2.36646
96.6748	0.01072	87.2708	0.22783	87.0682	0.37146	91.1654	0.56021	92.8258	0.77204	91.5322	1.01721	77.3372	1.24727	94.3908	1.20846	94.6502	1.23433	94.6906	1.34005	94.4224	1.36459	93.984	1.46764	81.0578	2.365
96.7748	0.01067	87.3708	0.22779	87.1682	0.37165	91.2654	0.56129	92.9258	0.77077	91.6322	1.01816	77.4372	1.24701	94.4908	1.2075	94.7502	1.23363	94.7906	1.33993	94.5224	1.36249	94.084	1.46879	81.1578	2.36404
96.8748	0.01071	87.4708	0.22759	87.2682	0.37154	91.3654	0.56091	93.0258	0.77051	91.7322	1.01676	77.5372	1.24637	94.5908	1.20724	94.8502	1.23337	94.8906	1.33897	94.6224	1.36408	94.184	1.46859	81.2578	2.36627
96.9748	0.01069	87.5708	0.22766	87.3682	0.37133	91.4654	0.56078	93.1258	0.77083	91.8322	1.01727	77.6372	1.24599	94.6908	1.20801	94.9502	1.23388	94.9906	1.33954	94.7224	1.36261	94.284	1.46866	81.3578	2.36379
97.0748	0.0107	87.6708	0.22765	87.4682	0.37137	91.5654	0.5604	93.2258	0.77102	91.9322	1.01784	77.7372	1.24491	94.7908	1.20661	95.0502	1.23229	95.0906	1.33878	94.8224	1.36159	94.384	1.46783	81.4578	2.36442
97.1748	0.01069	87.7708	0.22775	87.5682	0.37158	91.6654	0.56212	93.3258	0.77204	92.0322	1.0174	77.8372	1.24574	94.8908	1.20565	95.1502	1.23299	95.1906	1.33802	94.9224	1.36147	94.484	1.46713	81.5578	2.36398
97.2748	0.01069	87.8708	0.22768	87.6682	0.37148	91.7654	0.56098	93.4258	0.77064	92.1322	1.01778	77.9372	1.24561	94.9908	1.20514	95.2502	1.23184	95.2906	1.33731	95.0224	1.36249	94.584	1.46611	81.6578	2.36296
97.3748	0.01062	87.9708	0.22747	87.7682	0.37122	91.8654	0.56142	93.5258	0.77032	92.2322	1.01606	78.0372	1.24414	95.0908	1.20495	95.3502	1.23114	95.3906	1.33642	95.1224	1.36191	94.684	1.46598	81.7578	2.36302
97.4748	0.01066	88.0708	0.22752	87.8682	0.37146	91.9654	0.56027	93.6258	0.77083	92.3322	1.01606	78.1372	1.24446	95.1908	1.20393	95.4502	1.23082	95.4906	1.33674	95.2224	1.36102	94.784	1.46668	81.8578	2.36213
97.5748	0.01072	88.1708	0.22759	87.9682	0.37118	92.0654	0.5611	93.7258	0.76988	92.4322	1.01638	78.2372	1.24293	95.2908	1.20463	95.5502	1.22942	95.5906	1.33547	95.3224	1.36	94.884	1.46534	81.9578	2.362
97.6748	0.01071	88.2708	0.22754	88.0682	0.3713	92.1654	0.56072	93.8258	0.77109	92.5322	1.0158	78.3372	1.243	95.3908	1.2031	95.6502	1.22853	95.6906	1.33515	95.4224	1.35924	94.984	1.46579	82.0578	2.36143
97.7748	0.01065	88.3708	0.22746	88.1682	0.3712	92.2654	0.5604	93.9258	0.77166	92.6322	1.01651	78.4372	1.2421	95.4908	1.2024	95.7502	1.22796	95.7906	1.33502	95.5224	1.35911	95.084	1.46343	82.1578	2.36143
97.8748	0.0107	88.4708	0.22756	88.2682	0.37117	92.3654	0.56072	94.0258	0.77058	92.7322	1.01479	78.5372	1.24223	95.5908	1.20087	95.8502	1.22923	95.8906	1.33559	95.6224	1.35911	95.184	1.46426	82.2578	2.36245
97.9748	0.01072	88.5708	0.22726	88.3682	0.37108	92.4654	0.56072	94.1258	0.77007	92.8322	1.01517	78.6372	1.2421	95.6908	1.20119	95.9502	1.22694	95.9906	1.3347	95.7224	1.35936	95.284	1.46401	82.3578	2.3606
98.0748	0.01063	88.6708	0.22772	88.4682	0.37114	92.5654	0.56098	94.2258	0.77026	92.9322	1.01529	78.7372	1.24198	95.7908	1.20106	96.0502	1.22681	96.0906	1.33528	95.8224	1.35701	95.384	1.4626	82.4578	2.36015
98.1748	0.01069	88.7708	0.22735	88.5682	0.37095	92.6654	0.56027	94.3258	0.76962	93.0322	1.01555	78.8372	1.24255	95.8908	1.20081	96.1502	1.2263	96.1906	1.33247	95.9224	1.35732	95.484	1.46324	82.5578	2.36035
98.2748	0.01074	88.8708	0.22727	88.6682	0.37106	92.7654	0.56034	94.4258	0.77001	93.1322	1.01529	78.9372	1.24051	95.9908	1.20004	96.2502	1.22757	96.2906	1.33266	96.0224	1.35752	95.584	1.4626	82.6578	2.36015
98.3748	0.01065	88.9708	0.22739	88.7682	0.37098	92.8654	0.56008	94.5258	0.77001	93.2322	1.01447	79.0372	1.24045	96.0908	1.19921	96.3502	1.22681	96.3906	1.3333	96.1224	1.35713	95.684	1.46267	82.7578	2.35964
98.4748	0.01069	89.0708	0.22735	88.8682	0.371	92.9654	0.56059	94.6258	0.77045	93.3322	1.01377	79.1372	1.24026	96.1908	1.19756	96.4502	1.22617	96.4906	1.33164	96.2224	1.35497	95.784	1.46229	82.8578	2.35831
98.5748	0.0107	89.1708	0.22736	88.9682	0.37079	93.0654	0.56015	94.7258	0.77045	93.4322	1.01326	79.2372	1.24019	96.2908	1.19877	96.5502	1.22407	96.5906	1.33215	96.3224	1.35605	95.884	1.46152	82.9578	2.35754
98.6748	0.01072	89.2708	0.22725	89.0682	0.371	93.1654	0.55976	94.8258	0.76962	93.5322	1.01421	79.3372	1.23994	96.3908	1.19616	96.6502	1.22483	96.6906	1.33107	96.4224	1.35631	95.984	1.46178	83.0578	2.35754
98.7748	0.01071	89.3708	0.22745	89.1682	0.37097	93.2654	0.55945	94.9258	0.76994	93.6322	1.01453	79.4372	1.23975	96.4908	1.19654	96.7502	1.2242	96.7906	1.33152	96.5224	1.3549	96.084	1.46178	83.1578	2.35563
98.8748	0.01072	89.4708	0.22749	89.2682	0.37085	93.3654	0.56027	95.0258	0.7702	93.7322	1.01294	79.5372	1.23841	96.5908	1.19628	96.8502	1.22369	96.8906	1.33075	96.6224	1.35586	96.184	1.46197	83.2578	2.35608
98.9748	0.01074	89.5708	0.2271	89.3682	0.37063	93.4654	0.55989	95.1258	0.76924	93.8322	1.01351	79.6372	1.23834	96.6908	1.19603	96.9502	1.22343	96.9906	1.32999	96.7224	1.35382	96.284	1.46139	83.3578	2.3555
99.0748	0.01072	89.6708	0.22726	89.4682	0.37091	93.5654	0.56002	95.2258	0.76911	93.9322	1.01313	79.7372	1.23815	96.7908	1.19399	97.0502	1.22299	97.0906	1.33056	96.8224	1.35452	96.384	1.46209	83.4578	2.35531
99.1748	0.01075	89.7708	0.22713	89.5682	0.37069	93.6654	0.56085	95.3258	0.76975	94.0322	1.01364	79.8372	1.23879	96.8908	1.19386	97.1502	1.22241	97.1906	1.3305	96.9224	1.35286	96.484	1.46076	83.5578	2.35518
99.2748	0.01074	89.8708	0.22706	89.6682	0.37087	93.7654	0.56078	95.4258	0.76975	94.1322	1.01281	79.9372	1.23707	96.9908	1.19469	97.2502	1.22146	97.2906	1.3296	97.0224	1.3535	96.584	1.46107	83.6578	2.35334
99.3748	0.01073	89.9708	0.22685	89.7682	0.37053	93.8654	0.55919	95.5258	0.7693	94.2322	1.01204	80.0372	1.23745	97.0908	1.19291	97.3502	1.22146	97.3906	1.32839	97.1224	1.35261	96.684	1.46031	83.7578	2.35365
99.4748	0.01071	90.0708	0.22682	89.8682	0.3705	93.9654	0.56091	95.6258	0.76943	94.3322	1.01198	80.1372	1.23618	97.1908	1.19278	97.4502	1.22101	97.4906	1.3289	97.2224	1.3528	96.784	1.46056	83.8578	2.35365
99.5748	0.01071	90.1708	0.22714	89.9682	0.37048	94.0654	0.56027	95.7258	0.76873	94.4322	1.01255	80.2372	1.2356	97.2908	1.19201	97.5502	1.21923	97.5906	1.32839	97.3224	1.35318	96.884	1.46006	83.9578	2.35327
99.6748	0.01075	90.2708	0.2271	90.0682	0.37054	94.1654	0.55925	95.8258	0.76956	94.5322	1.01083	80.3372	1.23624	97.3908	1.19271	97.6502	1.21923	97.6906	1.32718	97.4224	1.35216	96.984	1.45999	84.0578	2.35378
99.7748	0.01069	90.3708	0.22691	90.1682	0.37054	94.2654	0.56002	95.9258	0.76956	94.6322	1.0116	80.4372	1.23567	97.4908	1.19023	97.7502	1.21974	97.7906	1.32686	97.5224	1.35216	97.084	1.45999	84.1578	2.35283
99.8748	0.01068	90.4708	0.22685	90.2682	0.37041	94.3654	0.56027	96.0258	0.76918	94.7322	1.01287	80.5372	1.23458	97.5908	1.19055	97.8502	1.21827	97.8906	1.32654	97.6224	1.35172	97.184	1.45948	84.2578	2.35232
99.89	0.01065	90.5708	0.22683	90.3682	0.37062	94.4654	0.55976	96.1258	0.76956	94.8322	1.01122	80.6372	1.23586	97.6908	1.18991	97.9502	1.21782	97.9906	1.3245	97.7224	1.35121	97.284	1.45967	84.3578	2.35238
		90.6708	0.22682	90.4682	0.37046	94.5654	0.55957	96.2258	0.76816	94.9322	1.01064	80.7372	1.23439	97.7908	1.18895	98.0502	1.21821	98.0906	1.32597	97.8224	1.35165	97.384	1.45916	84.4578	2.35219
		90.7708	0.2271	90.5682	0.37027	94.6654	0.56078	96.3258	0.76892	95.0322	1.01115	80.8372	1.23414	97.8908	1.18934	98.1502	1.2168	98.1906	1.32533	97.9224	1.35082	97.484	1.45884	84.5578	2.35091
		90.8708	0.22701	90.6682	0.37037	94.7654	0.55989	96.4258	0.76905	95.1322	1.01128	80.9372	1.23439	97.9908	1.18768	98.2502	1.21585	98.2906	1.32501	98.0224	1.35051	97.584	1.45802	84.6578	2.35047
		90.9708	0.2271	90.7682	0.3704	94.8654	0.55925	96.5258	0.76892	95.2322	1.01001	81.0372	1.23376	98.0908	1.18876	98.3502	1.21604	98.3906	1.32419	98.1224	1.35038	97.684	1.45731	84.7578	2.35047
		91.0708	0.2265	90.8682	0.37028	94.9654	0.55976	96.6258	0.76879	95.3322	1.01096	81.1372	1.23261	98.1908	1.18711	98.4502	1.21623	98.4906	1.3238	98.2224	1.3507	97.784	1.45751	84.8578	2.35047
		91.1708	0.22695	90.9682	0.37014	95.0654	0.55964	96.7258	0.76969	95.4322	1.01128	81.2372	1.23261	98.2908	1.18672	98.5502	1.21553	98.5906	1.32412	98.3224	1.35146	97.884	1.45719	84.9578	2.35028
		91.2708	0.22649	91.0682	0.37033	95.1654	0.55957	96.8258	0.76879	95.5322	1.01052	81.3372	1.23312	98.3908	1.18685	98.6502	1.21445	98.6906	1.32285	98.4224	1.34872	97.984	1.4568	85.0578	2.34977
		91.3708	0.22671	91.1682	0.37025	95.2654	0.55913	96.9258	0.76911	95.6322	1.01077	81.4372	1.23229	98.4908	1.18424	98.7502	1.21362	98.7906	1.32208	98.5224	1.34904	98.084	1.45687	85.1578	2.34964
		91.4708	0.22651	91.2682	0.3701	95.3654	0.55868	97.0258	0.76854	95.7322	1.00969	81.5372	1.23216	98.5908	1.185	98.8502	1.21457	98.8906	1.32176	98.6224	1.34923	98.184	1.45872	85.2578	2.34875
		91.5708	0.22676	91.3682	0.37024	95.4654	0.55887	97.1258	0.76854	95.8322	1.00981	81.6372	1.23089	98.6908	1.18424	98.9502	1.21394	98.9906	1.3217	98.7224	1.34872	98.284	1.45808	85.3578	2.34773
		91.6708	0.2266	91.4682	0.3698	95.5654	0.55824	97.2258	0.76771	95.9322	1.00943	81.7372	1.23095	98.7908	1.1843	99.0502	1.21304	99.0906	1.3224	98.8224	1.34783	98.384	1.4563	85.4578	2.34664
		91.7708	0.22662	91.5682	0.37023	95.6654	0.56002	97.3258	0.76828	96.0322	1.00924	81.8372	1.23063	98.8908	1.18328	99.1502	1.21317	99.1906	1.32176	98.9224	1.34738	98.484	1.45496	85.5578	2.34556
		91.8708	0.22664	91.6682	0.37003	95.7654	0.55938	97.4258	0.76663	96.1322	1.0079	81.9372	1.23025	98.9908	1.18341	99.2502	1.21196	99.2906	1.3203	99.0224	1.34726	98.584	1.4561	85.6578	2.34607
		91.9708	0.22663	91.7682	0.37015	95.8654	0.559	97.5258	0.76707	96.2322	1.00848	82.0372	1.22961	99.0908	1.18252	99.3502	1.21158	99.3906	1.3203	99.1224	1.34649	98.684	1.45451	85.7578	2.34607
		92.0708	0.22614	91.8682	0.36999	95.9654	0.55906	97.6258	0.76656	96.3322	1.00867	82.1372	1.23038	99.1908	1.18182	99.4502	1.21139	99.4906	1.32036	99.2224	1.34585	98.784	1.45362	85.8578	2.34397
		92.1708	0.22642	91.9682	0.36991	96.0654	0.559	97.7258	0.7679	96.4322	1.00911	82.2372	1.22974	99.2908	1.18137	99.5502	1.20846	99.5906	1.3196	99.3224	1.34573	98.884	1.45234	85.9578	2.34378
		92.2708	0.22663	92.0682	0.37	96.1654	0.55906	97.8258	0.76841	96.5322	1.00937	82.3372	1.22878	99.3908	1.18118	99.6502	1.20948	99.6906	1.31928	99.4224	1.34515	98.984	1.4519	86.0578	2.34441
		92.3708	0.2265	92.1682	0.3701	96.2654	0.55945	97.9258	0.76733	96.6322	1.00873	82.4372	1.2277	99.4908	1.18042	99.7502	1.20928	99.7906	1.31845	99.5224	1.3449	99.084	1.4505	86.1578	2.3425
		92.4708	0.22622	92.2682	0.36979	96.3654	0.55804	98.0258	0.76707	96.7322	1.00746	82.5372	1.22796	99.5908	1.17978	99.8502	1.20839	99.86	1.31858	99.6224	1.34605	99.184	1.4519	86.2578	2.34199
		92.5708	0.22642	92.3682	0.37009	96.4654	0.55964	98.1258	0.76816	96.8322	1.00778	82.6372	1.22796	99.6908	1.17997	99.86	1.20935			99.7224	1.34503	99.284	1.45132	86.3578	2.3418
		92.6708	0.22641	92.4682	0.36978	96.5654	0.55996	98.2258	0.7679	96.9322	1.00758	82.7372	1.22726	99.7908	1.17876					99.8224	1.34554	99.384	1.45024	86.4578	2.34237
		92.7708	0.22649	92.5682	0.36956	96.6654	0.55951	98.3258	0.76733	97.0322	1.0072	82.8372	1.22796	99.86	1.17806					99.86	1.34439	99.484	1.45024	86.5578	2.34104
		92.8708	0.22614	92.6682	0.36984	96.7654	0.55875	98.4258	0.76797	97.1322	1.00714	82.9372	1.2263									99.584	1.45043	86.6578	2.34142
		92.9708	0.22642	92.7682	0.36958	96.8654	0.55824	98.5258	0.76682	97.2322	1.00574	83.0372	1.2256									99.684	1.45101	86.7578	2.33938
		93.0708	0.22607	92.8682	0.36964	96.9654	0.55976	98.6258	0.76879	97.3322	1.00701	83.1372	1.22413									99.784	1.45018	86.8578	2.34027
		93.1708	0.22647	92.9682	0.36953	97.0654	0.55919	98.7258	0.76663	97.4322	1.00625	83.2372	1.22503									99.86	1.45043	86.9578	2.3397
		93.2708	0.22621	93.0682	0.3696	97.1654	0.55881	98.8258	0.76726	97.5322	1.00746	83.3372	1.22566											87.0578	2.33855
		93.3708	0.22625	93.1682	0.36972	97.2654	0.55817	98.9258	0.76574	97.6322	1.00516	83.4372	1.22471											87.1578	2.33804
		93.4708	0.22634	93.2682	0.36949	97.3654	0.55849	99.0258	0.76822	97.7322	1.00542	83.5372	1.22432											87.2578	2.33906
		93.5708	0.22616	93.3682	0.36944	97.4654	0.55773	99.1258	0.76765	97.8322	1.00612	83.6372	1.22369											87.3578	2.33791
		93.6708	0.22635	93.4682	0.36971	97.5654	0.5583	99.2258	0.7679	97.9322	1.00542	83.7372	1.22343											87.4578	2.33747
		93.7708	0.22617	93.5682	0.36934	97.6654	0.55913	99.3258	0.76707	98.0322	1.0051	83.8372	1.22413											87.5578	2.33696
		93.8708	0.22627	93.6682	0.36929	97.7654	0.55798	99.4258	0.76701	98.1322	1.00529	83.9372	1.2226											87.6578	2.33721
		93.9708	0.22616	93.7682	0.36925	97.8654	0.55824	99.5258	0.76663	98.2322	1.00401	84.0372	1.22171											87.7578	2.33587
		94.0708	0.22612	93.8682	0.36932	97.9654	0.55843	99.6258	0.76586	98.3322	1.00497	84.1372	1.22133											87.8578	2.33575
		94.1708	0.22611	93.9682	0.36935	98.0654	0.55887	99.7258	0.76631	98.4322	1.00574	84.2372	1.22101											87.9578	2.33556
		94.2708	0.22609	94.0682	0.36935	98.1654	0.55849	99.8258	0.76586	98.5322	1.00491	84.3372	1.22069											88.0578	2.33485
		94.3708	0.22603	94.1682	0.36874	98.2654	0.55862	99.86	0.76624	98.6322	1.00338	84.4372	1.21967											88.1578	2.33479
		94.4708	0.22614	94.2682	0.36913	98.3654	0.55792			98.7322	1.00344	84.5372	1.21974											88.2578	2.33415
		94.5708	0.22562	94.3682	0.36906	98.4654	0.55855			98.8322	1.00293	84.6372	1.21967											88.3578	2.33434
		94.6708	0.226	94.4682	0.36914	98.5654	0.55824			98.9322	1.00319	84.7372	1.21942											88.4578	2.33498
		94.7708	0.22604	94.5682	0.36886	98.6654	0.55747			99.0322	1.00306	84.8372	1.21993											88.5578	2.33332
		94.8708	0.22581	94.6682	0.36893	98.7654	0.55766			99.1322	1.00331	84.9372	1.21814											88.6578	2.33294
		94.9708	0.22603	94.7682	0.36899	98.8654	0.55753			99.2322	1.00217	85.0372	1.21935											88.7578	2.33383
		95.0708	0.22554	94.8682	0.36902	98.9654	0.55792			99.3322	1.00236	85.1372	1.21833											88.8578	2.33186
		95.1708	0.22581	94.9682	0.36875	99.0654	0.55804			99.4322	1.00306	85.2372	1.21757											88.9578	2.33231
		95.2708	0.22581	95.0682	0.36888	99.1654	0.55836			99.5322	1.00223	85.3372	1.21801											89.0578	2.3332
		95.3708	0.22572	95.1682	0.36918	99.2654	0.55906			99.6322	1.00204	85.4372	1.21712											89.1578	2.33256
		95.4708	0.2255	95.2682	0.36865	99.3654	0.55741			99.7322	1.00134	85.5372	1.21706											89.2578	2.33294
		95.5708	0.22587	95.3682	0.36877	99.4654	0.55811			99.8322	1.00204	85.6372	1.2161											89.3578	2.33281
		95.6708	0.22568	95.4682	0.36886	99.5654	0.55773			99.86	1.00217	85.7372	1.21604											89.4578	2.33364
		95.7708	0.22559	95.5682	0.36868	99.6654	0.55887					85.8372	1.21617											89.5578	2.33148
		95.8708	0.22555	95.6682	0.36876	99.7654	0.55779					85.9372	1.21496											89.6578	2.33205
		95.9708	0.22568	95.7682	0.36836	99.86	0.5576					86.0372	1.21489											89.7578	2.33231
		96.0708	0.22592	95.8682	0.36876							86.1372	1.21483											89.8578	2.33224
		96.1708	0.22566	95.9682	0.36865							86.2372	1.21413											89.9578	2.33071
		96.2708	0.22512	96.0682	0.36868							86.3372	1.21451											90.0578	2.33129
		96.3708	0.22534	96.1682	0.36855							86.4372	1.21406											90.1578	2.33065
		96.4708	0.22556	96.2682	0.3684							86.5372	1.21298											90.2578	2.33097
		96.5708	0.22503	96.3682	0.36856							86.6372	1.21298											90.3578	2.33122
		96.6708	0.22558	96.4682	0.36843							86.7372	1.21222											90.4578	2.33122
		96.7708	0.22521	96.5682	0.36824							86.8372	1.21266											90.5578	2.33039
		96.8708	0.22524	96.6682	0.36834							86.9372	1.21177											90.6578	2.3288
		96.9708	0.22526	96.7682	0.36814							87.0372	1.2112											90.7578	2.32944
		97.0708	0.22528	96.8682	0.368							87.1372	1.21158											90.8578	2.32791
		97.1708	0.22541	96.9682	0.36821							87.2372	1.21126											90.9578	2.32912
		97.2708	0.22519	97.0682	0.36815							87.3372	1.21037											91.0578	2.32772
		97.3708	0.22515	97.1682	0.36809							87.4372	1.20999											91.1578	2.32848
		97.4708	0.22554	97.2682	0.368							87.5372	1.20979											91.2578	2.32733
		97.5708	0.2249	97.3682	0.36795							87.6372	1.20948											91.3578	2.32791
		97.6708	0.22532	97.4682	0.3681							87.7372	1.20903											91.4578	2.3267
		97.7708	0.22507	97.5682	0.36811							87.8372	1.20814											91.5578	2.32746
		97.8708	0.22533	97.6682	0.36818							87.9372	1.20826											91.6578	2.32606
		97.9708	0.22514	97.7682	0.36795							88.0372	1.20763											91.7578	2.32568
		98.0708	0.22496	97.8682	0.36803							88.1372	1.20744											91.8578	2.32485
		98.1708	0.2249	97.9682	0.36817							88.2372	1.20705											91.9578	2.32434
		98.2708	0.2248	98.0682	0.36776							88.3372	1.20699											92.0578	2.32498
		98.3708	0.22506	98.1682	0.36767							88.4372	1.20635											92.1578	2.32338
		98.4708	0.22469	98.2682	0.36757							88.5372	1.2068											92.2578	2.3244
		98.5708	0.22477	98.3682	0.36772							88.6372	1.20482											92.3578	2.32377
		98.6708	0.22501	98.4682	0.36774							88.7372	1.20559											92.4578	2.32402
		98.7708	0.22485	98.5682	0.36783							88.8372	1.20546											92.5578	2.32389
		98.8708	0.22486	98.6682	0.36751							88.9372	1.20501											92.6578	2.32326
		98.9708	0.22498	98.7682	0.36758							89.0372	1.20476											92.7578	2.32287
		99.0708	0.22478	98.8682	0.36766							89.1372	1.20336											92.8578	2.3223
		99.1708	0.22489	98.9682	0.36768							89.2372	1.20425											92.9578	2.32275
		99.2708	0.22479	99.0682	0.36747							89.3372	1.20266											93.0578	2.32262
		99.3708	0.22456	99.1682	0.36758							89.4372	1.20355											93.1578	2.323
		99.4708	0.22463	99.2682	0.36738							89.5372	1.2024											93.2578	2.32313
		99.5708	0.22478	99.3682	0.36728							89.6372	1.20157											93.3578	2.32275
		99.6708	0.22453	99.4682	0.36732							89.7372	1.20087											93.4578	2.32179
		99.7708	0.2244	99.5682	0.36756							89.8372	1.20094											93.5578	2.32217
		99.8708	0.2245	99.6682	0.36734							89.9372	1.20094											93.6578	2.32236
		99.89	0.22477	99.7682	0.3673							90.0372	1.20074											93.7578	2.32071
				99.86	0.36749							90.1372	1.19966											93.8578	2.32154
												90.2372	1.19877											93.9578	2.32179
												90.3372	1.19934											94.0578	2.32045
												90.4372	1.19851											94.1578	2.32045
												90.5372	1.19826											94.2578	2.31962
												90.6372	1.19756											94.3578	2.3202
												90.7372	1.1973											94.4578	2.32026
												90.8372	1.19743											94.5578	2.32039
												90.9372	1.19679											94.6578	2.31962
												91.0372	1.19641											94.7578	2.31848
												91.1372	1.19571											94.8578	2.31886
												91.2372	1.19577											94.9578	2.31867
												91.3372	1.19584											95.0578	2.31854
												91.4372	1.19539											95.1578	2.31797
												91.5372	1.19386											95.2578	2.31803
												91.6372	1.1938											95.3578	2.31771
												91.7372	1.19444											95.4578	2.31752
												91.8372	1.19316											95.5578	2.31771
												91.9372	1.19214											95.6578	2.31816
												92.0372	1.19297											95.7578	2.31612
												92.1372	1.19157											95.8578	2.3151
												92.2372	1.19259											95.9578	2.31478
												92.3372	1.19144											96.0578	2.31472
												92.4372	1.19093											96.1578	2.31395
												92.5372	1.19074											96.2578	2.31363
												92.6372	1.18959											96.3578	2.31274
												92.7372	1.18985											96.4578	2.31274
												92.8372	1.18844											96.5578	2.31319
												92.9372	1.18883											96.6578	2.3121
												93.0372	1.18838											96.7578	2.31166
												93.1372	1.188											96.8578	2.31096
												93.2372	1.18825											96.9578	2.31089
												93.3372	1.18743											97.0578	2.30962
												93.4372	1.18653											97.1578	2.30917
												93.5372	1.18666											97.2578	2.3093
												93.6372	1.18577											97.3578	2.30802
												93.7372	1.18551											97.4578	2.30675
												93.8372	1.18526											97.5578	2.30809
												93.9372	1.18424											97.6578	2.30669
												94.0372	1.18392											97.7578	2.3063
												94.1372	1.18468											97.8578	2.30516
												94.2372	1.18386											97.9578	2.30637
												94.3372	1.18418											98.0578	2.30522
												94.4372	1.18226											98.1578	2.30471
												94.5372	1.18271											98.2578	2.30433
												94.6372	1.18194											98.3578	2.30363
												94.7372	1.18137											98.4578	2.3042
												94.8372	1.18175											98.5578	2.30331
												94.9372	1.18112											98.6578	2.30369
												95.0372	1.18003											98.7578	2.30331
												95.1372	1.18061											98.8578	2.30337
												95.2372	1.17991											98.9578	2.30191
												95.3372	1.17978											99.0578	2.30203
												95.4372	1.17952											99.1578	2.30127
												95.5372	1.17882											99.2578	2.30108
												95.6372	1.17812											99.3578	2.30038
												95.7372	1.17831											99.4578	2.29999
												95.8372	1.17627											99.5578	2.30025
												95.9372	1.17627											99.6578	2.30057
												96.0372	1.17659											99.7578	2.29968
												96.1372	1.17589											99.8578	2.29904
												96.2372	1.17564											99.86	2.30044
												96.3372	1.17455
												96.4372	1.17398
												96.5372	1.17544
												96.6372	1.17315
												96.7372	1.17372
												96.8372	1.17302
												96.9372	1.17277
												97.0372	1.1729
												97.1372	1.17239
												97.2372	1.17162
												97.3372	1.17035
												97.4372	1.17079
												97.5372	1.17111
												97.6372	1.17009
												97.7372	1.16964
												97.8372	1.17015
												97.9372	1.16945
												98.0372	1.1685
												98.1372	1.16805
												98.2372	1.16812
												98.3372	1.16729
												98.4372	1.16652
												98.5372	1.16588
												98.6372	1.16588
												98.7372	1.16538
												98.8372	1.16531
												98.9372	1.16436
												99.0372	1.16327
												99.1372	1.16359
												99.2372	1.16423
												99.3372	1.16346
												99.4372	1.16263
												99.5372	1.16219
												99.6372	1.16149
												99.7372	1.16213
												99.8372	1.16162
												99.86	1.16149
