# Supplementary material for: Strict molecular sieving over electrodeposited 2D-interspacing-narrowed graphene oxide membranes
Source: Nat Commun. 2017 Oct 10;8:825. doi: 10.1038/s41467-017-00990-x (PMC5635034; doi:10.1038/s41467-017-00990-x)
Supplement: Supplementary file 5 — Supplementary Data 2 [file 41467_2017_990_MOESM5_ESM.xlsx]

## Sheet: Data sources for Figure 1c
5th cycle		15th cycle		25th cycle		35th cycle
potential (V)	I (mA)	potential (V)	I (mA)	potential (V)	I (mA)	potential (V)	I (mA)
0.09035	0.00257	0.08337	0.00432	0.0818	0.00562	0.06932	0.00694
0.09047	0.00256	0.0865	0.00423	0.08788	0.00564	0.09064	0.00691
0.09737	0.00259	0.07847	0.00422	0.09058	0.00564	0.09591	0.00691
0.08516	0.00261	0.09672	0.00421	0.08719	0.00565	0.08841	0.00691
0.09228	0.00258	0.0941	0.00421	0.09276	0.00564	0.09539	0.00692
0.08457	0.00256	0.08542	0.00423	0.10069	0.00563	0.09646	0.00693
0.08319	0.00258	0.09598	0.00423	0.08704	0.00564	0.09967	0.00693
0.09995	0.00258	0.10055	0.00424	0.07993	0.00561	0.08747	0.00692
0.09275	0.0026	0.08722	0.00421	0.09695	0.00562	0.0965	0.00691
0.09901	0.00259	0.07812	0.0042	0.11278	0.00561	0.10117	0.0069
0.09132	0.00261	0.09807	0.00419	0.10712	0.00564	0.09711	0.00692
0.09997	0.00259	0.10199	0.0042	0.09457	0.00565	0.09275	0.00692
0.08512	0.0026	0.1085	0.00422	0.10134	0.00563	0.1059	0.00692
0.10325	0.00262	0.09587	0.0042	0.10322	0.00563	0.09318	0.00693
0.09532	0.00262	0.0954	0.00422	0.09708	0.00563	0.09599	0.00693
0.08637	0.00261	0.10836	0.00421	0.08806	0.00563	0.10054	0.00694
0.10025	0.00258	0.10388	0.00421	0.09152	0.00562	0.09782	0.00693
0.1117	0.00259	0.10318	0.00422	0.0945	0.00563	0.09842	0.00694
0.11697	0.00259	0.09001	0.00422	0.10229	0.00563	0.09351	0.00694
0.11309	0.00261	0.09611	0.00422	0.09873	0.00564	0.09701	0.00694
0.11589	0.00262	0.09805	0.0042	0.11266	0.00563	0.09955	0.00693
0.09655	0.00262	0.10146	0.0042	0.10527	0.00564	0.11084	0.00693
0.09901	0.00262	0.11768	0.00421	0.10367	0.00564	0.11102	0.00694
0.11668	0.00261	0.118	0.00422	0.11043	0.00563	0.10066	0.00693
0.11794	0.00263	0.12647	0.00421	0.10263	0.00563	0.1122	0.00693
0.11147	0.0026	0.10152	0.00422	0.11007	0.00561	0.11014	0.00692
0.10472	0.00262	0.10432	0.00421	0.10016	0.00563	0.11848	0.00693
0.11367	0.0026	0.10068	0.00419	0.10852	0.00561	0.11559	0.00693
0.1218	0.00261	0.1129	0.0042	0.10636	0.00562	0.10768	0.00694
0.13008	0.00263	0.12768	0.00419	0.11379	0.0056	0.10953	0.00691
0.1159	0.00263	0.11671	0.00421	0.11961	0.00559	0.1128	0.00689
0.11943	0.00265	0.11446	0.00417	0.12957	0.00562	0.11646	0.00691
0.11563	0.00265	0.12389	0.00418	0.12766	0.00561	0.12412	0.00692
0.10504	0.00265	0.13751	0.00418	0.11222	0.00561	0.11728	0.00693
0.10656	0.00262	0.12983	0.0042	0.11222	0.00558	0.11384	0.00692
0.10818	0.00264	0.11752	0.0042	0.11646	0.00558	0.12718	0.00693
0.11888	0.00264	0.10306	0.00418	0.12031	0.00558	0.12002	0.00693
0.1173	0.00266	0.1146	0.00419	0.11559	0.00559	0.11618	0.00693
0.11947	0.00263	0.11417	0.00416	0.12072	0.00558	0.1161	0.00693
0.12948	0.00264	0.13268	0.00418	0.13007	0.00559	0.12229	0.00692
0.13066	0.00267	0.13175	0.00418	0.12963	0.00561	0.12044	0.00691
0.12633	0.00267	0.1215	0.00419	0.12007	0.00559	0.13221	0.00691
0.12559	0.00266	0.13034	0.00419	0.1289	0.00561	0.12602	0.00693
0.11345	0.00263	0.11963	0.0042	0.13808	0.00558	0.12782	0.00694
0.13335	0.00264	0.11353	0.00419	0.12627	0.00559	0.12997	0.00693
0.14904	0.00264	0.12812	0.00419	0.1211	0.00557	0.11899	0.00691
0.13365	0.00265	0.11903	0.0042	0.11695	0.00556	0.12991	0.00691
0.1259	0.00266	0.12585	0.00416	0.12559	0.00556	0.13443	0.0069
0.13441	0.00265	0.13078	0.00418	0.12983	0.00556	0.12982	0.0069
0.1418	0.00264	0.13174	0.00416	0.13967	0.00557	0.12538	0.00691
0.13525	0.00264	0.12483	0.00417	0.1379	0.00556	0.1332	0.00689
0.13698	0.00269	0.14409	0.00415	0.13533	0.00556	0.13455	0.00688
0.14017	0.00267	0.14262	0.00419	0.14143	0.00557	0.14108	0.00688
0.12518	0.00267	0.14938	0.00417	0.13767	0.00556	0.15198	0.0069
0.14244	0.00265	0.13862	0.00415	0.13959	0.00553	0.13813	0.0069
0.13119	0.00267	0.14186	0.00416	0.14211	0.00554	0.13923	0.00689
0.13742	0.00266	0.13706	0.00415	0.14465	0.00554	0.12611	0.00688
0.13902	0.00269	0.14096	0.00415	0.15005	0.00554	0.13176	0.00687
0.14236	0.00269	0.13713	0.00414	0.14839	0.00555	0.14117	0.00687
0.13477	0.00268	0.1432	0.00414	0.15128	0.00552	0.15115	0.00688
0.13714	0.00268	0.15127	0.00413	0.14511	0.00553	0.14691	0.00689
0.16045	0.00268	0.14425	0.00415	0.15086	0.00552	0.14109	0.00687
0.15421	0.00269	0.14713	0.00415	0.14218	0.00555	0.14081	0.00687
0.14161	0.00269	0.14554	0.00416	0.13996	0.00552	0.14415	0.00687
0.14568	0.00268	0.15107	0.00416	0.14841	0.0055	0.14403	0.00686
0.14846	0.00267	0.13959	0.00413	0.14967	0.00551	0.15305	0.00687
0.1522	0.00266	0.13769	0.00415	0.14593	0.00551	0.14707	0.00687
0.14821	0.00268	0.13917	0.00414	0.15037	0.00552	0.13689	0.00684
0.16373	0.00269	0.14538	0.00415	0.15695	0.00551	0.15659	0.00681
0.1647	0.00269	0.14915	0.00412	0.1487	0.0055	0.15571	0.00683
0.1618	0.00267	0.15822	0.00412	0.1639	0.0055	0.1537	0.00685
0.15555	0.00268	0.16944	0.00413	0.14977	0.00552	0.16247	0.00684
0.16631	0.00267	0.15216	0.00413	0.14559	0.00548	0.153	0.00685
0.16433	0.00269	0.16491	0.00414	0.15612	0.00548	0.16101	0.00684
0.15161	0.00269	0.15803	0.00413	0.16403	0.00548	0.14873	0.00683
0.15128	0.00269	0.14286	0.00412	0.15195	0.00548	0.16486	0.00682
0.15876	0.00269	0.16141	0.00411	0.15697	0.00548	0.16106	0.00681
0.16497	0.0027	0.15845	0.00413	0.15433	0.00547	0.1521	0.00681
0.16222	0.00271	0.16972	0.0041	0.17248	0.00549	0.15367	0.0068
0.16276	0.0027	0.16004	0.00411	0.16412	0.00547	0.16483	0.00678
0.1568	0.00271	0.16143	0.0041	0.16578	0.00547	0.16669	0.00679
0.15638	0.00271	0.17421	0.00411	0.16255	0.00547	0.17318	0.00681
0.15398	0.00269	0.1728	0.00413	0.1506	0.00546	0.17457	0.0068
0.15808	0.00271	0.18194	0.00412	0.16714	0.00544	0.161	0.0068
0.17166	0.0027	0.16714	0.00412	0.16873	0.00542	0.16379	0.00679
0.1702	0.00272	0.16189	0.00409	0.17843	0.00543	0.15291	0.00676
0.16903	0.0027	0.15557	0.0041	0.16806	0.00543	0.17012	0.00676
0.17079	0.00269	0.16781	0.00409	0.18419	0.00545	0.17158	0.00676
0.17482	0.0027	0.16223	0.00409	0.17676	0.00543	0.17265	0.00677
0.16563	0.00272	0.17841	0.00409	0.16746	0.00545	0.1709	0.00676
0.17571	0.00269	0.17792	0.00411	0.17755	0.00542	0.1711	0.00677
0.16123	0.00269	0.18208	0.0041	0.17275	0.00543	0.18725	0.00676
0.18169	0.0027	0.17594	0.00409	0.17489	0.00542	0.17532	0.00676
0.18431	0.00269	0.18333	0.00411	0.17304	0.00541	0.17834	0.00675
0.17661	0.00269	0.17846	0.00408	0.18066	0.00543	0.17951	0.00676
0.18985	0.0027	0.17315	0.0041	0.1799	0.00539	0.16676	0.00674
0.18465	0.00271	0.17541	0.00408	0.17647	0.00542	0.16942	0.00674
0.17731	0.00271	0.18128	0.00409	0.19242	0.00541	0.18753	0.00672
0.16662	0.00271	0.18811	0.00409	0.17241	0.00541	0.199	0.00672
0.19095	0.00272	0.19143	0.00409	0.18645	0.00541	0.1892	0.00673
0.18576	0.00272	0.19635	0.00409	0.18421	0.00542	0.18797	0.00672
0.17982	0.00272	0.19311	0.00409	0.18719	0.0054	0.1871	0.00671
0.17339	0.00271	0.18276	0.00408	0.17591	0.00538	0.18201	0.00671
0.18658	0.00271	0.18715	0.00407	0.19654	0.00539	0.18849	0.00671
0.19028	0.00271	0.19105	0.00407	0.19252	0.00537	0.19378	0.00672
0.20645	0.00273	0.194	0.00408	0.18771	0.00538	0.18984	0.00668
0.20167	0.00273	0.18933	0.00406	0.19494	0.00536	0.18319	0.00667
0.18459	0.00274	0.19447	0.00405	0.20222	0.00537	0.20293	0.00666
0.18726	0.00273	0.18527	0.00405	0.1961	0.00536	0.1973	0.00667
0.1909	0.00272	0.20448	0.00406	0.19159	0.00537	0.20492	0.00666
0.18438	0.00272	0.20361	0.00406	0.20414	0.00536	0.19883	0.00669
0.19463	0.0027	0.19149	0.0041	0.19577	0.00535	0.19885	0.00667
0.20346	0.00271	0.19544	0.00407	0.19817	0.00535	0.19337	0.00667
0.2131	0.00271	0.18865	0.00405	0.18732	0.00534	0.19318	0.00664
0.20415	0.00271	0.20126	0.00404	0.2056	0.00535	0.2025	0.00665
0.21394	0.00273	0.20112	0.00406	0.19509	0.00534	0.19251	0.00665
0.19752	0.00273	0.19822	0.00406	0.19818	0.00535	0.19308	0.00663
0.20517	0.00271	0.18604	0.00405	0.19924	0.00534	0.20329	0.00664
0.19821	0.00273	0.19553	0.00406	0.19949	0.00535	0.20279	0.00662
0.2068	0.00272	0.20013	0.00406	0.20238	0.00534	0.20916	0.00664
0.20303	0.00271	0.20933	0.00406	0.20225	0.00533	0.20753	0.00663
0.19859	0.00271	0.20458	0.00406	0.20532	0.00533	0.20815	0.00663
0.21523	0.00272	0.20033	0.00406	0.20024	0.00532	0.20993	0.00662
0.19982	0.00273	0.20248	0.00405	0.20395	0.00533	0.20537	0.00659
0.20254	0.00273	0.1865	0.00404	0.21395	0.00531	0.21191	0.00658
0.20335	0.00272	0.20944	0.00402	0.21691	0.00532	0.20576	0.00658
0.22077	0.00273	0.20909	0.00403	0.22261	0.00532	0.2133	0.00659
0.21196	0.00273	0.22103	0.00404	0.21571	0.00532	0.22706	0.00658
0.21169	0.00273	0.2124	0.00405	0.20958	0.0053	0.21549	0.00658
0.2034	0.00275	0.19698	0.00405	0.21055	0.00529	0.21086	0.00656
0.20954	0.00274	0.20627	0.00403	0.2129	0.0053	0.21671	0.00657
0.21641	0.00272	0.21843	0.00403	0.21293	0.00528	0.21699	0.00655
0.22234	0.00273	0.21799	0.00404	0.22028	0.00526	0.22047	0.00657
0.2177	0.00273	0.22348	0.00405	0.2292	0.00527	0.20884	0.00654
0.22881	0.00274	0.21376	0.00403	0.22058	0.0053	0.21383	0.00654
0.2266	0.00274	0.21246	0.00403	0.22916	0.00527	0.22427	0.00654
0.21849	0.00276	0.22497	0.00402	0.22157	0.00528	0.21972	0.00653
0.23205	0.00274	0.22873	0.00401	0.2234	0.00528	0.22442	0.00655
0.22928	0.00274	0.23317	0.00404	0.21757	0.00528	0.22783	0.00654
0.21726	0.00273	0.22297	0.00404	0.21665	0.00527	0.21916	0.00654
0.22701	0.00274	0.21412	0.00405	0.22109	0.00526	0.21788	0.00653
0.22012	0.00273	0.21315	0.00403	0.21794	0.00527	0.22669	0.00653
0.22168	0.00274	0.21706	0.00404	0.22132	0.00526	0.22005	0.00652
0.23645	0.00275	0.22269	0.00403	0.22611	0.00528	0.22019	0.00651
0.23188	0.00275	0.22413	0.00404	0.23021	0.00528	0.22605	0.00651
0.23712	0.00275	0.22452	0.00405	0.22823	0.00527	0.234	0.00649
0.22467	0.00275	0.23145	0.00402	0.22656	0.00526	0.22785	0.00651
0.23193	0.00275	0.23089	0.00402	0.23436	0.00527	0.2253	0.00648
0.22805	0.00274	0.2387	0.00402	0.22823	0.00527	0.23638	0.00651
0.22008	0.00275	0.23327	0.00404	0.22179	0.00523	0.2481	0.00649
0.2249	0.00274	0.23419	0.00404	0.23489	0.00523	0.23107	0.00647
0.23466	0.00274	0.23295	0.00403	0.23467	0.00521	0.23103	0.00648
0.23503	0.00275	0.23169	0.00401	0.23138	0.00524	0.23343	0.00646
0.2437	0.00276	0.25264	0.00401	0.23985	0.00522	0.22527	0.00647
0.23577	0.00278	0.24154	0.004	0.24793	0.00523	0.24042	0.00644
0.24099	0.00275	0.23813	0.00401	0.25124	0.00523	0.24855	0.00646
0.23808	0.00276	0.25122	0.00401	0.25145	0.00523	0.23787	0.00644
0.23021	0.00277	0.25156	0.00401	0.23132	0.00524	0.24489	0.00645
0.23274	0.00276	0.24299	0.00402	0.23412	0.00521	0.24518	0.00646
0.23379	0.00275	0.25621	0.00402	0.24042	0.00522	0.24649	0.00646
0.23936	0.00276	0.25046	0.00404	0.24592	0.00522	0.22969	0.00644
0.24452	0.00275	0.23894	0.00402	0.2459	0.00522	0.23323	0.00642
0.24655	0.00276	0.23749	0.00401	0.24751	0.0052	0.25492	0.00643
0.24793	0.00278	0.2384	0.004	0.25711	0.00521	0.24534	0.00642
0.25001	0.00275	0.24265	0.00401	0.24512	0.00523	0.24328	0.00644
0.24777	0.00277	0.25411	0.00401	0.24369	0.00522	0.2467	0.00642
0.24639	0.00276	0.24986	0.00404	0.25253	0.00522	0.24861	0.00643
0.24837	0.00278	0.24472	0.00403	0.26039	0.0052	0.25969	0.00641
0.25089	0.00275	0.2423	0.00402	0.24178	0.00522	0.25816	0.0064
0.25347	0.00275	0.25351	0.00403	0.24927	0.00519	0.24735	0.00641
0.24573	0.00276	0.25057	0.00402	0.25401	0.00521	0.2541	0.0064
0.2535	0.00276	0.24745	0.00403	0.25099	0.00519	0.2499	0.00641
0.25434	0.00276	0.2555	0.00401	0.26099	0.00518	0.25539	0.00636
0.25871	0.00278	0.2605	0.00402	0.28163	0.00519	0.25289	0.00637
0.2625	0.00278	0.2591	0.004	0.26366	0.00519	0.26859	0.00636
0.25684	0.0028	0.26165	0.004	0.25281	0.0052	0.26644	0.00638
0.25674	0.00279	0.25963	0.00402	0.26443	0.00518	0.26553	0.00637
0.25114	0.00277	0.26419	0.00401	0.26114	0.00518	0.26033	0.00637
0.26103	0.00277	0.25878	0.00402	0.26836	0.00517	0.25637	0.00636
0.2596	0.00278	0.26474	0.00401	0.26525	0.00518	0.26722	0.00635
0.25319	0.00278	0.26521	0.00401	0.27471	0.00516	0.26614	0.00637
0.25955	0.00278	0.24778	0.00399	0.26245	0.00517	0.2601	0.00635
0.27546	0.00279	0.27362	0.00401	0.27822	0.00517	0.25377	0.00636
0.25989	0.00279	0.26287	0.00401	0.25918	0.00519	0.26339	0.00633
0.26905	0.0028	0.26565	0.00399	0.27432	0.00517	0.2664	0.00633
0.27753	0.0028	0.27706	0.004	0.27105	0.00517	0.27442	0.00635
0.27322	0.00278	0.27135	0.00402	0.26743	0.00519	0.28433	0.00636
0.27161	0.00277	0.28028	0.00403	0.26853	0.00516	0.26975	0.00635
0.26794	0.00278	0.27755	0.00403	0.25941	0.00516	0.26345	0.00633
0.27557	0.00278	0.25697	0.00404	0.27114	0.00516	0.27086	0.00633
0.2748	0.00278	0.26607	0.00401	0.27196	0.00516	0.26955	0.00632
0.28961	0.0028	0.27654	0.00402	0.2643	0.00517	0.26533	0.00632
0.28011	0.0028	0.27423	0.00402	0.27323	0.00516	0.28228	0.00631
0.27484	0.00278	0.27432	0.00401	0.28034	0.00518	0.27689	0.00634
0.27782	0.00279	0.27867	0.00401	0.28864	0.00516	0.28117	0.0063
0.28207	0.0028	0.28805	0.00402	0.28033	0.00517	0.28355	0.0063
0.28412	0.0028	0.29584	0.00402	0.28184	0.00516	0.29574	0.00631
0.2662	0.00281	0.28718	0.00402	0.27154	0.00516	0.28377	0.00632
0.2816	0.0028	0.28536	0.00401	0.27348	0.00515	0.28378	0.00631
0.27329	0.00281	0.27912	0.00401	0.27965	0.00515	0.27337	0.00628
0.29123	0.00279	0.27554	0.00401	0.28503	0.00514	0.27909	0.00629
0.28732	0.00283	0.28328	0.00401	0.29825	0.00515	0.28548	0.00627
0.28643	0.0028	0.29582	0.004	0.28738	0.00517	0.29227	0.00629
0.29198	0.00281	0.28893	0.004	0.29036	0.00515	0.29873	0.0063
0.29362	0.00283	0.29251	0.00401	0.28802	0.00516	0.28794	0.00629
0.28671	0.00282	0.29977	0.00402	0.29052	0.00515	0.2803	0.00628
0.28215	0.00281	0.29613	0.00401	0.28844	0.00514	0.29796	0.00629
0.29533	0.0028	0.29825	0.00403	0.29539	0.00515	0.29278	0.00629
0.29159	0.00282	0.28506	0.00402	0.29085	0.00514	0.2866	0.00629
0.29724	0.0028	0.28691	0.00402	0.29251	0.00515	0.29052	0.00629
0.29657	0.0028	0.28604	0.00403	0.29847	0.00514	0.29684	0.00624
0.30366	0.00281	0.27943	0.00402	0.29948	0.00516	0.29396	0.00627
0.301	0.00281	0.29612	0.004	0.29647	0.00516	0.3081	0.00625
0.30915	0.00283	0.31304	0.00403	0.29122	0.00515	0.30115	0.00626
0.29947	0.0028	0.30697	0.00403	0.29405	0.00515	0.29785	0.00628
0.29123	0.00281	0.29567	0.00403	0.31131	0.00514	0.29547	0.00626
0.29022	0.0028	0.2891	0.00403	0.30168	0.00515	0.29423	0.00625
0.30295	0.00282	0.29818	0.00403	0.30376	0.00514	0.3044	0.00622
0.30063	0.00282	0.30007	0.00402	0.30278	0.00513	0.31258	0.00626
0.30284	0.00283	0.29547	0.00403	0.29914	0.00513	0.30752	0.00624
0.30458	0.00282	0.3018	0.00403	0.29565	0.00515	0.30341	0.00626
0.31666	0.00284	0.29179	0.00403	0.31271	0.00514	0.31085	0.00622
0.30309	0.00287	0.3068	0.00401	0.3177	0.00514	0.30372	0.00623
0.30758	0.00285	0.30425	0.00402	0.31437	0.00515	0.32142	0.00621
0.29288	0.00284	0.32059	0.00401	0.30688	0.00515	0.31968	0.00624
0.30044	0.00283	0.3169	0.00403	0.30691	0.00513	0.31612	0.00625
0.30962	0.00284	0.31594	0.00404	0.29811	0.00513	0.30295	0.00624
0.31072	0.00283	0.3107	0.00404	0.31097	0.00513	0.30119	0.00623
0.30998	0.00283	0.30167	0.00403	0.32253	0.00511	0.30493	0.0062
0.31295	0.00285	0.30599	0.00402	0.3206	0.00513	0.30864	0.00622
0.3136	0.00285	0.31142	0.00403	0.3111	0.00514	0.31836	0.00622
0.30412	0.00285	0.31648	0.00403	0.30864	0.00512	0.31993	0.00622
0.30846	0.00285	0.31328	0.00404	0.31829	0.00513	0.31324	0.00622
0.30892	0.00284	0.3144	0.00405	0.32641	0.00515	0.31459	0.0062
0.31686	0.00284	0.32348	0.00404	0.32611	0.00515	0.31819	0.00622
0.3264	0.00285	0.33547	0.00406	0.3096	0.00513	0.32414	0.00622
0.33006	0.00284	0.32193	0.00407	0.31389	0.00512	0.31114	0.00623
0.3262	0.00283	0.31988	0.00406	0.32169	0.00512	0.32134	0.00622
0.32843	0.00285	0.32159	0.00404	0.31944	0.00513	0.30496	0.00621
0.33037	0.00286	0.32035	0.00404	0.32797	0.00513	0.3192	0.00619
0.31959	0.00287	0.3165	0.00403	0.32448	0.00513	0.32274	0.0062
0.31623	0.00285	0.33132	0.00405	0.33327	0.00514	0.33696	0.00622
0.32867	0.00287	0.33605	0.00406	0.32593	0.00513	0.31956	0.00621
0.32938	0.00287	0.33563	0.00407	0.32118	0.00514	0.31944	0.00621
0.32017	0.00288	0.31574	0.00406	0.31936	0.00514	0.33213	0.0062
0.33614	0.00287	0.32859	0.00407	0.33414	0.00514	0.33086	0.00621
0.32997	0.00288	0.33475	0.00405	0.3301	0.00514	0.33361	0.00619
0.3298	0.00286	0.33639	0.00407	0.3243	0.00512	0.32536	0.00621
0.33381	0.00289	0.33	0.00407	0.33282	0.00513	0.32771	0.0062
0.33944	0.00288	0.32943	0.00405	0.34186	0.00513	0.33058	0.00618
0.33598	0.00287	0.32296	0.00404	0.35247	0.00515	0.33239	0.00618
0.33674	0.00288	0.33365	0.00405	0.33739	0.00514	0.34007	0.00618
0.3419	0.00289	0.34084	0.00407	0.33273	0.00514	0.34413	0.00621
0.3231	0.0029	0.33182	0.00406	0.32561	0.00513	0.34869	0.0062
0.34126	0.00288	0.33136	0.00407	0.3348	0.00512	0.34541	0.00619
0.3497	0.00288	0.33289	0.00407	0.34298	0.00512	0.3411	0.00618
0.33865	0.00289	0.34986	0.00407	0.33594	0.00513	0.33513	0.00619
0.34224	0.00289	0.33964	0.00407	0.33138	0.00513	0.34187	0.00619
0.33545	0.00289	0.34928	0.00408	0.34774	0.00513	0.33568	0.00619
0.35009	0.00289	0.32922	0.00408	0.34374	0.00514	0.33594	0.00619
0.35016	0.0029	0.34529	0.00407	0.34517	0.00516	0.3386	0.00618
0.33283	0.0029	0.35611	0.00407	0.35299	0.00515	0.34926	0.00619
0.33576	0.00291	0.35067	0.00408	0.3421	0.00514	0.34376	0.00619
0.34041	0.00288	0.34316	0.00409	0.33352	0.00514	0.35121	0.00621
0.331	0.00289	0.35328	0.00409	0.34212	0.00515	0.3489	0.00619
0.35195	0.0029	0.35168	0.00409	0.34302	0.00514	0.33577	0.00618
0.34856	0.00291	0.34772	0.00409	0.3477	0.00514	0.33995	0.00617
0.34934	0.00291	0.34481	0.00408	0.34276	0.00515	0.33574	0.00618
0.35918	0.00291	0.3615	0.00408	0.35957	0.00514	0.3508	0.00618
0.34653	0.00294	0.35929	0.00408	0.35686	0.00513	0.3521	0.00617
0.35523	0.00292	0.35282	0.0041	0.35135	0.00514	0.35544	0.00617
0.34428	0.00292	0.35455	0.00409	0.35508	0.00515	0.35286	0.00616
0.34812	0.00293	0.3589	0.00409	0.35345	0.00516	0.36195	0.00617
0.34031	0.00294	0.36133	0.00411	0.35151	0.00514	0.36273	0.00618
0.35741	0.00291	0.36874	0.00411	0.35443	0.00513	0.35671	0.00619
0.35646	0.00292	0.36134	0.00409	0.3739	0.00513	0.35517	0.00617
0.35948	0.00292	0.35845	0.0041	0.36434	0.00513	0.35118	0.00616
0.36665	0.00293	0.36908	0.00411	0.3696	0.00515	0.36493	0.00615
0.36956	0.00296	0.36578	0.00408	0.36576	0.00515	0.37875	0.00615
0.36885	0.00294	0.36309	0.00409	0.36725	0.00514	0.36768	0.00618
0.35548	0.00295	0.36988	0.0041	0.36865	0.00514	0.36682	0.00617
0.36656	0.00292	0.3742	0.0041	0.36812	0.00514	0.3646	0.00618
0.35854	0.00293	0.37493	0.00412	0.35995	0.00517	0.36402	0.00617
0.36732	0.00293	0.38086	0.00412	0.36063	0.00514	0.36191	0.00618
0.36015	0.00295	0.38326	0.00413	0.37021	0.00514	0.3761	0.00618
0.37001	0.00295	0.3614	0.0041	0.37252	0.00515	0.36276	0.00618
0.37633	0.00294	0.36163	0.00412	0.37743	0.00513	0.36188	0.00617
0.37713	0.00297	0.37339	0.00412	0.3703	0.00517	0.364	0.00617
0.37519	0.00295	0.37301	0.00413	0.36896	0.00517	0.37723	0.00616
0.37881	0.00296	0.37076	0.00413	0.36948	0.00516	0.38072	0.00617
0.38119	0.00296	0.37296	0.00414	0.36533	0.00515	0.38067	0.00618
0.36812	0.00298	0.37998	0.00414	0.37683	0.00517	0.37945	0.00617
0.36432	0.00295	0.37699	0.00414	0.38614	0.00516	0.37503	0.00617
0.3636	0.00296	0.39251	0.00415	0.37849	0.00516	0.37924	0.00615
0.39198	0.00298	0.3802	0.00414	0.37861	0.00517	0.37953	0.00616
0.37795	0.00297	0.38482	0.00415	0.37558	0.00514	0.38223	0.00617
0.38937	0.00298	0.38088	0.00414	0.38443	0.00514	0.38213	0.00615
0.38337	0.00297	0.37082	0.00413	0.3925	0.00515	0.37884	0.00617
0.37973	0.00299	0.38672	0.00412	0.39015	0.00517	0.38315	0.00615
0.38369	0.00298	0.39088	0.00414	0.39379	0.00516	0.39111	0.00614
0.37646	0.003	0.38529	0.00416	0.38491	0.00515	0.39698	0.00617
0.3746	0.003	0.38442	0.00415	0.38133	0.00516	0.38968	0.00619
0.37718	0.00298	0.3822	0.00416	0.38806	0.00516	0.38468	0.00617
0.38713	0.00299	0.4	0.00414	0.38574	0.00516	0.37981	0.00617
0.38903	0.00298	0.38301	0.00418	0.39235	0.00515	0.38517	0.00615
0.39157	0.00301	0.39074	0.00415	0.39153	0.00515	0.38917	0.00616
0.39673	0.00299	0.38932	0.00416	0.39594	0.00516	0.38082	0.00617
0.39236	0.00302	0.37687	0.00416	0.39141	0.00517	0.3814	0.00616
0.3926	0.003	0.38758	0.00416	0.39203	0.00517	0.38628	0.00617
0.3906	0.00302	0.40057	0.00417	0.39378	0.0052	0.38717	0.00615
0.39566	0.00299	0.39799	0.00418	0.3832	0.00519	0.40301	0.00617
0.39076	0.00301	0.39781	0.0042	0.39008	0.00518	0.40172	0.00619
0.40043	0.00301	0.39547	0.00419	0.39072	0.00518	0.39282	0.00617
0.39504	0.003	0.38877	0.0042	0.39407	0.00519	0.3999	0.00617
0.40116	0.00303	0.37967	0.00417	0.39868	0.00519	0.39273	0.00615
0.4046	0.00301	0.40818	0.00419	0.40848	0.00518	0.38768	0.00615
0.408	0.00304	0.40547	0.00418	0.41376	0.00519	0.40901	0.00613
0.40403	0.00303	0.40579	0.00419	0.39937	0.00517	0.4064	0.00616
0.40869	0.00305	0.41348	0.0042	0.40085	0.00518	0.407	0.00615
0.40315	0.00302	0.40121	0.00418	0.41342	0.0052	0.40146	0.00615
0.40352	0.00303	0.41604	0.0042	0.41101	0.00518	0.41153	0.00615
0.39928	0.00304	0.41326	0.00419	0.39921	0.00517	0.41108	0.00615
0.40285	0.00304	0.40953	0.00422	0.40145	0.00516	0.4089	0.00616
0.41006	0.00303	0.40738	0.00419	0.40433	0.00517	0.40891	0.00616
0.42197	0.00304	0.40522	0.0042	0.41747	0.00517	0.39691	0.00617
0.41974	0.00307	0.41671	0.00419	0.41235	0.00519	0.40176	0.00613
0.40838	0.00304	0.40845	0.00421	0.41633	0.00521	0.4006	0.00616
0.41756	0.00307	0.41562	0.00421	0.41654	0.00522	0.4269	0.00616
0.41669	0.00307	0.41375	0.00421	0.41737	0.0052	0.40678	0.00617
0.40746	0.00307	0.41674	0.00423	0.41617	0.00521	0.40808	0.00618
0.41021	0.00305	0.40224	0.00423	0.40831	0.0052	0.4181	0.00618
0.4078	0.00304	0.40729	0.00424	0.40714	0.0052	0.41249	0.00618
0.41247	0.00306	0.41285	0.00423	0.40673	0.00521	0.42083	0.00617
0.41917	0.00304	0.40657	0.00425	0.39803	0.0052	0.41212	0.00617
0.43015	0.00309	0.42241	0.00424	0.41335	0.00521	0.42333	0.00617
0.42106	0.00309	0.40812	0.00424	0.42116	0.00521	0.41447	0.00617
0.40878	0.00307	0.41956	0.00424	0.42812	0.00523	0.42068	0.00617
0.4304	0.00307	0.41976	0.00424	0.41607	0.00522	0.41718	0.00615
0.41433	0.00309	0.43395	0.00427	0.42508	0.00523	0.4323	0.00616
0.41113	0.00309	0.43523	0.00426	0.42325	0.00523	0.42686	0.00617
0.41966	0.0031	0.41714	0.00427	0.42075	0.00522	0.43056	0.00618
0.41949	0.00309	0.41937	0.00426	0.42133	0.00522	0.41502	0.00617
0.42003	0.00308	0.41949	0.00427	0.43735	0.00522	0.42866	0.00618
0.41589	0.0031	0.43399	0.00426	0.42629	0.00522	0.42882	0.00614
0.43064	0.0031	0.43109	0.00425	0.42751	0.00522	0.4332	0.00617
0.42752	0.00312	0.42856	0.00425	0.43184	0.00523	0.43374	0.00617
0.43333	0.00311	0.42627	0.00425	0.43892	0.00523	0.42941	0.00617
0.42392	0.00314	0.43673	0.00427	0.43629	0.00524	0.43006	0.00617
0.4318	0.00313	0.44119	0.00426	0.43876	0.00524	0.43331	0.00618
0.42156	0.0031	0.43811	0.0043	0.43342	0.00522	0.43335	0.00619
0.43739	0.00314	0.4483	0.00429	0.42759	0.00526	0.42723	0.00619
0.432	0.00313	0.43154	0.00431	0.43432	0.00523	0.42348	0.00618
0.4219	0.00315	0.43282	0.0043	0.43814	0.00524	0.43981	0.00618
0.42927	0.00312	0.42694	0.00428	0.44617	0.00524	0.43608	0.00617
0.44115	0.00314	0.42717	0.00431	0.4363	0.00527	0.43718	0.00617
0.44947	0.00315	0.44145	0.00431	0.44238	0.00525	0.43747	0.00618
0.45532	0.00315	0.43931	0.00432	0.43251	0.00525	0.43824	0.00619
0.45482	0.00315	0.44294	0.0043	0.44159	0.00528	0.43537	0.0062
0.43637	0.00314	0.43964	0.00431	0.44093	0.00527	0.43645	0.0062
0.44201	0.00315	0.44685	0.00434	0.4426	0.00527	0.44628	0.00618
0.45045	0.00313	0.44666	0.00435	0.44743	0.00525	0.44364	0.00619
0.44995	0.00316	0.443	0.00433	0.4342	0.00526	0.4422	0.00619
0.44319	0.00315	0.44353	0.00433	0.44594	0.00525	0.44372	0.00618
0.44507	0.00317	0.43903	0.00434	0.45103	0.00528	0.44305	0.00619
0.45545	0.00316	0.44945	0.00433	0.44646	0.00528	0.45564	0.00617
0.45155	0.00317	0.45991	0.00434	0.44891	0.00527	0.45161	0.00619
0.44817	0.00319	0.4553	0.00434	0.44961	0.00528	0.44366	0.0062
0.43943	0.00317	0.44918	0.00436	0.44813	0.00527	0.45274	0.0062
0.45098	0.00321	0.46622	0.00434	0.44692	0.0053	0.45291	0.0062
0.44408	0.00319	0.45868	0.00437	0.4448	0.00527	0.45359	0.00619
0.44007	0.00319	0.46258	0.00436	0.44992	0.00529	0.45182	0.0062
0.45535	0.00319	0.45732	0.00435	0.45168	0.00527	0.44254	0.0062
0.4563	0.00321	0.4619	0.00438	0.45772	0.00528	0.45857	0.00618
0.46051	0.00322	0.45246	0.00436	0.47183	0.00529	0.45122	0.00619
0.44943	0.00322	0.45043	0.00437	0.45697	0.00531	0.45626	0.00619
0.45132	0.00321	0.45711	0.00437	0.4539	0.00532	0.46624	0.0062
0.46033	0.00322	0.46247	0.00438	0.46227	0.00531	0.46759	0.00623
0.4645	0.00324	0.46881	0.00439	0.46009	0.00531	0.46429	0.00621
0.45529	0.00321	0.45718	0.00439	0.45321	0.00529	0.46212	0.00622
0.47026	0.00321	0.44925	0.0044	0.46212	0.00531	0.46834	0.00622
0.47275	0.0032	0.45472	0.00441	0.47267	0.00531	0.45436	0.00622
0.46712	0.00322	0.47152	0.00442	0.46847	0.00531	0.45798	0.00621
0.4722	0.00322	0.46339	0.00441	0.4618	0.00532	0.46091	0.00619
0.47503	0.00323	0.46152	0.00441	0.47474	0.00531	0.46357	0.00621
0.46417	0.00326	0.46834	0.00438	0.47361	0.00534	0.46967	0.00621
0.46439	0.00324	0.48753	0.00443	0.47531	0.00534	0.46406	0.00621
0.46961	0.00323	0.47762	0.00443	0.47334	0.00534	0.47784	0.00623
0.4754	0.00322	0.47611	0.00445	0.46824	0.00532	0.47065	0.00623
0.47592	0.00325	0.46061	0.00445	0.46478	0.00535	0.46855	0.00622
0.47551	0.00326	0.47618	0.00444	0.47284	0.00534	0.46895	0.00623
0.47682	0.00327	0.46922	0.00445	0.46954	0.00534	0.46929	0.00622
0.47753	0.00326	0.48029	0.00444	0.47611	0.00534	0.48128	0.00624
0.47496	0.00327	0.47253	0.00446	0.47218	0.00535	0.47086	0.00622
0.48705	0.00328	0.47386	0.00445	0.47357	0.00535	0.47897	0.00622
0.47855	0.0033	0.47372	0.00446	0.4941	0.00536	0.48222	0.00623
0.4805	0.00332	0.48142	0.00446	0.48421	0.00539	0.47666	0.00623
0.47004	0.00329	0.48638	0.00447	0.48068	0.00538	0.48335	0.00625
0.46719	0.00329	0.49759	0.00449	0.47984	0.00537	0.48745	0.00624
0.48653	0.00329	0.48037	0.00451	0.47798	0.00536	0.46948	0.00624
0.49629	0.00331	0.47748	0.0045	0.48493	0.00537	0.48443	0.00623
0.4851	0.00331	0.46901	0.00449	0.48095	0.00537	0.47763	0.00624
0.48894	0.0033	0.48585	0.00449	0.49803	0.00538	0.48583	0.00624
0.49842	0.00332	0.48709	0.00448	0.49657	0.00539	0.49065	0.00624
0.49039	0.00331	0.48145	0.00453	0.48677	0.00538	0.49589	0.00625
0.49608	0.00332	0.48819	0.00452	0.49067	0.0054	0.48904	0.00626
0.48804	0.00333	0.49201	0.00451	0.49486	0.00539	0.48482	0.00626
0.49152	0.00333	0.49531	0.00451	0.49112	0.0054	0.48958	0.00624
0.49014	0.00333	0.49759	0.00453	0.48796	0.0054	0.49453	0.00628
0.47565	0.0033	0.49534	0.00456	0.49869	0.00542	0.49652	0.00626
0.49504	0.00331	0.47996	0.00453	0.49282	0.00541	0.48794	0.00627
0.50736	0.00333	0.48492	0.00455	0.49054	0.00541	0.48572	0.00626
0.49574	0.00337	0.48331	0.00453	0.49748	0.00543	0.50062	0.00626
0.48985	0.00335	0.48018	0.00455	0.50747	0.00544	0.4987	0.00626
0.4979	0.00335	0.50145	0.00454	0.49323	0.00546	0.50223	0.00628
0.5081	0.00335	0.50439	0.00458	0.4966	0.00545	0.49623	0.00628
0.50782	0.00338	0.50156	0.00458	0.49316	0.00545	0.49837	0.00628
0.49672	0.00338	0.49165	0.00459	0.49694	0.00545	0.49575	0.00627
0.47809	0.00338	0.49481	0.00458	0.51039	0.00545	0.50667	0.00629
0.49513	0.00337	0.50558	0.00458	0.50878	0.00547	0.49888	0.00629
0.49254	0.00336	0.49672	0.0046	0.50228	0.00545	0.50595	0.00628
0.51428	0.00339	0.50683	0.0046	0.49795	0.00544	0.50135	0.00628
0.51374	0.0034	0.49573	0.00461	0.5069	0.00545	0.50184	0.00628
0.50421	0.00341	0.50596	0.00458	0.51334	0.00547	0.51904	0.00627
0.49454	0.0034	0.50219	0.00458	0.51109	0.00547	0.51248	0.00629
0.50167	0.00341	0.51008	0.00462	0.50758	0.00549	0.51846	0.0063
0.5019	0.00339	0.51828	0.00463	0.50764	0.00549	0.51264	0.00632
0.50902	0.00341	0.50609	0.00464	0.50888	0.00548	0.50508	0.0063
0.51911	0.00342	0.52063	0.00464	0.50953	0.00548	0.50069	0.00631
0.52063	0.00343	0.50557	0.00465	0.51878	0.00548	0.50772	0.00631
0.51623	0.00344	0.51346	0.00464	0.51485	0.0055	0.50671	0.00631
0.51897	0.0034	0.51063	0.00464	0.51283	0.00549	0.50428	0.00631
0.52004	0.00344	0.50759	0.00466	0.51325	0.00553	0.52056	0.00632
0.52932	0.00343	0.50156	0.00466	0.51881	0.00551	0.51716	0.00633
0.50489	0.00348	0.51763	0.00466	0.5164	0.00554	0.51856	0.00633
0.50363	0.00344	0.50543	0.00468	0.51657	0.00553	0.52015	0.00635
0.50875	0.00342	0.51683	0.00469	0.51341	0.00555	0.52749	0.00636
0.53404	0.00344	0.52121	0.00468	0.5116	0.00555	0.51353	0.00634
0.53189	0.00346	0.52552	0.00473	0.51908	0.00555	0.52246	0.00632
0.52566	0.00348	0.51724	0.00472	0.52275	0.00555	0.52374	0.00635
0.52269	0.00347	0.51012	0.0047	0.52917	0.00554	0.51813	0.00635
0.51692	0.00348	0.52081	0.00471	0.53162	0.00557	0.52572	0.00635
0.51454	0.00347	0.53156	0.00472	0.52783	0.00557	0.5265	0.00635
0.53321	0.00349	0.53378	0.00474	0.52328	0.00558	0.53934	0.00635
0.53465	0.0035	0.52084	0.00472	0.53418	0.00556	0.53074	0.00636
0.51399	0.00351	0.52377	0.00474	0.52453	0.00558	0.53201	0.00636
0.51197	0.00351	0.53166	0.00474	0.52867	0.00558	0.54315	0.00637
0.5341	0.00347	0.53951	0.00475	0.53051	0.00557	0.52999	0.00638
0.52878	0.0035	0.53413	0.00475	0.53332	0.00559	0.52348	0.00636
0.54088	0.0035	0.52506	0.00476	0.53165	0.00559	0.52994	0.00638
0.54203	0.00355	0.5297	0.00478	0.52515	0.00559	0.52329	0.00637
0.5371	0.00354	0.52841	0.00477	0.53929	0.00561	0.53033	0.00638
0.53251	0.00354	0.53788	0.00477	0.54383	0.00563	0.5444	0.0064
0.53722	0.00353	0.55053	0.00479	0.53958	0.00562	0.52611	0.00642
0.52951	0.00353	0.5417	0.00482	0.5297	0.00563	0.53826	0.0064
0.53864	0.00355	0.544	0.00481	0.53417	0.00564	0.53624	0.00642
0.5265	0.00356	0.53708	0.00484	0.53455	0.00564	0.54306	0.00642
0.53703	0.00356	0.53633	0.00483	0.53954	0.00566	0.54179	0.00643
0.54362	0.00352	0.54055	0.00483	0.53717	0.00566	0.53164	0.00643
0.55977	0.00356	0.54434	0.00484	0.52959	0.00566	0.537	0.00642
0.57096	0.00359	0.5449	0.00486	0.54783	0.00565	0.53783	0.00642
0.53861	0.0036	0.53704	0.00485	0.55168	0.00569	0.54484	0.00643
0.55216	0.00358	0.543	0.00484	0.54442	0.00568	0.55509	0.00643
0.55185	0.00359	0.55381	0.00487	0.54775	0.0057	0.54621	0.00645
0.53972	0.00359	0.54974	0.00488	0.55021	0.0057	0.55151	0.00644
0.54338	0.00357	0.54944	0.00489	0.552	0.00569	0.55223	0.00646
0.54473	0.00361	0.55502	0.00489	0.54619	0.0057	0.55077	0.00645
0.55446	0.00362	0.5477	0.0049	0.55665	0.00569	0.54677	0.00646
0.54782	0.00363	0.54654	0.0049	0.55245	0.0057	0.54856	0.00646
0.55129	0.00362	0.54774	0.00489	0.55016	0.00572	0.54854	0.00645
0.55971	0.00363	0.54899	0.00489	0.56829	0.00572	0.56176	0.00647
0.56241	0.00365	0.54899	0.00489	0.56031	0.00573	0.55167	0.00647
0.5481	0.00365	0.56369	0.00494	0.55373	0.00575	0.55581	0.00646
0.55115	0.00366	0.55686	0.00493	0.54592	0.00575	0.56363	0.00649
0.54709	0.00364	0.54823	0.00495	0.55666	0.00575	0.56815	0.00652
0.55192	0.00366	0.55867	0.00496	0.55725	0.00577	0.55624	0.00652
0.55771	0.00364	0.55557	0.00498	0.55515	0.00576	0.54787	0.0065
0.56671	0.00368	0.56663	0.00498	0.56223	0.00578	0.56078	0.00651
0.56594	0.00368	0.54993	0.00497	0.57081	0.00577	0.55658	0.00652
0.56232	0.00369	0.55983	0.00499	0.56693	0.00581	0.57021	0.00653
0.56358	0.00368	0.55916	0.00499	0.5651	0.00581	0.5594	0.00654
0.56798	0.00369	0.5554	0.00502	0.55803	0.00581	0.57333	0.00654
0.56837	0.00371	0.55877	0.00502	0.56222	0.00584	0.55944	0.00654
0.56228	0.00369	0.56635	0.00503	0.5592	0.00583	0.56952	0.00655
0.56527	0.00371	0.57069	0.00503	0.55612	0.00583	0.57395	0.00656
0.56651	0.0037	0.56374	0.00506	0.57314	0.00583	0.56662	0.00655
0.57117	0.00371	0.56034	0.00506	0.56921	0.00585	0.5692	0.00656
0.56994	0.00371	0.55784	0.00507	0.57495	0.00584	0.57661	0.00655
0.57756	0.00375	0.57326	0.00507	0.57242	0.00586	0.57393	0.00656
0.57542	0.00377	0.58277	0.00506	0.58478	0.00587	0.57501	0.00657
0.56629	0.00376	0.57518	0.0051	0.56546	0.00588	0.58097	0.00658
0.57359	0.00375	0.57427	0.0051	0.57949	0.00589	0.57598	0.00659
0.56772	0.00376	0.57568	0.0051	0.58367	0.00589	0.56601	0.0066
0.57543	0.00378	0.58214	0.00509	0.5731	0.00592	0.58258	0.00662
0.56386	0.00378	0.58335	0.00514	0.57225	0.0059	0.58361	0.00661
0.57364	0.0038	0.57967	0.00515	0.56479	0.00592	0.58801	0.00661
0.58663	0.00378	0.5696	0.00513	0.57878	0.00592	0.57827	0.00663
0.58327	0.0038	0.58934	0.00515	0.57923	0.00593	0.57435	0.00663
0.58715	0.00382	0.58096	0.00516	0.59216	0.00595	0.57217	0.00662
0.58344	0.00384	0.57376	0.00516	0.57763	0.00595	0.58376	0.00663
0.58345	0.00383	0.58761	0.00516	0.58353	0.00598	0.58921	0.00666
0.58374	0.00383	0.57779	0.00521	0.57853	0.00597	0.591	0.00667
0.58286	0.00383	0.59634	0.00521	0.57739	0.00599	0.5815	0.00669
0.58252	0.00382	0.58115	0.00524	0.57686	0.006	0.57958	0.00668
0.58893	0.00384	0.59304	0.00525	0.57861	0.00601	0.58751	0.00669
0.60442	0.00385	0.58049	0.00524	0.58738	0.00603	0.58163	0.0067
0.58605	0.00387	0.58311	0.00525	0.58774	0.00602	0.59408	0.00668
0.59298	0.00387	0.58655	0.00525	0.59065	0.00604	0.59403	0.0067
0.59184	0.00387	0.5863	0.00528	0.60465	0.00605	0.5864	0.00671
0.59535	0.00388	0.59754	0.00526	0.59145	0.00607	0.59033	0.00672
0.59365	0.0039	0.58939	0.00529	0.59132	0.00607	0.59339	0.00672
0.59287	0.00391	0.60162	0.00531	0.60414	0.00609	0.59573	0.00674
0.58131	0.0039	0.59567	0.00532	0.59473	0.00607	0.60193	0.00675
0.58821	0.00391	0.60443	0.00532	0.58654	0.00612	0.60202	0.00676
0.60044	0.00391	0.59591	0.00533	0.58857	0.00609	0.59588	0.00676
0.60098	0.00394	0.59349	0.00535	0.59208	0.0061	0.58261	0.00676
0.60201	0.00394	0.59838	0.00535	0.60617	0.00611	0.58657	0.00677
0.58457	0.00395	0.59774	0.00537	0.60966	0.00614	0.6014	0.00677
0.60234	0.00395	0.6014	0.00535	0.6073	0.00615	0.60016	0.0068
0.60621	0.00398	0.60479	0.0054	0.60124	0.00617	0.60066	0.00679
0.60505	0.00399	0.62809	0.00541	0.60255	0.00619	0.59855	0.00681
0.59536	0.00397	0.59734	0.00543	0.60635	0.00616	0.60573	0.00682
0.58485	0.00398	0.60019	0.00543	0.60297	0.00619	0.614	0.00683
0.59564	0.00398	0.60506	0.00545	0.60174	0.00621	0.59735	0.00686
0.60138	0.00398	0.60717	0.00548	0.59729	0.00623	0.60373	0.00685
0.60806	0.00399	0.5973	0.00549	0.6015	0.00621	0.60396	0.00687
0.61906	0.00402	0.59694	0.00549	0.6093	0.00623	0.60447	0.00686
0.61785	0.00403	0.61621	0.00549	0.61528	0.00626	0.61242	0.00687
0.60887	0.00403	0.61029	0.00551	0.61651	0.00627	0.61061	0.00688
0.60939	0.00404	0.61501	0.00553	0.61874	0.00629	0.61467	0.0069
0.62816	0.00403	0.60887	0.00555	0.61053	0.00629	0.61634	0.00693
0.60981	0.00405	0.61849	0.00557	0.61014	0.00631	0.61614	0.00693
0.60892	0.00406	0.61404	0.00558	0.61447	0.00631	0.61025	0.00693
0.6145	0.00408	0.61412	0.00561	0.61775	0.00632	0.61331	0.00693
0.61044	0.00408	0.62054	0.00558	0.62614	0.00635	0.6163	0.00695
0.62086	0.00407	0.61445	0.00563	0.61842	0.00635	0.61472	0.00696
0.62506	0.0041	0.63059	0.00562	0.62026	0.00636	0.60637	0.00697
0.63099	0.00413	0.61763	0.00564	0.6207	0.00637	0.62586	0.00697
0.61385	0.00414	0.61647	0.00565	0.62376	0.00641	0.6286	0.007
0.62385	0.00413	0.62133	0.00566	0.6346	0.00642	0.63115	0.007
0.61301	0.00414	0.63467	0.00567	0.62994	0.00644	0.62489	0.00701
0.63406	0.00413	0.63278	0.0057	0.61504	0.00644	0.61547	0.00704
0.61634	0.00418	0.6234	0.00574	0.61447	0.00645	0.61988	0.00704
0.61595	0.00418	0.61403	0.00574	0.61743	0.00645	0.62055	0.00705
0.61619	0.00418	0.61354	0.00574	0.62398	0.00647	0.62392	0.00705
0.62362	0.00418	0.6311	0.00575	0.63472	0.0065	0.6289	0.00707
0.63019	0.00419	0.63251	0.00578	0.63511	0.0065	0.63387	0.00708
0.62864	0.00423	0.61901	0.00579	0.63724	0.00654	0.62813	0.0071
0.63748	0.00422	0.62461	0.00581	0.63181	0.00654	0.64013	0.0071
0.63276	0.00424	0.63539	0.00583	0.63588	0.00657	0.63795	0.00713
0.63025	0.00423	0.62473	0.00584	0.63055	0.00658	0.62593	0.00714
0.62995	0.00423	0.64125	0.00587	0.63045	0.00659	0.64072	0.00715
0.63088	0.00423	0.64406	0.00589	0.63452	0.00661	0.63324	0.00719
0.6376	0.00426	0.6273	0.00592	0.62677	0.00661	0.62442	0.00718
0.64138	0.00428	0.62445	0.00591	0.63615	0.00663	0.62205	0.00718
0.62733	0.00429	0.62494	0.00592	0.63725	0.00664	0.63713	0.00719
0.638	0.0043	0.63283	0.00593	0.63963	0.00669	0.64893	0.00724
0.64368	0.0043	0.64258	0.00596	0.64027	0.0067	0.6407	0.00726
0.64335	0.00432	0.65495	0.006	0.62542	0.00672	0.63745	0.00725
0.63666	0.00432	0.64793	0.00601	0.64296	0.00672	0.64286	0.00727
0.63366	0.00434	0.64112	0.00601	0.65003	0.00675	0.6414	0.00729
0.63866	0.00434	0.64655	0.00601	0.64613	0.00676	0.64381	0.00731
0.63935	0.00435	0.64739	0.00606	0.64152	0.00678	0.64683	0.00731
0.64085	0.00438	0.64648	0.00607	0.63861	0.0068	0.64854	0.00733
0.6561	0.00439	0.64786	0.00611	0.64992	0.0068	0.63767	0.00733
0.64716	0.0044	0.65226	0.0061	0.64898	0.00685	0.63468	0.00735
0.66236	0.00441	0.64684	0.00612	0.65682	0.00685	0.6539	0.00736
0.65372	0.00443	0.64743	0.00613	0.65463	0.00688	0.65696	0.00738
0.63518	0.00443	0.66405	0.00616	0.65902	0.0069	0.66057	0.0074
0.63534	0.00443	0.66136	0.00618	0.65585	0.00691	0.65834	0.00742
0.66388	0.00444	0.65872	0.0062	0.64904	0.00691	0.65451	0.00745
0.66273	0.00446	0.66177	0.00623	0.65409	0.00692	0.64716	0.00744
0.66175	0.00446	0.65058	0.00625	0.65459	0.00698	0.64741	0.00747
0.66005	0.00446	0.64608	0.00627	0.65599	0.00698	0.65482	0.0075
0.66974	0.00448	0.6534	0.00628	0.66123	0.00701	0.64916	0.00751
0.66222	0.00452	0.65694	0.0063	0.66466	0.00703	0.65519	0.00753
0.65355	0.00453	0.66315	0.00632	0.66017	0.00706	0.65809	0.00754
0.65507	0.00454	0.64993	0.00634	0.66222	0.00707	0.66386	0.00757
0.65159	0.00454	0.65511	0.00635	0.66047	0.00712	0.6697	0.0076
0.6622	0.00453	0.66968	0.00639	0.66329	0.00715	0.66735	0.00765
0.67254	0.00456	0.67514	0.00642	0.66033	0.00714	0.66327	0.00763
0.66714	0.00458	0.66592	0.00643	0.66382	0.00717	0.65459	0.00766
0.67473	0.00458	0.65832	0.00645	0.65682	0.00718	0.66931	0.00767
0.66138	0.00461	0.66019	0.00646	0.66719	0.00722	0.65868	0.0077
0.67379	0.00463	0.65936	0.00649	0.67697	0.00723	0.67178	0.0077
0.66136	0.00463	0.66577	0.0065	0.66815	0.00727	0.67324	0.00771
0.66601	0.00464	0.67124	0.00654	0.68015	0.00728	0.67835	0.00777
0.66562	0.00468	0.68318	0.00656	0.6669	0.00732	0.67023	0.00775
0.66675	0.00467	0.66861	0.00659	0.68075	0.00733	0.67879	0.00778
0.66388	0.00468	0.67231	0.0066	0.67024	0.00736	0.6838	0.00781
0.66821	0.00468	0.67102	0.00663	0.68421	0.00738	0.67255	0.00785
0.67222	0.0047	0.67041	0.00664	0.67339	0.00739	0.66692	0.00787
0.6767	0.00471	0.6735	0.00667	0.67997	0.00741	0.67636	0.00787
0.68757	0.00476	0.67371	0.00669	0.68243	0.00743	0.67429	0.00788
0.68001	0.00476	0.66986	0.0067	0.67485	0.00748	0.67981	0.00792
0.67687	0.00476	0.6785	0.00673	0.68733	0.00751	0.67948	0.00796
0.68064	0.00477	0.68663	0.00675	0.67669	0.00754	0.67873	0.00798
0.68362	0.00479	0.67678	0.00679	0.6847	0.00756	0.68061	0.00803
0.68826	0.0048	0.68229	0.00682	0.67339	0.00758	0.6859	0.00802
0.67505	0.0048	0.68299	0.00684	0.68214	0.00762	0.67569	0.00807
0.69199	0.00482	0.67654	0.00687	0.67846	0.00764	0.68602	0.00807
0.69833	0.00482	0.68425	0.00689	0.68952	0.00767	0.67645	0.00812
0.6937	0.00487	0.67691	0.00692	0.68776	0.00769	0.67707	0.00814
0.68941	0.00487	0.68009	0.00693	0.68803	0.00774	0.67867	0.00813
0.69648	0.0049	0.67671	0.00696	0.68673	0.00775	0.67751	0.00819
0.68148	0.00493	0.69258	0.00698	0.68279	0.0078	0.6923	0.00819
0.68648	0.00492	0.7016	0.00702	0.69356	0.00783	0.69101	0.00824
0.67629	0.00493	0.68536	0.00705	0.68733	0.00784	0.69583	0.00824
0.68807	0.00494	0.68639	0.00708	0.68779	0.00786	0.69476	0.00829
0.70515	0.00497	0.69176	0.0071	0.68556	0.0079	0.69087	0.00829
0.7012	0.00498	0.69728	0.00712	0.68922	0.00793	0.68784	0.00831
0.69297	0.00499	0.68976	0.00716	0.69646	0.00793	0.69057	0.00835
0.70142	0.005	0.68875	0.00717	0.69273	0.00797	0.69134	0.00839
0.69922	0.00502	0.7008	0.0072	0.70763	0.00799	0.69259	0.00842
0.69616	0.00505	0.69663	0.00722	0.70175	0.00801	0.69276	0.00841
0.70595	0.00508	0.69312	0.00725	0.70263	0.00806	0.7048	0.00846
0.68254	0.00508	0.69858	0.00727	0.71039	0.00812	0.70959	0.00848
0.69957	0.00502	0.7258	0.00736	0.6897	0.00807	0.72813	0.00851
0.6952	0.00498	0.70577	0.00717	0.68941	0.00799	0.70895	0.00838
0.69714	0.00478	0.71152	0.00701	0.68844	0.00777	0.69999	0.00818
0.67863	0.00463	0.69432	0.00684	0.69815	0.00759	0.70234	0.00799
0.69578	0.00448	0.69526	0.00667	0.70156	0.00742	0.69147	0.00777
0.69464	0.00437	0.68616	0.00653	0.70638	0.00728	0.70043	0.00759
0.70123	0.00426	0.68924	0.00638	0.69368	0.00712	0.70219	0.00744
0.69844	0.00416	0.69617	0.00628	0.6973	0.00697	0.69502	0.0073
0.6904	0.00407	0.69787	0.00614	0.69203	0.00686	0.69129	0.00715
0.66921	0.00394	0.70129	0.00603	0.69571	0.00673	0.69727	0.00702
0.68649	0.00385	0.69147	0.00594	0.69391	0.00661	0.68705	0.00686
0.69001	0.00377	0.69491	0.00581	0.69197	0.00649	0.67518	0.00673
0.68609	0.00369	0.68781	0.00574	0.67664	0.00636	0.68859	0.0066
0.69073	0.00359	0.67854	0.00564	0.6803	0.00623	0.6858	0.0065
0.68373	0.00352	0.68603	0.00554	0.68861	0.00613	0.67113	0.00635
0.6936	0.00344	0.68603	0.00543	0.69091	0.00605	0.67257	0.00622
0.68709	0.00336	0.68252	0.00536	0.68301	0.00594	0.67712	0.00611
0.68536	0.00332	0.68503	0.00526	0.68265	0.00586	0.68743	0.006
0.68141	0.00322	0.66739	0.00519	0.67898	0.00574	0.68088	0.00591
0.67786	0.00317	0.69227	0.00507	0.68182	0.00565	0.68757	0.00581
0.67687	0.00309	0.68292	0.00503	0.69082	0.00556	0.6757	0.00568
0.67068	0.00303	0.68012	0.00494	0.68027	0.00547	0.68101	0.00558
0.68038	0.00296	0.67218	0.00485	0.6724	0.00538	0.67742	0.00548
0.69672	0.00292	0.67316	0.00479	0.66621	0.00527	0.67587	0.00538
0.68956	0.00285	0.67693	0.0047	0.6705	0.00518	0.6688	0.00529
0.67335	0.00279	0.66693	0.00463	0.68646	0.00509	0.67433	0.00517
0.67149	0.00274	0.67395	0.00453	0.6838	0.00502	0.68009	0.00507
0.68112	0.00269	0.6703	0.00444	0.68097	0.00494	0.66672	0.00501
0.66925	0.00265	0.6771	0.00439	0.67879	0.00486	0.68635	0.00489
0.66709	0.00259	0.68269	0.00433	0.66563	0.00477	0.67504	0.00484
0.66475	0.00254	0.67117	0.00427	0.67469	0.00469	0.67874	0.00475
0.66947	0.00247	0.66964	0.0042	0.67439	0.00462	0.6619	0.00467
0.66243	0.00242	0.66348	0.00413	0.66483	0.00455	0.66135	0.00457
0.68049	0.00239	0.66898	0.00406	0.66488	0.00449	0.66463	0.0045
0.67098	0.00235	0.66264	0.00401	0.67335	0.0044	0.6776	0.00442
0.65687	0.00232	0.65422	0.00392	0.66023	0.00435	0.65898	0.00433
0.66781	0.00224	0.65282	0.00388	0.66451	0.00425	0.66228	0.00426
0.65961	0.00222	0.6684	0.00381	0.66838	0.00422	0.67362	0.00417
0.67092	0.00216	0.66785	0.00375	0.66247	0.00414	0.66151	0.00412
0.65517	0.00212	0.67909	0.0037	0.66343	0.00407	0.66511	0.00404
0.66777	0.00206	0.6654	0.00364	0.64788	0.00398	0.65947	0.00398
0.66334	0.00203	0.65117	0.00359	0.65696	0.00391	0.66576	0.00389
0.67514	0.002	0.6457	0.00352	0.65845	0.00385	0.65006	0.00381
0.65289	0.00196	0.65142	0.00347	0.65563	0.00379	0.65984	0.00373
0.6606	0.00192	0.65534	0.00339	0.65777	0.00373	0.66768	0.00366
0.65785	0.00188	0.648	0.00334	0.64577	0.00365	0.65904	0.0036
0.65821	0.00187	0.65669	0.0033	0.65164	0.00361	0.65953	0.00353
0.64626	0.0018	0.65011	0.00325	0.66074	0.00354	0.64145	0.00347
0.64655	0.00178	0.66251	0.00318	0.65658	0.0035	0.65865	0.00341
0.65102	0.00174	0.6566	0.00311	0.6511	0.00343	0.65397	0.00332
0.64591	0.00171	0.66549	0.00308	0.64466	0.00335	0.65554	0.00328
0.63958	0.00168	0.65606	0.00303	0.63995	0.00328	0.66173	0.00321
0.64102	0.00164	0.65049	0.00298	0.64793	0.00321	0.64329	0.00315
0.65242	0.00162	0.65152	0.0029	0.6436	0.00319	0.63307	0.00307
0.65245	0.00157	0.64292	0.00286	0.65636	0.00312	0.64583	0.00301
0.64889	0.00157	0.64375	0.0028	0.65364	0.00308	0.65219	0.00295
0.64578	0.00153	0.63987	0.00275	0.63999	0.00301	0.65077	0.00292
0.63185	0.0015	0.65433	0.00274	0.6357	0.00296	0.65091	0.00286
0.63722	0.00146	0.64446	0.00269	0.63456	0.0029	0.63212	0.0028
0.64776	0.00143	0.64413	0.00266	0.63994	0.00286	0.64922	0.00271
0.64094	0.0014	0.64304	0.00257	0.64584	0.0028	0.64138	0.00268
0.64918	0.00137	0.64514	0.00256	0.63238	0.00274	0.64387	0.00263
0.65152	0.00134	0.64001	0.0025	0.63518	0.0027	0.63187	0.00257
0.65221	0.0013	0.62927	0.00245	0.64618	0.00262	0.62906	0.0025
0.63972	0.00131	0.62602	0.0024	0.64281	0.0026	0.63949	0.00245
0.63783	0.00126	0.63118	0.00234	0.64781	0.00254	0.63696	0.0024
0.62654	0.00125	0.63442	0.0023	0.63289	0.00251	0.65093	0.00234
0.63879	0.00121	0.64395	0.00227	0.63343	0.00244	0.64878	0.00229
0.62828	0.00119	0.64341	0.00226	0.63157	0.0024	0.63212	0.00226
0.62829	0.00116	0.63125	0.00219	0.62798	0.00236	0.62039	0.0022
0.63744	0.00113	0.636	0.00216	0.63598	0.0023	0.62954	0.00214
0.63535	0.00113	0.63346	0.00211	0.63567	0.00226	0.61852	0.00209
0.63687	0.00111	0.62254	0.00209	0.64069	0.00219	0.63142	0.00204
0.6281	0.0011	0.6257	0.00203	0.62894	0.00217	0.63103	0.00199
0.622	0.00106	0.62813	0.00199	0.6356	0.00211	0.62212	0.00195
0.629	0.00106	0.62899	0.00195	0.62202	0.00208	0.63384	0.00189
0.61375	0.00103	0.62329	0.00189	0.62868	0.00203	0.63516	0.00184
0.60488	0.001	0.62138	0.00189	0.621	0.002	0.63812	0.0018
0.60957	0.000976097	0.6135	0.00182	0.61349	0.00195	0.63672	0.00177
0.61928	0.000951509	0.61974	0.0018	0.62147	0.00188	0.61245	0.00173
0.61989	0.000947019	0.62953	0.00177	0.62562	0.00186	0.61691	0.00165
0.61986	0.000908553	0.61079	0.00175	0.63497	0.0018	0.61539	0.0016
0.62267	0.000916941	0.60844	0.00168	0.61697	0.00178	0.61943	0.00157
0.62185	0.000894772	0.60454	0.00166	0.61999	0.00173	0.61919	0.00154
0.61298	0.000877033	0.6234	0.00162	0.62453	0.0017	0.61985	0.00148
0.61416	0.000843652	0.61504	0.00159	0.61877	0.00166	0.61409	0.00146
0.61189	0.000829844	0.60247	0.00157	0.61683	0.00162	0.61356	0.00141
0.60954	0.000804515	0.61608	0.00152	0.62219	0.00159	0.60462	0.00138
0.60297	0.00078292	0.61578	0.00152	0.60333	0.00153	0.61882	0.00133
0.60877	0.000770645	0.61156	0.00146	0.61565	0.00149	0.6112	0.0013
0.62216	0.000756519	0.61254	0.00144	0.61435	0.00145	0.60785	0.00124
0.61578	0.000731164	0.60594	0.00138	0.61166	0.00144	0.60509	0.0012
0.62192	0.000720112	0.60912	0.00135	0.60547	0.00138	0.60014	0.00117
0.61051	0.000733311	0.60557	0.00134	0.60443	0.00136	0.61158	0.00111
0.60628	0.000709481	0.60079	0.00129	0.61557	0.00133	0.60189	0.00109
0.59398	0.000690902	0.59823	0.00127	0.6027	0.00128	0.61491	0.00106
0.59576	0.000679267	0.6113	0.00124	0.61433	0.00125	0.60513	0.00102
0.59887	0.000671108	0.6176	0.00122	0.60867	0.00121	0.59681	0.000966666
0.5917	0.000653918	0.60431	0.00119	0.59959	0.00119	0.60203	0.000938399
0.60241	0.000636093	0.60584	0.00117	0.59003	0.00113	0.60442	0.000916282
0.60169	0.000621708	0.59651	0.00112	0.60078	0.00111	0.60367	0.000866461
0.6083	0.000603524	0.5913	0.00108	0.60294	0.00107	0.59617	0.000830406
0.59151	0.000597633	0.59623	0.00107	0.61135	0.00105	0.59606	0.000773005
0.59976	0.000594341	0.59419	0.00103	0.60973	0.00103	0.60071	0.000752812
0.59772	0.000572602	0.5971	0.000999958	0.59082	0.000988838	0.60753	0.000705211
0.59928	0.000566267	0.60374	0.000961068	0.58121	0.00094219	0.5979	0.000702128
0.59318	0.000546451	0.60237	0.000979713	0.58881	0.000901941	0.6001	0.000664296
0.58448	0.000506133	0.59655	0.000940442	0.59678	0.000885185	0.58585	0.000638677
0.5835	0.000494377	0.59062	0.000917181	0.59772	0.00084336	0.59391	0.000604487
0.59323	0.000498678	0.59495	0.000890123	0.58313	0.000827488	0.59555	0.000564256
0.60069	0.000499089	0.58454	0.000866598	0.58087	0.000773831	0.59036	0.000532742
0.58345	0.000493591	0.58455	0.000837171	0.58705	0.000749091	0.5938	0.000500724
0.58996	0.000468489	0.58068	0.000799623	0.59278	0.000738127	0.58893	0.000469664
0.5837	0.000455599	0.59081	0.00076708	0.58797	0.000714964	0.57612	0.000447484
0.58627	0.000442701	0.59192	0.000754595	0.57983	0.000713324	0.58239	0.000408024
0.58868	0.000427703	0.58547	0.00074992	0.57257	0.000658402	0.58362	0.000373283
0.582	0.000427173	0.59379	0.000717113	0.58081	0.00064108	0.58138	0.000370531
0.58035	0.000407891	0.57688	0.000688589	0.57481	0.000587416	0.58371	0.000328757
0.56945	0.000391217	0.58394	0.000671131	0.57354	0.000575256	0.58585	0.000282702
0.5798	0.000392498	0.57868	0.000644695	0.58407	0.000546161	0.57997	0.000256202
0.58451	0.000390016	0.58113	0.000630305	0.58188	0.000515442	0.57381	0.00022058
0.59718	0.000388284	0.57481	0.000595285	0.57635	0.000484194	0.57432	0.000205162
0.58614	0.000367424	0.57249	0.000581652	0.57786	0.000469938	0.57769	0.000162807
0.56532	0.000367221	0.57005	0.000537965	0.58368	0.000441537	0.58942	0.000153088
0.56382	0.000355671	0.58411	0.000542567	0.58366	0.000423739	0.59098	0.00013403
0.57227	0.000337364	0.59269	0.000521926	0.57507	0.000416105	0.57918	0.000104283
0.56765	0.000310063	0.57587	0.000510373	0.56819	0.000347206	0.56763	6.97609e-05
0.57336	0.000332633	0.57922	0.000486065	0.56982	0.000318913	0.57005	3.27136e-05
0.5782	0.00030895	0.57399	0.000469973	0.58038	0.000292241	0.57447	7.65145e-06
0.57566	0.000290015	0.56908	0.000446148	0.5832	0.000300516	0.56645	-1.00897e-05
0.57918	0.000269301	0.57015	0.00041235	0.58525	0.000262298	0.56596	-3.601e-05
0.57495	0.000281033	0.57447	0.000389608	0.57528	0.000251374	0.56913	-6.52647e-05
0.5741	0.000290481	0.58142	0.00037976	0.57347	0.000232367	0.56458	-7.43994e-05
0.56302	0.000265566	0.55093	0.000370314	0.57053	0.000201287	0.57537	-9.61668e-05
0.56714	0.000262716	0.56425	0.000336046	0.56949	0.000183514	0.57265	-0.000109401
0.56504	0.000238945	0.5613	0.000315674	0.56976	0.000161229	0.55478	-0.000146161
0.55923	0.00022539	0.57683	0.000329585	0.55386	0.000154161	0.55868	-0.000159282
0.57752	0.000210467	0.56578	0.000324557	0.55731	0.000114644	0.56347	-0.000174998
0.57144	0.000225445	0.55311	0.000299077	0.56073	0.000102052	0.55675	-0.000212258
0.56008	0.000223324	0.55641	0.000256172	0.56282	7.99926e-05	0.56143	-0.000220242
0.55238	0.000204349	0.55559	0.000264804	0.56527	6.64936e-05	0.55064	-0.000268288
0.56338	0.000198171	0.55356	0.000212485	0.56779	4.69698e-05	0.55704	-0.000276144
0.56523	0.000182793	0.56499	0.000215469	0.57015	2.56491e-05	0.57208	-0.000310412
0.55664	0.000190643	0.56275	0.000200207	0.55092	2.5742e-05	0.56442	-0.000320309
0.5647	0.000175952	0.55499	0.000193482	0.55032	-2.80759e-05	0.55634	-0.000359704
0.55225	0.00017495	0.55416	0.00016717	0.55891	-2.84076e-05	0.55807	-0.000375985
0.54665	0.000148475	0.54626	0.000158912	0.5577	-5.60841e-05	0.55755	-0.00037342
0.5535	0.000146273	0.55315	0.000143989	0.55358	-7.40694e-05	0.55939	-0.000404654
0.56296	0.000148123	0.55467	0.000123658	0.54996	-0.000107259	0.54735	-0.00042494
0.56298	0.000156226	0.55154	0.000112697	0.55889	-0.000134317	0.54849	-0.000476842
0.55252	0.000162761	0.55381	8.76011e-05	0.55781	-0.000128199	0.55811	-0.000470627
0.54888	0.000134444	0.54163	6.89054e-05	0.56014	-0.000138297	0.54763	-0.000487275
0.55118	0.000118502	0.55302	3.04682e-05	0.54869	-0.000149144	0.55137	-0.000488299
0.54623	0.000112423	0.56376	4.09732e-05	0.55204	-0.00017646	0.55225	-0.000522868
0.54264	0.000107669	0.54946	4.16739e-05	0.53904	-0.000202243	0.54609	-0.000526215
0.53791	9.53989e-05	0.53448	3.14608e-05	0.5397	-0.000222578	0.55306	-0.000537332
0.54227	8.88379e-05	0.52824	5.07782e-06	0.54158	-0.000241479	0.5398	-0.000568165
0.5475	6.80313e-05	0.54208	-1.08957e-05	0.5427	-0.000251765	0.53381	-0.000577085
0.53798	7.35191e-05	0.53966	-1.5129e-05	0.54054	-0.000261548	0.55076	-0.000605502
0.55447	7.40119e-05	0.53911	-2.73955e-05	0.53729	-0.000260822	0.54305	-0.000619991
0.54817	7.44693e-05	0.53857	-5.05122e-05	0.54416	-0.000285306	0.53299	-0.000637172
0.54042	7.59963e-05	0.54544	-4.8119e-05	0.54397	-0.000290754	0.54024	-0.000637734
0.53005	6.18516e-05	0.54552	-5.55037e-05	0.54131	-0.000312958	0.52808	-0.00065133
0.5268	3.82678e-05	0.55054	-6.46738e-05	0.53406	-0.000315289	0.53915	-0.000676235
0.53885	2.55969e-05	0.53211	-8.10276e-05	0.54051	-0.000349346	0.54873	-0.000693462
0.54527	3.16935e-05	0.53676	-9.79026e-05	0.52407	-0.000368817	0.53482	-0.000716945
0.53859	3.40849e-05	0.54324	-0.000108402	0.5221	-0.000384317	0.53538	-0.000727871
0.53504	1.07435e-05	0.52458	-0.000121044	0.52733	-0.000410279	0.53225	-0.000780182
0.5286	7.47009e-06	0.52312	-0.000155581	0.53233	-0.000403134	0.53849	-0.000753303
0.55006	-1.39532e-05	0.52006	-0.000161737	0.53797	-0.000426109	0.53986	-0.00080085
0.53434	-9.29369e-07	0.54754	-0.000184872	0.5512	-0.0004332	0.52271	-0.000807254
0.5326	9.24836e-06	0.53761	-0.000191752	0.53056	-0.000463712	0.5448	-0.00082729
0.53024	2.09635e-06	0.53171	-0.000211201	0.52724	-0.000479853	0.53831	-0.000821285
0.52392	-1.08718e-05	0.53866	-0.000208225	0.53233	-0.000476708	0.5297	-0.00082698
0.51272	-4.1013e-05	0.53914	-0.000224428	0.5175	-0.000506827	0.53117	-0.000859034
0.52053	-3.82332e-05	0.53586	-0.00022642	0.52143	-0.000536092	0.52588	-0.000853495
0.52523	-1.27403e-05	0.52049	-0.000244545	0.53451	-0.000523002	0.52023	-0.00088601
0.53047	-3.36681e-05	0.51713	-0.000263197	0.52803	-0.000529094	0.52239	-0.000891216
0.52503	-4.50986e-05	0.52419	-0.000283815	0.52313	-0.000572012	0.52911	-0.000919335
0.52697	-3.51695e-05	0.52335	-0.00028985	0.51987	-0.000556919	0.51863	-0.000917413
0.51461	-4.47385e-05	0.51557	-0.000301439	0.52314	-0.000570228	0.52767	-0.00092728
0.50967	-5.42483e-05	0.52054	-0.000302755	0.50657	-0.000572234	0.52144	-0.000936
0.52342	-6.53488e-05	0.51361	-0.000327216	0.51351	-0.000606637	0.51145	-0.000949969
0.51597	-8.33721e-05	0.51703	-0.000321315	0.523	-0.00060794	0.51799	-0.000981692
0.50507	-8.42551e-05	0.52613	-0.000319304	0.51248	-0.000602267	0.51996	-0.000966873
0.50994	-0.000113606	0.50091	-0.000331719	0.51116	-0.000654678	0.51248	-0.00101
0.51894	-0.000103234	0.49937	-0.000350679	0.51266	-0.000649494	0.50662	-0.000995301
0.51252	-9.37118e-05	0.50339	-0.000370127	0.51624	-0.000676397	0.50827	-0.00102
0.51077	-9.50326e-05	0.51599	-0.00037879	0.51425	-0.000675723	0.51141	-0.00104
0.51582	-9.57271e-05	0.50869	-0.000395215	0.51632	-0.000681407	0.52114	-0.00105
0.49954	-0.00010672	0.51557	-0.000421491	0.50636	-0.000688114	0.51438	-0.00105
0.50967	-0.000121193	0.51344	-0.000417823	0.50925	-0.000716168	0.51338	-0.00105
0.50311	-0.000111974	0.50816	-0.000426222	0.50218	-0.000718551	0.50914	-0.00108
0.50688	-0.000131266	0.51162	-0.000432277	0.51307	-0.000746696	0.50798	-0.00109
0.50407	-0.000136812	0.50945	-0.000459641	0.50414	-0.000761736	0.50237	-0.00112
0.51034	-0.000134531	0.5125	-0.000463994	0.5095	-0.00076963	0.50499	-0.00111
0.51243	-0.000144812	0.50499	-0.000467937	0.50587	-0.000791481	0.50094	-0.00116
0.50301	-0.000143287	0.50593	-0.000497188	0.50772	-0.000806254	0.50379	-0.00116
0.51021	-0.000152305	0.50186	-0.000518614	0.51213	-0.00081127	0.51164	-0.00117
0.49567	-0.000134874	0.49703	-0.000530134	0.50122	-0.000794692	0.51589	-0.00117
0.49003	-0.00014516	0.49438	-0.000531841	0.50279	-0.000814309	0.50197	-0.00117
0.4876	-0.000171261	0.50256	-0.00051704	0.49447	-0.000829139	0.50167	-0.00118
0.50229	-0.000169608	0.49791	-0.000532655	0.49904	-0.000851616	0.50207	-0.00117
0.49963	-0.0001775	0.49258	-0.000546698	0.49274	-0.000874166	0.49412	-0.00121
0.49105	-0.000185187	0.49281	-0.000558208	0.49644	-0.000882389	0.48748	-0.00124
0.497	-0.000187009	0.49421	-0.000559511	0.49567	-0.00089624	0.4939	-0.00125
0.50002	-0.000188682	0.48384	-0.000566047	0.4996	-0.00087985	0.49028	-0.00126
0.49932	-0.000199095	0.49228	-0.000588467	0.49027	-0.000906222	0.49866	-0.00126
0.4888	-0.000208278	0.4836	-0.00060059	0.49529	-0.000927109	0.49686	-0.00128
0.49998	-0.000207257	0.4797	-0.00062008	0.49802	-0.000945537	0.49455	-0.00128
0.48551	-0.000201109	0.48392	-0.000619954	0.49713	-0.000934172	0.49008	-0.00129
0.48057	-0.000240826	0.49742	-0.000616055	0.48846	-0.000942012	0.48574	-0.00129
0.48592	-0.000242043	0.48687	-0.000633171	0.47973	-0.000980134	0.49441	-0.00131
0.49217	-0.000236081	0.49157	-0.000642366	0.48077	-0.000992554	0.47723	-0.00132
0.4895	-0.000230901	0.48177	-0.000645549	0.48315	-0.000990351	0.48457	-0.00136
0.48104	-0.000232703	0.48465	-0.000678237	0.49095	-0.001	0.48901	-0.00135
0.48827	-0.000245167	0.46352	-0.000686639	0.4849	-0.00102	0.48065	-0.00137
0.48454	-0.000234014	0.48561	-0.000695089	0.49109	-0.00103	0.48348	-0.00136
0.48728	-0.000251806	0.48328	-0.00071369	0.48818	-0.00103	0.48328	-0.00139
0.47222	-0.000239017	0.4801	-0.000716574	0.48258	-0.00105	0.48682	-0.00141
0.47729	-0.000255856	0.46947	-0.000744187	0.47897	-0.00105	0.4837	-0.00141
0.46432	-0.000260484	0.48426	-0.000743593	0.47825	-0.00106	0.48139	-0.00143
0.45496	-0.00028559	0.48627	-0.000745285	0.47406	-0.00108	0.48012	-0.00142
0.47536	-0.000294435	0.48145	-0.000741019	0.47569	-0.0011	0.47538	-0.00144
0.48591	-0.000278869	0.47313	-0.000755111	0.46964	-0.0011	0.46699	-0.00146
0.488	-0.000272938	0.46719	-0.000783569	0.47383	-0.00113	0.47403	-0.00147
0.47661	-0.00026076	0.47139	-0.000794746	0.46965	-0.00114	0.46941	-0.0015
0.46435	-0.000275824	0.46841	-0.000800918	0.48551	-0.00114	0.47932	-0.00149
0.46424	-0.000296286	0.46866	-0.000818474	0.46858	-0.00112	0.47738	-0.00148
0.46746	-0.000310381	0.48267	-0.000814745	0.46679	-0.00114	0.47314	-0.00149
0.47885	-0.000305702	0.47585	-0.000806863	0.46768	-0.00117	0.46334	-0.00152
0.46409	-0.000315187	0.47261	-0.000827392	0.47075	-0.00118	0.46969	-0.00152
0.466	-0.000322967	0.46181	-0.000823307	0.4761	-0.00118	0.4741	-0.00153
0.4601	-0.000331378	0.47333	-0.000860214	0.45529	-0.00119	0.46037	-0.00154
0.47088	-0.000340377	0.46279	-0.000859957	0.46893	-0.00121	0.45826	-0.00155
0.47676	-0.000327475	0.47115	-0.000870928	0.45878	-0.00123	0.459	-0.00156
0.47657	-0.000317528	0.46026	-0.000885229	0.46756	-0.00122	0.45149	-0.00157
0.4551	-0.000323082	0.45249	-0.000891974	0.45647	-0.00123	0.46853	-0.0016
0.44993	-0.00033625	0.46599	-0.000926128	0.47116	-0.00124	0.47213	-0.00157
0.4606	-0.000347743	0.47397	-0.000921739	0.46424	-0.00124	0.46184	-0.00158
0.45985	-0.000360816	0.47383	-0.000909132	0.45737	-0.00125	0.4564	-0.00159
0.46037	-0.000366292	0.46733	-0.000923527	0.46423	-0.00128	0.45528	-0.0016
0.46276	-0.000349071	0.45262	-0.000935751	0.45737	-0.00129	0.45168	-0.00163
0.47006	-0.000348303	0.45667	-0.000961811	0.45908	-0.00131	0.44299	-0.00164
0.44762	-0.000359114	0.45418	-0.000958013	0.45594	-0.0013	0.45647	-0.00166
0.45899	-0.000384632	0.45721	-0.00098238	0.44861	-0.0013	0.46413	-0.00165
0.46464	-0.000367412	0.44548	-0.000978648	0.45214	-0.00133	0.45575	-0.00168
0.463	-0.000347375	0.45833	-0.001	0.44996	-0.00133	0.4451	-0.00168
0.44108	-0.000355259	0.44674	-0.001	0.45412	-0.00136	0.45792	-0.0017
0.4384	-0.000379524	0.45401	-0.00103	0.44075	-0.00134	0.45497	-0.0017
0.45136	-0.000408322	0.45044	-0.00102	0.4534	-0.00137	0.45132	-0.0017
0.44522	-0.000399082	0.45797	-0.00102	0.45086	-0.00136	0.44024	-0.00171
0.45862	-0.00039499	0.45012	-0.00102	0.44764	-0.0014	0.4316	-0.00174
0.45522	-0.000383566	0.44734	-0.00104	0.45196	-0.00141	0.44504	-0.00176
0.45304	-0.000406791	0.42943	-0.00106	0.45447	-0.00142	0.44997	-0.00174
0.44433	-0.000405319	0.43768	-0.00107	0.44531	-0.00142	0.44872	-0.00175
0.44701	-0.000426319	0.44388	-0.0011	0.45018	-0.00142	0.44691	-0.00176
0.45181	-0.000424362	0.43761	-0.00109	0.43987	-0.00143	0.44499	-0.00177
0.43963	-0.000424801	0.44265	-0.00109	0.44305	-0.00143	0.44144	-0.00176
0.44637	-0.000422948	0.43577	-0.00111	0.43753	-0.00146	0.43363	-0.00179
0.43618	-0.000441957	0.44123	-0.00111	0.42374	-0.00146	0.43897	-0.0018
0.44848	-0.000462438	0.43826	-0.00111	0.44072	-0.00149	0.43576	-0.00179
0.4448	-0.000448845	0.44372	-0.00112	0.44251	-0.00147	0.43125	-0.00181
0.44652	-0.000437029	0.43687	-0.00114	0.44081	-0.00148	0.42148	-0.00183
0.44448	-0.000435672	0.43368	-0.00115	0.42982	-0.00151	0.43734	-0.00184
0.43939	-0.000429241	0.42877	-0.00117	0.4321	-0.00151	0.43411	-0.00185
0.42761	-0.000449511	0.42594	-0.00117	0.4433	-0.00152	0.44082	-0.00187
0.41236	-0.000464764	0.43298	-0.00119	0.43035	-0.00149	0.44567	-0.00185
0.42301	-0.000470858	0.44469	-0.00118	0.42235	-0.00155	0.43231	-0.00185
0.43288	-0.000451417	0.44658	-0.00119	0.43334	-0.00154	0.43271	-0.00188
0.41929	-0.000455325	0.43299	-0.00121	0.42518	-0.00158	0.42608	-0.0019
0.42153	-0.000465109	0.42254	-0.00121	0.42346	-0.0016	0.4316	-0.00192
0.41754	-0.000481904	0.42498	-0.00124	0.43729	-0.0016	0.43368	-0.0019
0.43151	-0.000477129	0.42487	-0.00125	0.42899	-0.0016	0.42573	-0.00194
0.44026	-0.000476774	0.43429	-0.00125	0.4313	-0.00161	0.42732	-0.00194
0.42727	-0.000461847	0.42784	-0.00126	0.42268	-0.00164	0.4303	-0.00198
0.41269	-0.000478531	0.42847	-0.00128	0.42338	-0.00164	0.43752	-0.00194
0.40625	-0.000492424	0.4165	-0.00129	0.42382	-0.00165	0.43617	-0.00195
0.4086	-0.000512488	0.44144	-0.00129	0.41305	-0.00165	0.42147	-0.00196
0.42552	-0.000519287	0.42144	-0.00129	0.42632	-0.00166	0.42586	-0.00197
0.43277	-0.000512469	0.4085	-0.00131	0.42107	-0.00167	0.41747	-0.00199
0.4255	-0.000503771	0.41228	-0.00131	0.41121	-0.00169	0.40882	-0.002
0.42107	-0.000507269	0.40869	-0.00132	0.41385	-0.0017	0.42208	-0.00203
0.4161	-0.000510278	0.415	-0.00134	0.41751	-0.00168	0.42177	-0.00201
0.43091	-0.000518224	0.41424	-0.00134	0.42573	-0.00169	0.4132	-0.00201
0.42276	-0.000506017	0.41046	-0.00136	0.41867	-0.0017	0.40939	-0.00202
0.40839	-0.00050399	0.41333	-0.00136	0.42109	-0.00173	0.41093	-0.00204
0.41179	-0.000515459	0.40816	-0.00136	0.41347	-0.00172	0.41472	-0.00206
0.41185	-0.000521726	0.40932	-0.00137	0.41052	-0.00175	0.42007	-0.00204
0.40243	-0.000548213	0.41389	-0.00138	0.40929	-0.00176	0.40876	-0.00207
0.40949	-0.000547237	0.41227	-0.00139	0.401	-0.00176	0.4161	-0.00206
0.42492	-0.000524321	0.41083	-0.00139	0.40775	-0.0018	0.40144	-0.00211
0.41083	-0.000531625	0.41348	-0.0014	0.40639	-0.00179	0.40157	-0.00211
0.40928	-0.000516616	0.40442	-0.00142	0.40858	-0.00181	0.41073	-0.00213
0.41293	-0.00053235	0.40055	-0.00146	0.40303	-0.0018	0.40205	-0.00213
0.40872	-0.000542756	0.4125	-0.00145	0.41514	-0.00183	0.4193	-0.00213
0.39825	-0.000536072	0.42009	-0.00145	0.41169	-0.00181	0.41089	-0.00214
0.40058	-0.000541527	0.40308	-0.00144	0.40227	-0.00184	0.40486	-0.00216
0.40256	-0.00054744	0.40631	-0.00146	0.39039	-0.00186	0.40038	-0.00216
0.3885	-0.000573204	0.4056	-0.00146	0.3957	-0.00187	0.39614	-0.00216
0.39488	-0.000564852	0.40345	-0.00149	0.40567	-0.00188	0.39583	-0.00218
0.40213	-0.000566747	0.4041	-0.0015	0.40221	-0.00188	0.39353	-0.00217
0.39799	-0.000544174	0.39591	-0.0015	0.39384	-0.0019	0.39921	-0.0022
0.39411	-0.000551816	0.40474	-0.00151	0.41119	-0.00191	0.39569	-0.00219
0.40164	-0.00055332	0.39288	-0.00152	0.39904	-0.00191	0.39259	-0.00222
0.39658	-0.000575608	0.40164	-0.00152	0.39899	-0.00191	0.3981	-0.00221
0.38851	-0.000585407	0.4009	-0.00152	0.39257	-0.00192	0.39491	-0.00219
0.39964	-0.000581529	0.38609	-0.00152	0.37948	-0.00193	0.38141	-0.00223
0.38604	-0.000581236	0.39247	-0.00152	0.38854	-0.00195	0.3897	-0.00223
0.37978	-0.000587054	0.39377	-0.00154	0.39057	-0.00197	0.3889	-0.00226
0.38714	-0.000588972	0.39142	-0.00154	0.38403	-0.00195	0.38311	-0.00225
0.39539	-0.000592823	0.37693	-0.00157	0.39372	-0.00197	0.3894	-0.00227
0.39173	-0.000578472	0.38656	-0.00157	0.38717	-0.00198	0.38872	-0.0023
0.39294	-0.000582527	0.38367	-0.00156	0.4	-0.002	0.39046	-0.00229
0.38476	-0.000586968	0.38693	-0.00161	0.38606	-0.00198	0.38491	-0.0023
0.39004	-0.000596829	0.39527	-0.00159	0.39057	-0.00201	0.38666	-0.00231
0.37203	-0.000596866	0.3904	-0.0016	0.37801	-0.00202	0.38926	-0.00232
0.38176	-0.000604554	0.37955	-0.00159	0.37555	-0.00203	0.39366	-0.00231
0.37425	-0.000597936	0.37538	-0.00161	0.37954	-0.00204	0.386	-0.00235
0.36624	-0.000609108	0.38089	-0.00162	0.39181	-0.00206	0.38296	-0.00234
0.37993	-0.000598142	0.38116	-0.00162	0.38811	-0.00207	0.37575	-0.00237
0.38351	-0.000611528	0.37708	-0.00165	0.38662	-0.00207	0.38261	-0.00236
0.38401	-0.000602909	0.37779	-0.00164	0.38726	-0.00207	0.3869	-0.00237
0.37025	-0.000611505	0.37643	-0.00164	0.37885	-0.00207	0.38674	-0.00238
0.36689	-0.000602807	0.37692	-0.00167	0.37625	-0.00211	0.38842	-0.00236
0.38177	-0.000603467	0.37401	-0.00168	0.36418	-0.0021	0.38312	-0.00239
0.36308	-0.000632306	0.39168	-0.00166	0.37471	-0.00211	0.37683	-0.00239
0.35286	-0.000632059	0.37065	-0.00166	0.35239	-0.00211	0.37542	-0.0024
0.36628	-0.000630562	0.36879	-0.00166	0.36659	-0.00213	0.36604	-0.00241
0.37456	-0.000632109	0.37324	-0.00167	0.38045	-0.00214	0.37116	-0.00243
0.3787	-0.000623837	0.35834	-0.00168	0.37253	-0.00213	0.35691	-0.00243
0.37412	-0.000627082	0.35487	-0.00168	0.37669	-0.00214	0.38178	-0.00244
0.36823	-0.000624006	0.37375	-0.0017	0.3671	-0.00214	0.37653	-0.00245
0.37435	-0.000646329	0.36991	-0.00169	0.36365	-0.00216	0.3678	-0.00243
0.36219	-0.000631962	0.3612	-0.00169	0.35956	-0.00216	0.37271	-0.00246
0.36444	-0.000643583	0.36751	-0.00169	0.36618	-0.00218	0.36385	-0.00245
0.35889	-0.000654539	0.34767	-0.0017	0.3571	-0.00217	0.36786	-0.00248
0.35271	-0.000671769	0.36762	-0.00172	0.35554	-0.00219	0.35912	-0.00247
0.36667	-0.000645327	0.3666	-0.00172	0.35371	-0.00221	0.36139	-0.0025
0.36088	-0.000661879	0.36506	-0.00172	0.35606	-0.00221	0.36831	-0.0025
0.36526	-0.000654103	0.35678	-0.00173	0.36831	-0.00222	0.36732	-0.0025
0.35964	-0.000635409	0.35216	-0.00174	0.36489	-0.00222	0.35648	-0.00253
0.36496	-0.000642047	0.35638	-0.00175	0.36534	-0.00223	0.36645	-0.00252
0.35116	-0.000651758	0.36238	-0.00176	0.36199	-0.00221	0.37022	-0.00253
0.36068	-0.000644026	0.37735	-0.00175	0.35305	-0.00223	0.35916	-0.00251
0.35559	-0.000647397	0.35797	-0.00176	0.35206	-0.00224	0.34419	-0.00253
0.34834	-0.00066031	0.35405	-0.00175	0.33744	-0.00227	0.34115	-0.00253
0.34721	-0.000664383	0.34704	-0.00176	0.35421	-0.00228	0.35756	-0.00256
0.34948	-0.00065979	0.35282	-0.00177	0.3596	-0.00226	0.34254	-0.00256
0.3582	-0.00067183	0.34265	-0.00178	0.35159	-0.00226	0.35503	-0.00257
0.35846	-0.000664863	0.33961	-0.00178	0.34058	-0.00228	0.3418	-0.00257
0.3523	-0.000657136	0.34836	-0.00177	0.34983	-0.0023	0.34957	-0.00257
0.34883	-0.0006627	0.34559	-0.00179	0.35913	-0.00228	0.34761	-0.00259
0.34905	-0.00067625	0.33879	-0.00179	0.35496	-0.00227	0.35281	-0.00257
0.34042	-0.000685338	0.34702	-0.00178	0.34752	-0.00227	0.3451	-0.00259
0.33831	-0.00069726	0.34864	-0.00177	0.34357	-0.0023	0.34406	-0.00258
0.36118	-0.000688482	0.34615	-0.00176	0.34233	-0.00232	0.33828	-0.0026
0.34965	-0.000692207	0.34269	-0.00176	0.34276	-0.00233	0.34023	-0.00261
0.34493	-0.000696668	0.32854	-0.00179	0.349	-0.00232	0.34388	-0.00261
0.33693	-0.000696892	0.33266	-0.00182	0.34197	-0.00232	0.34073	-0.00263
0.34565	-0.000705984	0.33777	-0.00179	0.33364	-0.00232	0.34783	-0.00262
0.3511	-0.000699465	0.34699	-0.0018	0.33835	-0.00231	0.34589	-0.00262
0.34473	-0.000693412	0.3335	-0.00181	0.3387	-0.00233	0.33725	-0.00262
0.32227	-0.000687346	0.33868	-0.00182	0.34013	-0.00235	0.33879	-0.00264
0.32009	-0.000690579	0.33906	-0.00181	0.33572	-0.00235	0.32672	-0.00264
0.33158	-0.000712924	0.34034	-0.00183	0.34139	-0.00235	0.34158	-0.00266
0.33345	-0.000707946	0.33476	-0.00182	0.33085	-0.00235	0.33086	-0.00264
0.34342	-0.000710221	0.33894	-0.00181	0.32569	-0.00235	0.31889	-0.00265
0.32378	-0.000703395	0.32952	-0.00182	0.32104	-0.00238	0.32671	-0.00267
0.3381	-0.000697465	0.32293	-0.00183	0.33126	-0.00237	0.32536	-0.00268
0.32844	-0.000701238	0.32693	-0.00186	0.34055	-0.00235	0.33759	-0.00268
0.31399	-0.00071469	0.33029	-0.00185	0.34209	-0.00235	0.33621	-0.00265
0.33077	-0.000700344	0.33359	-0.00183	0.3167	-0.00237	0.32614	-0.00268
0.31714	-0.000709083	0.33272	-0.00183	0.32214	-0.00239	0.31916	-0.00269
0.32438	-0.000709191	0.32441	-0.00184	0.32955	-0.00239	0.32337	-0.00269
0.32068	-0.000723874	0.31496	-0.00184	0.3201	-0.00239	0.32246	-0.00269
0.33283	-0.000747062	0.31583	-0.00183	0.32922	-0.00239	0.31798	-0.00269
0.33411	-0.000747251	0.32724	-0.00185	0.3231	-0.0024	0.32159	-0.0027
0.33421	-0.000745248	0.31779	-0.00183	0.32407	-0.0024	0.31301	-0.0027
0.33107	-0.000713971	0.31018	-0.00186	0.31412	-0.0024	0.32711	-0.00272
0.31695	-0.000734285	0.30302	-0.00187	0.32691	-0.0024	0.31954	-0.00272
0.3111	-0.00074342	0.31778	-0.00187	0.32538	-0.0024	0.33056	-0.0027
0.31827	-0.000767533	0.33294	-0.00186	0.3096	-0.00241	0.3156	-0.00269
0.31089	-0.000745428	0.32262	-0.00185	0.31384	-0.00239	0.31231	-0.00271
0.32184	-0.000769199	0.3162	-0.00186	0.30905	-0.00243	0.31165	-0.00271
0.31603	-0.000734855	0.30969	-0.00184	0.31349	-0.00243	0.30437	-0.00273
0.31747	-0.000743955	0.31314	-0.00187	0.32022	-0.00244	0.30465	-0.00274
0.31396	-0.000752036	0.30724	-0.00187	0.3164	-0.00243	0.31902	-0.00273
0.30478	-0.000742553	0.30693	-0.00187	0.30987	-0.00242	0.31933	-0.00273
0.32032	-0.000758661	0.30754	-0.00187	0.31401	-0.00243	0.30249	-0.00274
0.305	-0.000733328	0.31357	-0.00187	0.32038	-0.00243	0.29808	-0.00276
0.30705	-0.000759642	0.30972	-0.00188	0.30618	-0.00242	0.31546	-0.00275
0.29927	-0.000742621	0.30245	-0.00188	0.31484	-0.00242	0.33082	-0.00274
0.30416	-0.000765789	0.32159	-0.0019	0.3007	-0.00242	0.31119	-0.00275
0.30639	-0.000771924	0.3145	-0.00186	0.30385	-0.00245	0.30458	-0.00274
0.30439	-0.000762857	0.30783	-0.00186	0.30606	-0.00246	0.29431	-0.00278
0.3113	-0.000756374	0.29299	-0.00186	0.31328	-0.00245	0.29331	-0.00278
0.30795	-0.000754681	0.2896	-0.0019	0.29879	-0.00245	0.31017	-0.00279
0.3043	-0.000773633	0.30955	-0.00188	0.3098	-0.00245	0.31676	-0.00278
0.29868	-0.000777572	0.29575	-0.00189	0.30351	-0.00244	0.31142	-0.00277
0.30471	-0.000798712	0.30241	-0.0019	0.30718	-0.00245	0.29812	-0.00276
0.29693	-0.000776216	0.30058	-0.00187	0.30206	-0.00246	0.29699	-0.00277
0.30161	-0.000798088	0.299	-0.00189	0.29942	-0.00247	0.29297	-0.00277
0.2911	-0.00079683	0.2974	-0.00189	0.29889	-0.00246	0.30317	-0.00278
0.29703	-0.000807179	0.3007	-0.00189	0.29073	-0.00245	0.30364	-0.00278
0.29891	-0.000819458	0.30479	-0.00187	0.2859	-0.00246	0.29087	-0.00277
0.30064	-0.000792435	0.30343	-0.00189	0.29237	-0.00247	0.28703	-0.00279
0.29184	-0.000808846	0.28772	-0.00189	0.29539	-0.00248	0.28038	-0.0028
0.29522	-0.00077481	0.2861	-0.00191	0.3017	-0.00245	0.30045	-0.00279
0.29085	-0.000801951	0.28903	-0.0019	0.29584	-0.00246	0.29908	-0.00278
0.28552	-0.000797877	0.29873	-0.00189	0.27952	-0.00246	0.30099	-0.00277
0.29315	-0.000804042	0.30263	-0.0019	0.27733	-0.00247	0.29539	-0.00278
0.28541	-0.000801267	0.29719	-0.00189	0.2919	-0.00247	0.28427	-0.00279
0.28544	-0.00079264	0.29474	-0.00191	0.27928	-0.00247	0.28935	-0.00281
0.29	-0.000818329	0.29294	-0.0019	0.28151	-0.00247	0.2871	-0.0028
0.28339	-0.00080876	0.28913	-0.00191	0.27319	-0.00247	0.28695	-0.0028
0.28139	-0.000822994	0.28762	-0.00189	0.28066	-0.00249	0.27768	-0.00279
0.28924	-0.000806102	0.2767	-0.0019	0.29283	-0.00249	0.28329	-0.00282
0.29625	-0.000812753	0.28468	-0.00194	0.29543	-0.00248	0.28228	-0.00283
0.28562	-0.000807318	0.29026	-0.00192	0.28034	-0.00248	0.28958	-0.00282
0.27686	-0.000817407	0.28229	-0.00192	0.27028	-0.00248	0.2897	-0.00282
0.27523	-0.000839879	0.27926	-0.0019	0.28264	-0.00248	0.28842	-0.0028
0.27059	-0.000845513	0.28141	-0.00191	0.28015	-0.00248	0.27937	-0.00281
0.28744	-0.000856544	0.27491	-0.00191	0.28185	-0.00251	0.26489	-0.00282
0.28853	-0.000818895	0.28599	-0.00192	0.27817	-0.00249	0.27384	-0.00284
0.29357	-0.000859285	0.26879	-0.00192	0.28385	-0.0025	0.27274	-0.00283
0.28576	-0.000842678	0.27048	-0.00192	0.27845	-0.00249	0.27538	-0.00282
0.28596	-0.000847354	0.27204	-0.00193	0.26907	-0.00249	0.26268	-0.00281
0.27718	-0.000854077	0.2626	-0.00193	0.27697	-0.00249	0.26334	-0.00283
0.27141	-0.0008477	0.27611	-0.00192	0.27248	-0.00247	0.27723	-0.00283
0.26927	-0.000858934	0.26834	-0.00191	0.26966	-0.00247	0.27512	-0.00282
0.27117	-0.000853488	0.26996	-0.00191	0.25998	-0.00247	0.27194	-0.00283
0.24999	-0.000877097	0.26313	-0.00189	0.26233	-0.00249	0.27426	-0.00282
0.2646	-0.000869344	0.26176	-0.0019	0.2701	-0.0025	0.26689	-0.00284
0.274	-0.000858378	0.2612	-0.00192	0.27371	-0.0025	0.2621	-0.00285
0.27324	-0.000852501	0.25058	-0.00192	0.26971	-0.00247	0.26005	-0.00285
0.26709	-0.000861177	0.26396	-0.00193	0.256	-0.00249	0.26861	-0.00285
0.25778	-0.000865118	0.2641	-0.00192	0.26937	-0.0025	0.2738	-0.00284
0.2583	-0.000866378	0.25959	-0.00193	0.2669	-0.00249	0.27347	-0.00285
0.25388	-0.000888887	0.25427	-0.00192	0.26761	-0.00251	0.2669	-0.00285
0.24654	-0.000861104	0.25882	-0.00194	0.26272	-0.00249	0.2657	-0.00286
0.24715	-0.000877198	0.25818	-0.00194	0.25694	-0.0025	0.25623	-0.00286
0.25394	-0.000866028	0.26625	-0.00193	0.25077	-0.00251	0.26571	-0.00286
0.26387	-0.000908561	0.25661	-0.00191	0.2523	-0.00252	0.26227	-0.00285
0.26152	-0.000885146	0.24228	-0.00192	0.27151	-0.00251	0.25522	-0.00286
0.26583	-0.00089076	0.25269	-0.00194	0.26804	-0.0025	0.24334	-0.00287
0.26085	-0.000877536	0.25404	-0.00194	0.26766	-0.0025	0.25728	-0.00287
0.26316	-0.000884999	0.26106	-0.00194	0.25112	-0.00249	0.26809	-0.00286
0.24887	-0.000906688	0.2513	-0.00192	0.25224	-0.00249	0.26545	-0.00284
0.24569	-0.000897402	0.25379	-0.00193	0.24402	-0.00251	0.24623	-0.00286
0.24366	-0.000914389	0.25203	-0.00192	0.24445	-0.00251	0.2397	-0.00285
0.24629	-0.000917816	0.24633	-0.00194	0.25242	-0.00249	0.24533	-0.00287
0.25883	-0.000935821	0.24368	-0.00194	0.24798	-0.0025	0.25164	-0.00286
0.24887	-0.000903702	0.24926	-0.00191	0.24452	-0.0025	0.25401	-0.00285
0.23762	-0.000916202	0.24184	-0.00192	0.24306	-0.00252	0.24813	-0.00287
0.24941	-0.000914589	0.23858	-0.00192	0.24677	-0.00252	0.24437	-0.00287
0.25539	-0.000917559	0.23037	-0.00195	0.25509	-0.00249	0.25199	-0.00288
0.24248	-0.000928123	0.24996	-0.00193	0.25346	-0.00249	0.24942	-0.00288
0.23713	-0.000918522	0.25896	-0.00194	0.23149	-0.00249	0.24462	-0.00288
0.24573	-0.000946928	0.24564	-0.00192	0.23746	-0.00251	0.24709	-0.00288
0.23415	-0.00092992	0.23915	-0.00193	0.2365	-0.0025	0.24027	-0.00287
0.2336	-0.000943398	0.23258	-0.00194	0.24326	-0.00251	0.23515	-0.00288
0.23661	-0.000934493	0.24065	-0.00194	0.24542	-0.00252	0.24678	-0.00291
0.23625	-0.000942926	0.24312	-0.00195	0.24119	-0.00251	0.24143	-0.0029
0.23486	-0.000932667	0.23718	-0.00193	0.23697	-0.00252	0.24492	-0.00289
0.24697	-0.000943403	0.23565	-0.00196	0.23209	-0.00252	0.2369	-0.00289
0.23426	-0.000947629	0.22566	-0.00194	0.24733	-0.00251	0.23692	-0.00289
0.23844	-0.000945091	0.22661	-0.00198	0.24409	-0.00252	0.24024	-0.0029
0.22382	-0.000953803	0.23941	-0.00195	0.23079	-0.00252	0.23271	-0.00288
0.23004	-0.000958516	0.24026	-0.00194	0.22186	-0.00249	0.23782	-0.00288
0.23578	-0.000999522	0.23335	-0.00194	0.22679	-0.00252	0.22583	-0.00288
0.22533	-0.000970171	0.2407	-0.00193	0.21377	-0.00254	0.22267	-0.0029
0.23397	-0.000980543	0.21926	-0.00195	0.23056	-0.00254	0.21782	-0.00291
0.22366	-0.000979907	0.22215	-0.00195	0.22506	-0.00251	0.23452	-0.00292
0.224	-0.000983461	0.22731	-0.00197	0.23906	-0.00251	0.22967	-0.0029
0.23451	-0.000983536	0.2193	-0.00193	0.22882	-0.0025	0.22168	-0.00289
0.22769	-0.000980254	0.22257	-0.00194	0.22689	-0.0025	0.22145	-0.00291
0.2197	-0.00101	0.21406	-0.00193	0.22829	-0.00252	0.21988	-0.00291
0.22807	-0.000970319	0.2176	-0.00196	0.22442	-0.00252	0.22418	-0.00291
0.22333	-0.000992494	0.22384	-0.00195	0.22979	-0.0025	0.22369	-0.00291
0.21825	-0.00101	0.2305	-0.00193	0.2082	-0.00252	0.22904	-0.00291
0.21638	-0.00102	0.23053	-0.00194	0.21621	-0.00253	0.20136	-0.00293
0.21381	-0.001	0.2109	-0.00193	0.21741	-0.00253	0.22383	-0.00292
0.2303	-0.000999989	0.21141	-0.00197	0.21981	-0.00252	0.21602	-0.00293
0.20972	-0.00101	0.20899	-0.00194	0.2286	-0.00254	0.22837	-0.00294
0.20814	-0.00101	0.2216	-0.00197	0.23098	-0.00251	0.22694	-0.00293
0.2141	-0.00103	0.22361	-0.00196	0.21727	-0.00253	0.21649	-0.00292
0.2179	-0.00101	0.23202	-0.00197	0.21015	-0.00251	0.20883	-0.00293
0.20616	-0.00103	0.2131	-0.00195	0.21585	-0.00253	0.202	-0.00294
0.20674	-0.00102	0.20907	-0.00197	0.21631	-0.00254	0.21993	-0.00294
0.20905	-0.00103	0.21727	-0.00197	0.2088	-0.00253	0.20472	-0.00294
0.20908	-0.00103	0.21313	-0.00195	0.20468	-0.00253	0.21233	-0.00295
0.20684	-0.00104	0.20984	-0.00196	0.20447	-0.00254	0.1982	-0.00294
0.2102	-0.00105	0.19834	-0.00196	0.21159	-0.00255	0.20049	-0.00295
0.20462	-0.00102	0.21485	-0.00197	0.2181	-0.00252	0.19765	-0.00297
0.19753	-0.00104	0.19584	-0.00197	0.21576	-0.00253	0.21476	-0.00296
0.18834	-0.00104	0.20883	-0.00198	0.20553	-0.00252	0.21311	-0.00295
0.19577	-0.00107	0.21229	-0.00197	0.19866	-0.00252	0.20491	-0.00293
0.19514	-0.00107	0.2105	-0.00194	0.1934	-0.00253	0.19908	-0.00295
0.21223	-0.00107	0.1939	-0.00196	0.20017	-0.00254	0.19875	-0.00297
0.20201	-0.00107	0.18945	-0.00195	0.19971	-0.00254	0.19626	-0.00298
0.20587	-0.00106	0.196	-0.00197	0.19969	-0.00254	0.20152	-0.00297
0.19498	-0.00108	0.19366	-0.00196	0.19538	-0.00256	0.20013	-0.00296
0.19579	-0.00106	0.19856	-0.00196	0.19668	-0.00253	0.19508	-0.00297
0.21513	-0.00109	0.19823	-0.00197	0.20382	-0.00254	0.19778	-0.00298
0.18784	-0.00107	0.20301	-0.00198	0.19933	-0.00254	0.20105	-0.00298
0.19206	-0.0011	0.19139	-0.00197	0.19359	-0.00255	0.20299	-0.00299
0.18667	-0.00108	0.19484	-0.00196	0.19382	-0.00254	0.20161	-0.00298
0.18162	-0.0011	0.19166	-0.00198	0.19187	-0.00255	0.19734	-0.00296
0.19328	-0.00108	0.19152	-0.00196	0.18024	-0.00256	0.19175	-0.00299
0.19763	-0.00109	0.18646	-0.00199	0.19419	-0.00256	0.18211	-0.003
0.18308	-0.00111	0.18469	-0.00198	0.18799	-0.00257	0.19165	-0.00303
0.18227	-0.00108	0.18399	-0.002	0.18446	-0.00254	0.1935	-0.003
0.18422	-0.0011	0.18284	-0.00199	0.18816	-0.00255	0.20377	-0.003
0.17736	-0.0011	0.19011	-0.00198	0.19851	-0.00255	0.18925	-0.003
0.18543	-0.00112	0.18472	-0.00199	0.19053	-0.00256	0.19241	-0.003
0.18783	-0.0011	0.19007	-0.00198	0.19163	-0.00255	0.18208	-0.00301
0.18208	-0.00111	0.19118	-0.00199	0.1864	-0.00257	0.18114	-0.00302
0.17844	-0.00113	0.19	-0.00197	0.17322	-0.00257	0.19092	-0.00301
0.18553	-0.00113	0.18141	-0.00197	0.18102	-0.00257	0.1814	-0.003
0.18299	-0.00114	0.17543	-0.00197	0.17838	-0.00258	0.17477	-0.00302
0.18204	-0.00113	0.17561	-0.00199	0.18997	-0.00255	0.17994	-0.00303
0.17635	-0.00113	0.17493	-0.00198	0.1736	-0.00257	0.18018	-0.00304
0.17907	-0.00112	0.17667	-0.00199	0.17704	-0.00256	0.18939	-0.00304
0.17687	-0.00116	0.1733	-0.00199	0.18074	-0.00257	0.17091	-0.00302
0.17162	-0.00116	0.18941	-0.00197	0.18042	-0.00256	0.1832	-0.00303
0.17945	-0.00117	0.18032	-0.002	0.17542	-0.00257	0.1663	-0.00302
0.1809	-0.00117	0.17124	-0.00199	0.17322	-0.00258	0.16967	-0.00306
0.16459	-0.00117	0.18214	-0.002	0.16889	-0.00257	0.17544	-0.00305
0.17042	-0.00119	0.17077	-0.00199	0.17039	-0.00259	0.17667	-0.00306
0.17222	-0.00117	0.16962	-0.00201	0.16745	-0.00259	0.16778	-0.00306
0.17009	-0.00117	0.15337	-0.00201	0.17192	-0.0026	0.16322	-0.00306
0.1709	-0.00115	0.16451	-0.00201	0.16769	-0.00257	0.16333	-0.00307
0.16481	-0.00117	0.1705	-0.00202	0.17356	-0.00259	0.17238	-0.00307
0.1647	-0.00115	0.17537	-0.00202	0.16975	-0.00257	0.17341	-0.00307
0.17275	-0.00118	0.16999	-0.00202	0.15918	-0.00259	0.16545	-0.00306
0.15529	-0.00119	0.16836	-0.002	0.154	-0.00261	0.16054	-0.00306
0.15299	-0.0012	0.15276	-0.00201	0.1685	-0.0026	0.16731	-0.00308
0.15698	-0.0012	0.17254	-0.00201	0.16064	-0.00259	0.15442	-0.0031
0.17012	-0.00117	0.16381	-0.00203	0.14822	-0.0026	0.14711	-0.00309
0.16315	-0.00119	0.15566	-0.002	0.147	-0.00264	0.16646	-0.00312
0.15307	-0.0012	0.15019	-0.00203	0.17118	-0.00261	0.16521	-0.0031
0.15573	-0.00121	0.14541	-0.00203	0.1726	-0.00261	0.16496	-0.00309
0.15213	-0.00121	0.15055	-0.00202	0.15323	-0.00259	0.16044	-0.00311
0.15765	-0.00122	0.15762	-0.00204	0.15762	-0.00261	0.15533	-0.0031
0.15128	-0.00124	0.1577	-0.00201	0.1426	-0.00261	0.15932	-0.00312
0.14812	-0.00122	0.15785	-0.00203	0.14303	-0.00263	0.1612	-0.00309
0.15164	-0.00124	0.15298	-0.002	0.15687	-0.00262	0.14013	-0.0031
0.15373	-0.00125	0.15394	-0.00202	0.1554	-0.00261	0.14874	-0.00313
0.1634	-0.00126	0.14625	-0.00203	0.15727	-0.00265	0.14306	-0.00314
0.15612	-0.00123	0.15068	-0.00204	0.15396	-0.00261	0.14495	-0.00313
0.15738	-0.00125	0.14297	-0.00203	0.15081	-0.00263	0.15264	-0.00313
0.14132	-0.00123	0.142	-0.00205	0.14632	-0.00261	0.15966	-0.00314
0.13831	-0.00125	0.14038	-0.00205	0.14494	-0.00264	0.15467	-0.00312
0.14003	-0.00127	0.14551	-0.00204	0.14854	-0.00262	0.14277	-0.00314
0.13486	-0.00128	0.15565	-0.00206	0.15281	-0.00262	0.13383	-0.00314
0.13682	-0.00126	0.14787	-0.00205	0.12949	-0.00265	0.15063	-0.00316
0.13602	-0.00125	0.14386	-0.00205	0.14069	-0.00265	0.14172	-0.00315
0.13014	-0.00126	0.13473	-0.00204	0.14194	-0.00265	0.13856	-0.00317
0.13147	-0.00128	0.13958	-0.00206	0.14856	-0.00264	0.14038	-0.00318
0.14769	-0.00128	0.13511	-0.00207	0.15132	-0.00265	0.13846	-0.00317
0.13342	-0.00126	0.13822	-0.00207	0.14196	-0.00265	0.14841	-0.00319
0.13624	-0.00128	0.13709	-0.00207	0.13356	-0.00266	0.14301	-0.00318
0.13974	-0.00128	0.13383	-0.00206	0.13451	-0.00266	0.15092	-0.0032
0.1184	-0.00129	0.14058	-0.00208	0.13559	-0.00266	0.13807	-0.00318
0.12053	-0.00131	0.13009	-0.00208	0.14061	-0.00267	0.13907	-0.00319
0.13584	-0.00133	0.12988	-0.00207	0.13576	-0.00267	0.1374	-0.0032
0.14716	-0.00133	0.13652	-0.00206	0.14192	-0.00272	0.1285	-0.00322
0.13919	-0.0013	0.12272	-0.00209	0.12695	-0.00268	0.12166	-0.00322
0.14233	-0.00132	0.12843	-0.00209	0.12289	-0.00269	0.13227	-0.00322
0.12395	-0.00132	0.13596	-0.00209	0.13222	-0.00269	0.12564	-0.00322
0.12915	-0.00133	0.12253	-0.0021	0.14141	-0.00269	0.13474	-0.00321
0.1241	-0.00132	0.13187	-0.00211	0.12578	-0.00269	0.13734	-0.00323
0.12137	-0.00133	0.13222	-0.00209	0.12686	-0.00267	0.1208	-0.00322
0.12733	-0.00134	0.11715	-0.00208	0.11774	-0.0027	0.11954	-0.00325
0.11061	-0.00135	0.11255	-0.00211	0.13182	-0.0027	0.12776	-0.00323
0.12425	-0.00136	0.12996	-0.0021	0.11368	-0.00272	0.12766	-0.00324
0.11652	-0.00135	0.13007	-0.0021	0.11456	-0.0027	0.12245	-0.00326
0.12757	-0.00136	0.12455	-0.00212	0.12064	-0.00273	0.11705	-0.00326
0.12246	-0.00133	0.12153	-0.00212	0.11472	-0.00272	0.11601	-0.00328
0.12619	-0.00135	0.12232	-0.00213	0.1322	-0.00272	0.12267	-0.00327
0.10805	-0.00136	0.11546	-0.00213	0.11787	-0.00272	0.12849	-0.00329
0.10639	-0.00136	0.1174	-0.00215	0.1207	-0.00272	0.12658	-0.00328
0.10644	-0.00137	0.12415	-0.00214	0.10967	-0.00274	0.11975	-0.00329
0.11606	-0.00137	0.12545	-0.00212	0.10769	-0.00273	0.11427	-0.00329
0.12375	-0.00139	0.12452	-0.00214	0.10117	-0.00278	0.11428	-0.0033
0.11007	-0.00138	0.11543	-0.00214	0.1126	-0.00275	0.10888	-0.00331
0.11171	-0.0014	0.11633	-0.00215	0.11008	-0.00277	0.11471	-0.00331
0.11249	-0.00142	0.10934	-0.00217	0.10871	-0.00277	0.11127	-0.00333
0.12197	-0.0014	0.11865	-0.00218	0.11401	-0.00277	0.12009	-0.00333
0.12549	-0.00139	0.10937	-0.00216	0.12209	-0.00277	0.11112	-0.00334
0.10986	-0.0014	0.12437	-0.00218	0.11159	-0.00277	0.10191	-0.00331
0.10711	-0.00142	0.11363	-0.00215	0.10013	-0.00278	0.1116	-0.00334
0.09793	-0.00143	0.11393	-0.00218	0.10898	-0.00279	0.10276	-0.00334
0.10972	-0.00144	0.11224	-0.00218	0.10116	-0.0028	0.10507	-0.00333
0.10651	-0.00143	0.11663	-0.00218	0.10187	-0.00279	0.09069	-0.00334
0.10205	-0.00144	0.10847	-0.00218	0.1056	-0.00281	0.09823	-0.00337
0.10353	-0.00144	0.10096	-0.00219	0.09699	-0.00281	0.10761	-0.00338
0.11069	-0.00145	0.08767	-0.00219	0.10207	-0.00282	0.11137	-0.00336
0.10395	-0.00143	0.09978	-0.00221	0.09689	-0.0028	0.10015	-0.00338
0.10288	-0.00144	0.10465	-0.00221	0.10227	-0.0028	0.09973	-0.00338
0.11204	-0.00145	0.09166	-0.00221	0.09856	-0.00283	0.09576	-0.00339
0.10012	-0.00144	0.10798	-0.00222	0.09103	-0.00281	0.10062	-0.00339
0.08565	-0.00147	0.10908	-0.00222	0.09274	-0.00282	0.10058	-0.00341
0.08779	-0.00149	0.1007	-0.00222	0.09894	-0.00284	0.09441	-0.00342
0.09611	-0.00147	0.09111	-0.00223	0.09998	-0.00286	0.10089	-0.00342
0.10397	-0.00149	0.0927	-0.00223	0.10026	-0.00285	0.09227	-0.00344
0.09719	-0.00148	0.10217	-0.00224	0.09902	-0.00286	0.08706	-0.00344
0.09114	-0.00148	0.09089	-0.00224	0.09451	-0.00289	0.08801	-0.00346
0.09643	-0.00148	0.08613	-0.00227	0.09588	-0.00287	0.09202	-0.00344
0.08762	-0.0015	0.08482	-0.00226	0.09893	-0.00287	0.10994	-0.00347
0.0886	-0.0015	0.09287	-0.00229	0.09172	-0.00288	0.09264	-0.00346
0.09279	-0.0015	0.08839	-0.00228	0.08675	-0.00289	0.08245	-0.00346
0.07729	-0.00149	0.09251	-0.00227	0.08517	-0.00287	0.0882	-0.00347
0.07731	-0.00154	0.09288	-0.00228	0.084	-0.0029	0.08125	-0.00348
0.08925	-0.00153	0.08481	-0.00228	0.07527	-0.00292	0.0801	-0.0035
0.08894	-0.00153	0.07629	-0.0023	0.09784	-0.00293	0.08037	-0.00349
0.09152	-0.00152	0.07138	-0.00231	0.08477	-0.00292	0.08246	-0.00351
0.09064	-0.00151	0.07112	-0.00231	0.0879	-0.00292	0.08065	-0.00351
0.08667	-0.00154	0.07226	-0.0023	0.08252	-0.00293	0.08492	-0.0035
0.07053	-0.00155	0.08317	-0.00231	0.07868	-0.00292	0.08627	-0.00349
0.08031	-0.00155	0.07305	-0.00231	0.06621	-0.00292	0.07645	-0.00352
0.06715	-0.00155	0.07831	-0.0023	0.07631	-0.00295	0.07645	-0.00353
0.07333	-0.00156	0.06615	-0.00233	0.07735	-0.00294	0.07835	-0.00353
0.07214	-0.00157	0.07024	-0.00231	0.07915	-0.00295	0.07716	-0.00354
0.08114	-0.00156	0.07468	-0.00233	0.06677	-0.00294	0.05926	-0.00356
0.07303	-0.00158	0.07048	-0.00232	0.06953	-0.00297	0.07169	-0.00358
0.07163	-0.00157	0.06671	-0.00235	0.07924	-0.00298	0.06626	-0.00358
0.07615	-0.00157	0.05955	-0.00235	0.08373	-0.00297	0.07576	-0.00359
0.0669	-0.00157	0.07939	-0.00235	0.06777	-0.00297	0.07513	-0.00358
0.06892	-0.00159	0.06947	-0.00237	0.07205	-0.00299	0.07445	-0.00359
0.05935	-0.00159	0.07278	-0.00237	0.06433	-0.00299	0.0788	-0.00361
0.05936	-0.00161	0.06235	-0.00238	0.07077	-0.00302	0.06786	-0.00361
0.05822	-0.0016	0.06365	-0.00237	0.0609	-0.00304	0.06996	-0.00363
0.06603	-0.0016	0.06142	-0.00239	0.06626	-0.00303	0.06276	-0.00363
0.06135	-0.00161	0.06053	-0.0024	0.06674	-0.00303	0.05989	-0.00364
0.07343	-0.00161	0.06353	-0.00241	0.06605	-0.00303	0.06742	-0.00363
0.06415	-0.00162	0.06366	-0.00241	0.06755	-0.00305	0.06133	-0.00366
0.07742	-0.0016	0.05772	-0.00243	0.06755	-0.00304	0.0586	-0.00366
0.06599	-0.00161	0.05765	-0.00243	0.06936	-0.00306	0.06488	-0.00366
0.04445	-0.00161	0.06421	-0.00242	0.07098	-0.00305	0.05856	-0.00366
0.05829	-0.00164	0.06873	-0.00243	0.05845	-0.00304	0.04911	-0.00367
0.05439	-0.00166	0.06015	-0.00242	0.04329	-0.00307	0.05945	-0.00368
0.05354	-0.00164	0.05361	-0.00242	0.05272	-0.00308	0.05528	-0.0037
0.06651	-0.00165	0.03872	-0.00242	0.05112	-0.0031	0.0533	-0.00371
0.06372	-0.00165	0.04724	-0.00245	0.06022	-0.0031	0.05254	-0.00371
0.05571	-0.00166	0.04251	-0.00246	0.0589	-0.0031	0.05828	-0.00371
0.04956	-0.00166	0.0595	-0.00245	0.0511	-0.00309	0.05652	-0.00371
0.04876	-0.00167	0.04488	-0.00248	0.05343	-0.00311	0.04642	-0.00373
0.05748	-0.00167	0.04667	-0.00246	0.04338	-0.00311	0.05228	-0.00374
0.05705	-0.00167	0.04875	-0.00247	0.05319	-0.00312	0.04715	-0.00373
0.04408	-0.00168	0.04979	-0.00248	0.04494	-0.00311	0.04626	-0.00375
0.03329	-0.0017	0.05468	-0.00249	0.03606	-0.00313	0.04853	-0.00376
0.04922	-0.00172	0.04552	-0.00248	0.04554	-0.00317	0.05592	-0.00378
0.04806	-0.00168	0.04569	-0.0025	0.05418	-0.00315	0.04617	-0.00379
0.05625	-0.00169	0.03733	-0.00251	0.04563	-0.00318	0.04591	-0.00381
0.03673	-0.00166	0.04323	-0.00253	0.03939	-0.00318	0.04457	-0.00381
0.04464	-0.00169	0.04736	-0.00254	0.05552	-0.00318	0.05883	-0.00381
0.03292	-0.00171	0.04826	-0.00254	0.03803	-0.00316	0.04144	-0.00382
0.05137	-0.00171	0.05668	-0.00254	0.03453	-0.00318	0.02467	-0.00382
0.03884	-0.00171	0.04028	-0.00253	0.03301	-0.00321	0.03777	-0.00384
0.0348	-0.0017	0.03506	-0.00256	0.04124	-0.00321	0.03855	-0.00383
0.02903	-0.00172	0.03266	-0.00255	0.02839	-0.00322	0.03792	-0.00385
0.03645	-0.00174	0.0321	-0.00256	0.03445	-0.00321	0.03898	-0.00386
0.03113	-0.00174	0.03106	-0.00257	0.03463	-0.00325	0.03951	-0.00388
0.03167	-0.00173	0.03173	-0.00257	0.03038	-0.00323	0.03577	-0.00389
0.04719	-0.00173	0.02767	-0.00258	0.02874	-0.00324	0.03798	-0.00389
0.02967	-0.00172	0.03666	-0.00259	0.02777	-0.00324	0.04369	-0.0039
0.02582	-0.00174	0.02807	-0.00259	0.03893	-0.00325	0.03081	-0.00387
0.02844	-0.00177	0.02453	-0.00259	0.02596	-0.00326	0.02742	-0.0039
0.03353	-0.00177	0.03009	-0.0026	0.02617	-0.00326	0.02114	-0.00391
0.04693	-0.00177	0.03059	-0.00259	0.01729	-0.00331	0.02828	-0.00395
0.04279	-0.00175	0.02879	-0.00262	0.01853	-0.00329	0.02325	-0.00395
0.02189	-0.00176	0.02225	-0.00261	0.0301	-0.00331	0.02791	-0.00395
0.01239	-0.00179	0.02275	-0.00263	0.01251	-0.00331	0.0369	-0.00396
0.01858	-0.00179	0.01204	-0.00264	0.03708	-0.00331	0.0243	-0.00395
0.01799	-0.00177	0.02676	-0.00265	0.02402	-0.0033	0.01708	-0.00398
0.02968	-0.00177	0.0268	-0.00265	0.01877	-0.00331	0.01804	-0.00398
0.00692	-0.00178	0.02871	-0.00265	0.02121	-0.00334	0.03032	-0.00401
0.01849	-0.0018	0.01993	-0.00267	0.02556	-0.00335	0.03156	-0.00399
0.01794	-0.00181	0.01946	-0.00268	0.02228	-0.00335	0.01583	-0.00401
0.01744	-0.00181	0.03302	-0.00267	0.00845	-0.00335	0.019	-0.00402
0.02011	-0.0018	0.01191	-0.00269	0.01884	-0.00338	0.0107	-0.00405
0.01993	-0.00179	0.01369	-0.00269	0.0127	-0.00339	0.01222	-0.00405
0.01165	-0.00181	0.00473	-0.0027	0.02822	-0.0034	0.02612	-0.00406
0.00364	-0.00181	0.01488	-0.00272	0.02888	-0.00338	0.02304	-0.00406
0.01676	-0.00181	0.01698	-0.00274	0.01877	-0.00339	0.01385	-0.00406
0.01572	-0.00183	0.01066	-0.00272	0.00968	-0.00342	0.01877	-0.0041
0.03041	-0.00181	0.02805	-0.00272	0.0126	-0.00341	0.01698	-0.00408
0.01083	-0.00183	0.01059	-0.00272	0.00854	-0.00344	0.00227	-0.00411
-0.00325	-0.00184	0.0084	-0.00273	0.00841	-0.00344	0.01082	-0.00411
0.00952	-0.00188	0.00247	-0.00273	0.00654	-0.00346	0.01574	-0.00411
0.01704	-0.00186	-0.00249	-0.00275	0.00479	-0.00344	-3.69572e-05	-0.00414
0.0243	-0.00185	-0.0038	-0.00276	0.00126	-0.00347	0.00548	-0.00415
0.01464	-0.00183	0.00876	-0.00276	0.01281	-0.00348	0.00428	-0.00416
0.00966	-0.00185	0.00168	-0.00277	0.01824	-0.00349	0.01637	-0.00415
-0.01617	-0.00186	0.0026	-0.00277	0.00925	-0.00348	0.00954	-0.00417
0.00047183	-0.00189	0.00315	-0.0028	0.0054	-0.00348	-0.00105	-0.00416
0.00967	-0.00188	0.00846	-0.00279	0.00397	-0.00351	0.00866	-0.00417
0.00149	-0.00186	0.00347	-0.00279	0.000536622	-0.0035	-0.00949	-0.00417
0.000354989	-0.00188	-0.00563	-0.00279	-0.01225	-0.00354	-0.004	-0.00421
-0.00671	-0.00187	-0.00242	-0.00279	-0.00664	-0.00354	-0.000246208	-0.00421
-0.000198409	-0.00189	-0.01538	-0.00283	0.00455	-0.00355	0.00133	-0.00422
-0.00476	-0.00187	-0.00572	-0.00284	-0.00268	-0.00355	-0.0028	-0.00425
0.00885	-0.00187	0.00132	-0.00284	-0.00604	-0.00356	0.000874398	-0.00425
-0.008	-0.00187	-0.00735	-0.00285	-0.00388	-0.00357	-0.00425	-0.00427
-0.00594	-0.00187	-0.000434215	-0.00286	-0.000171855	-0.00356	0.0063	-0.00427
-0.01491	-0.0019	-0.00238	-0.00286	-0.00542	-0.00359	0.00496	-0.0043
-0.00939	-0.0019	0.00279	-0.00287	-0.0045	-0.00359	-0.0049	-0.0043
-0.01722	-0.00192	-0.01201	-0.00286	-0.00303	-0.00362	-0.00642	-0.0043
-0.00388	-0.0019	-0.01051	-0.00287	-0.01771	-0.00362	-0.01727	-0.00434
0.00801	-0.00189	-0.00693	-0.00288	-0.01551	-0.00364	-0.01245	-0.00436
-0.01679	-0.00191	-0.02232	-0.00288	-0.02341	-0.00364	-0.01077	-0.00435
-0.00767	-0.00193	-0.03192	-0.00292	-0.00962	-0.00366	-0.00979	-0.00434
-0.01238	-0.00192	-0.02613	-0.00291	-0.00727	-0.00365	-0.00774	-0.00437
-0.00449	-0.00192	-0.0207	-0.00292	-0.00719	-0.00365	-0.01027	-0.00436
-0.01687	-0.00191	-0.01976	-0.00292	-0.01397	-0.00368	-0.02292	-0.00438
-0.01818	-0.00193	-0.00875	-0.00293	-0.01326	-0.00367	-0.01999	-0.00439
-0.01992	-0.00197	-0.01763	-0.00292	-0.01724	-0.00369	-0.02732	-0.00439
-0.01699	-0.00195	-0.0165	-0.00294	-0.01776	-0.00369	-0.01505	-0.0044
-0.01316	-0.00196	-0.02458	-0.00293	-0.02275	-0.00371	-0.03323	-0.00442
-0.01112	-0.00195	-0.02134	-0.00295	-0.02856	-0.00371	-0.0243	-0.00445
-0.02082	-0.00195	-0.03405	-0.00296	-0.01562	-0.00373	-0.01845	-0.00442
-0.0259	-0.00193	-0.02419	-0.00298	-0.02842	-0.00374	-0.021	-0.00447
-0.02162	-0.00194	-0.03881	-0.00299	-0.03232	-0.00372	-0.02084	-0.00445
-0.02219	-0.00194	-0.02345	-0.00298	-0.03253	-0.00374	-0.00945	-0.00446
-0.03839	-0.00195	-0.01478	-0.00299	-0.02766	-0.00375	-0.03593	-0.00449
-0.0346	-0.00195	-0.02278	-0.00299	-0.02208	-0.00377	-0.03439	-0.00449
-0.02685	-0.00197	-0.01741	-0.00299	-0.03106	-0.00377	-0.02945	-0.00452
-0.03105	-0.00197	-0.02294	-0.00301	-0.03063	-0.0038	-0.02857	-0.00451
-0.03746	-0.00196	-0.02848	-0.003	-0.03466	-0.0038	-0.02977	-0.00455
-0.03212	-0.00198	-0.03037	-0.00302	-0.03188	-0.00382	-0.03071	-0.00453
-0.03077	-0.00196	-0.03766	-0.00303	-0.02212	-0.00384	-0.02438	-0.00458
-0.02991	-0.00196	-0.03023	-0.00305	-0.02233	-0.00382	-0.03237	-0.00458
-0.03945	-0.00198	-0.0479	-0.00305	-0.03335	-0.00385	-0.02795	-0.00459
-0.04419	-0.00199	-0.02814	-0.00306	-0.04801	-0.00384	-0.02539	-0.00459
-0.03604	-0.002	-0.03792	-0.00305	-0.03096	-0.00386	-0.0353	-0.00459
-0.03477	-0.00198	-0.02516	-0.00307	-0.03818	-0.00387	-0.04099	-0.00461
-0.04124	-0.00201	-0.02748	-0.00305	-0.04461	-0.0039	-0.04933	-0.00461
-0.03662	-0.002	-0.0446	-0.00306	-0.0415	-0.0039	-0.04647	-0.00464
-0.03503	-0.00202	-0.03796	-0.00308	-0.0336	-0.0039	-0.04521	-0.00463
-0.04048	-0.00199	-0.04751	-0.0031	-0.04897	-0.0039	-0.03564	-0.00467
-0.03526	-0.00201	-0.0437	-0.0031	-0.0463	-0.00392	-0.0393	-0.00466
-0.05068	-0.002	-0.05228	-0.0031	-0.03381	-0.00391	-0.04131	-0.00467
-0.04022	-0.00202	-0.04999	-0.00312	-0.04221	-0.00391	-0.04788	-0.00467
-0.04513	-0.00201	-0.03454	-0.00311	-0.04663	-0.00393	-0.04944	-0.0047
-0.05246	-0.00203	-0.04915	-0.0031	-0.04962	-0.00392	-0.0386	-0.00471
-0.05609	-0.00202	-0.05117	-0.00313	-0.04626	-0.00395	-0.05074	-0.00471
-0.03911	-0.00201	-0.04423	-0.00314	-0.05345	-0.00396	-0.06377	-0.00473
-0.04309	-0.00202	-0.04605	-0.00312	-0.04215	-0.00398	-0.04416	-0.00474
-0.04584	-0.00201	-0.05101	-0.00314	-0.04372	-0.00399	-0.04443	-0.00477
-0.04589	-0.00203	-0.06781	-0.00316	-0.0519	-0.00398	-0.04972	-0.00477
-0.04604	-0.00203	-0.05969	-0.00317	-0.05186	-0.004	-0.03935	-0.00479
-0.05588	-0.00202	-0.05844	-0.00318	-0.04665	-0.00401	-0.03931	-0.00478
-0.06151	-0.00202	-0.05684	-0.00319	-0.04797	-0.00404	-0.0471	-0.00479
-0.0653	-0.00204	-0.04714	-0.00319	-0.04936	-0.00404	-0.06438	-0.00483
-0.06761	-0.00205	-0.05058	-0.00319	-0.04769	-0.00404	-0.0494	-0.00482
-0.05846	-0.00205	-0.05684	-0.00319	-0.06813	-0.00406	-0.05229	-0.00484
-0.03432	-0.00206	-0.04951	-0.0032	-0.05821	-0.00407	-0.06517	-0.00484
-0.05364	-0.00204	-0.05987	-0.0032	-0.05327	-0.00409	-0.05994	-0.00487
-0.05843	-0.00205	-0.06426	-0.00322	-0.04747	-0.0041	-0.05865	-0.00487
-0.05846	-0.00206	-0.06764	-0.00322	-0.05107	-0.00409	-0.05835	-0.00489
-0.06425	-0.00206	-0.0653	-0.00324	-0.06022	-0.00408	-0.06238	-0.0049
-0.06882	-0.00205	-0.05645	-0.00323	-0.052	-0.00411	-0.05506	-0.0049
-0.07685	-0.00205	-0.05812	-0.00324	-0.07617	-0.00411	-0.06282	-0.0049
-0.06225	-0.00208	-0.0673	-0.00324	-0.06271	-0.00414	-0.06436	-0.00492
-0.078	-0.00209	-0.07014	-0.00325	-0.05964	-0.00414	-0.06793	-0.00492
-0.06485	-0.00208	-0.06179	-0.00324	-0.07655	-0.00413	-0.06787	-0.00494
-0.06453	-0.00206	-0.07221	-0.00324	-0.07856	-0.00415	-0.06817	-0.00497
-0.06384	-0.00208	-0.07401	-0.00326	-0.07521	-0.00416	-0.07229	-0.00496
-0.0684	-0.00207	-0.07064	-0.00327	-0.0686	-0.00419	-0.06706	-0.00498
-0.05906	-0.00206	-0.06745	-0.00329	-0.06681	-0.00418	-0.07157	-0.00499
-0.08741	-0.00207	-0.08215	-0.00329	-0.06754	-0.00417	-0.06929	-0.00501
-0.08167	-0.00209	-0.0768	-0.0033	-0.07592	-0.00417	-0.06584	-0.00502
-0.08054	-0.00209	-0.07226	-0.0033	-0.07145	-0.00419	-0.06599	-0.00501
-0.07065	-0.00209	-0.07186	-0.0033	-0.0724	-0.00421	-0.0774	-0.00505
-0.06886	-0.0021	-0.07862	-0.0033	-0.06862	-0.00424	-0.07551	-0.00505
-0.08877	-0.00208	-0.0772	-0.0033	-0.08244	-0.00425	-0.069	-0.00508
-0.07022	-0.00209	-0.07896	-0.00334	-0.07659	-0.00425	-0.08082	-0.00507
-0.08151	-0.0021	-0.07271	-0.00334	-0.07801	-0.00426	-0.0791	-0.00509
-0.0735	-0.00209	-0.06162	-0.00334	-0.08307	-0.00427	-0.08218	-0.00509
-0.06833	-0.00209	-0.08181	-0.00334	-0.07336	-0.0043	-0.07821	-0.00511
-0.1024	-0.00209	-0.08524	-0.00337	-0.07798	-0.00428	-0.0792	-0.00512
-0.08795	-0.00211	-0.08767	-0.00336	-0.06912	-0.00428	-0.08222	-0.00513
-0.07854	-0.0021	-0.08119	-0.00338	-0.07881	-0.00428	-0.0757	-0.00513
-0.08138	-0.00212	-0.07312	-0.00337	-0.09122	-0.00431	-0.0948	-0.00513
-0.08375	-0.00212	-0.08344	-0.00336	-0.0971	-0.00433	-0.08736	-0.00517
-0.09045	-0.00213	-0.08646	-0.00337	-0.08944	-0.00434	-0.09494	-0.00518
-0.09594	-0.00211	-0.10174	-0.00339	-0.07407	-0.00435	-0.08877	-0.00521
-0.0867	-0.00212	-0.10054	-0.00341	-0.07424	-0.00432	-0.08027	-0.0052
-0.08855	-0.00213	-0.09416	-0.00339	-0.08248	-0.00432	-0.08244	-0.00519
-0.09016	-0.00212	-0.0953	-0.0034	-0.09876	-0.00436	-0.09216	-0.00521
-0.08755	-0.0021	-0.10359	-0.00341	-0.09293	-0.00437	-0.09379	-0.00522
-0.09553	-0.00211	-0.09478	-0.00341	-0.09189	-0.00438	-0.09789	-0.00524
-0.09176	-0.00214	-0.09746	-0.00341	-0.09778	-0.00438	-0.09193	-0.00525
-0.10883	-0.00214	-0.10274	-0.00342	-0.09036	-0.0044	-0.09055	-0.00526
-0.09319	-0.00217	-0.10149	-0.00343	-0.10461	-0.00438	-0.09401	-0.00526
-0.09428	-0.00213	-0.09714	-0.00341	-0.09755	-0.00443	-0.09079	-0.00529
-0.09212	-0.00212	-0.10206	-0.00344	-0.09513	-0.00444	-0.09816	-0.00531
-0.1004	-0.00214	-0.11343	-0.00344	-0.08455	-0.00445	-0.0882	-0.00533
-0.10016	-0.00215	-0.0987	-0.00348	-0.08432	-0.00444	-0.09316	-0.00533
-0.10038	-0.00214	-0.09816	-0.00347	-0.10609	-0.00444	-0.09225	-0.00532
-0.10082	-0.00213	-0.09672	-0.00347	-0.10936	-0.00445	-0.09465	-0.00534
-0.10456	-0.00215	-0.09527	-0.00347	-0.10514	-0.00448	-0.0993	-0.00534
-0.10982	-0.00214	-0.11392	-0.00348	-0.10579	-0.00449	-0.09572	-0.00538
-0.12211	-0.00216	-0.09848	-0.00348	-0.10705	-0.00449	-0.10459	-0.00537
-0.11961	-0.00214	-0.10739	-0.00348	-0.10399	-0.0045	-0.10144	-0.0054
-0.10661	-0.00216	-0.10108	-0.0035	-0.10704	-0.00451	-0.0977	-0.0054
-0.09925	-0.00214	-0.10691	-0.00349	-0.10281	-0.00452	-0.1091	-0.00541
-0.09865	-0.00213	-0.11751	-0.00351	-0.11475	-0.00453	-0.11611	-0.00543
-0.1115	-0.00214	-0.11381	-0.00352	-0.107	-0.00453	-0.10851	-0.00544
-0.12527	-0.00215	-0.1081	-0.00352	-0.10563	-0.00451	-0.09411	-0.00544
-0.12771	-0.00217	-0.10121	-0.0035	-0.11567	-0.00454	-0.10586	-0.00543
-0.11636	-0.00218	-0.10977	-0.00351	-0.13123	-0.00455	-0.12315	-0.00545
-0.10686	-0.00218	-0.121	-0.0035	-0.11802	-0.00456	-0.12679	-0.00547
-0.10826	-0.00216	-0.10989	-0.00351	-0.11843	-0.00459	-0.12373	-0.0055
-0.11734	-0.00216	-0.12709	-0.00352	-0.11514	-0.00459	-0.11982	-0.0055
-0.11547	-0.00217	-0.11956	-0.00352	-0.10925	-0.00458	-0.1033	-0.00551
-0.11073	-0.00217	-0.10508	-0.00354	-0.11456	-0.00459	-0.12046	-0.00551
-0.11234	-0.00215	-0.11648	-0.00354	-0.11948	-0.0046	-0.13224	-0.00552
-0.11378	-0.00216	-0.12324	-0.00355	-0.11543	-0.0046	-0.11361	-0.00555
-0.13267	-0.00217	-0.12155	-0.00355	-0.11429	-0.00461	-0.12054	-0.00553
-0.12956	-0.00218	-0.1185	-0.00356	-0.11769	-0.00461	-0.11699	-0.00555
-0.12562	-0.00219	-0.10928	-0.00357	-0.13101	-0.00463	-0.1273	-0.00554
-0.11928	-0.00218	-0.11239	-0.00357	-0.13642	-0.00464	-0.13318	-0.00557
-0.11806	-0.00219	-0.11991	-0.00358	-0.12864	-0.00467	-0.12492	-0.00559
-0.12266	-0.00217	-0.13963	-0.00359	-0.1185	-0.00467	-0.12181	-0.00561
-0.12765	-0.00216	-0.13209	-0.00361	-0.12894	-0.00466	-0.12151	-0.00562
-0.13452	-0.00217	-0.11757	-0.00359	-0.1267	-0.00467	-0.11722	-0.00562
-0.1405	-0.00217	-0.13677	-0.00361	-0.1286	-0.00468	-0.11929	-0.00562
-0.13608	-0.00218	-0.13532	-0.00361	-0.12223	-0.0047	-0.12495	-0.00562
-0.12773	-0.00217	-0.11465	-0.00362	-0.12546	-0.00469	-0.13661	-0.00566
-0.13775	-0.00218	-0.12646	-0.0036	-0.14063	-0.0047	-0.13279	-0.00567
-0.14083	-0.00218	-0.13421	-0.00362	-0.14278	-0.0047	-0.12481	-0.00568
-0.14211	-0.0022	-0.12905	-0.00362	-0.13679	-0.00472	-0.13164	-0.00566
-0.12921	-0.0022	-0.14365	-0.00359	-0.1361	-0.00474	-0.14173	-0.00568
-0.12988	-0.00219	-0.14136	-0.00363	-0.13764	-0.00476	-0.13401	-0.00571
-0.12531	-0.00218	-0.14094	-0.00363	-0.13704	-0.00475	-0.1352	-0.00572
-0.1491	-0.00218	-0.13783	-0.00365	-0.13585	-0.00473	-0.12848	-0.00573
-0.15365	-0.0022	-0.13838	-0.00364	-0.14254	-0.00475	-0.12893	-0.0057
-0.14408	-0.0022	-0.14528	-0.00364	-0.14454	-0.00475	-0.13999	-0.00571
-0.14139	-0.0022	-0.13194	-0.00365	-0.13611	-0.00477	-0.15164	-0.00574
-0.1518	-0.00222	-0.13879	-0.00364	-0.14404	-0.00477	-0.1481	-0.00576
-0.1448	-0.00221	-0.14457	-0.00365	-0.15417	-0.00477	-0.14859	-0.00578
-0.14213	-0.00221	-0.14243	-0.00365	-0.15029	-0.00479	-0.14538	-0.00577
-0.15031	-0.00219	-0.13506	-0.00366	-0.14941	-0.00479	-0.14307	-0.00577
-0.15384	-0.0022	-0.15074	-0.00366	-0.15142	-0.00482	-0.15428	-0.00578
-0.14457	-0.00219	-0.15525	-0.0037	-0.14441	-0.00482	-0.14817	-0.0058
-0.14872	-0.00219	-0.14455	-0.00369	-0.13706	-0.0048	-0.14943	-0.00582
-0.15189	-0.00218	-0.1363	-0.0037	-0.15205	-0.0048	-0.14106	-0.00582
-0.15651	-0.00219	-0.14777	-0.00368	-0.14786	-0.00482	-0.15197	-0.00582
-0.16825	-0.0022	-0.14725	-0.00369	-0.14111	-0.00483	-0.14261	-0.00584
-0.1575	-0.00222	-0.14805	-0.00369	-0.15678	-0.00486	-0.15511	-0.00583
-0.14735	-0.00219	-0.14832	-0.00369	-0.15445	-0.00486	-0.16368	-0.00587
-0.15239	-0.00219	-0.1598	-0.0037	-0.1629	-0.00486	-0.16391	-0.0059
-0.16287	-0.00222	-0.15295	-0.00369	-0.14917	-0.00486	-0.15005	-0.00589
-0.15661	-0.00221	-0.16282	-0.00372	-0.15973	-0.00488	-0.14192	-0.00589
-0.15426	-0.00221	-0.16323	-0.00371	-0.14625	-0.0049	-0.15938	-0.00589
-0.16975	-0.00221	-0.15513	-0.00373	-0.15288	-0.00487	-0.15789	-0.00592
-0.15912	-0.00222	-0.15931	-0.00373	-0.1557	-0.00489	-0.15552	-0.00592
-0.16628	-0.00221	-0.153	-0.00372	-0.1631	-0.00489	-0.15934	-0.00591
-0.15224	-0.00222	-0.16218	-0.00371	-0.17022	-0.00489	-0.16632	-0.00591
-0.16133	-0.00225	-0.163	-0.0037	-0.16415	-0.00493	-0.16646	-0.00593
-0.15682	-0.00222	-0.16664	-0.00373	-0.17077	-0.00493	-0.16622	-0.00595
-0.15193	-0.00223	-0.17522	-0.00374	-0.15986	-0.00493	-0.16785	-0.00595
-0.1619	-0.00222	-0.16278	-0.00375	-0.1643	-0.00491	-0.15678	-0.00596
-0.16578	-0.00222	-0.16157	-0.00373	-0.16818	-0.00492	-0.1651	-0.00596
-0.1723	-0.00221	-0.17247	-0.00374	-0.15634	-0.00493	-0.15219	-0.00597
-0.17093	-0.00223	-0.16544	-0.00376	-0.17366	-0.00495	-0.17292	-0.00596
-0.17469	-0.00223	-0.1665	-0.00375	-0.16714	-0.00494	-0.16883	-0.00599
-0.16263	-0.00223	-0.17259	-0.00378	-0.17108	-0.00495	-0.17743	-0.00601
-0.17895	-0.00222	-0.16037	-0.00375	-0.16868	-0.00495	-0.16265	-0.006
-0.18214	-0.00223	-0.15662	-0.00375	-0.17936	-0.00496	-0.16958	-0.00601
-0.17601	-0.00224	-0.1755	-0.00374	-0.17303	-0.00499	-0.17785	-0.00603
-0.17192	-0.00222	-0.18396	-0.00377	-0.17406	-0.005	-0.16254	-0.00604
-0.16673	-0.00222	-0.18263	-0.00377	-0.16916	-0.005	-0.17139	-0.00607
-0.17036	-0.00221	-0.17882	-0.00378	-0.16695	-0.00498	-0.17363	-0.00606
-0.18153	-0.00224	-0.17017	-0.00378	-0.17695	-0.00499	-0.17282	-0.00606
-0.18309	-0.00223	-0.17183	-0.00379	-0.17678	-0.005	-0.16839	-0.00605
-0.18046	-0.00223	-0.17819	-0.00378	-0.18449	-0.00501	-0.18403	-0.00607
-0.18852	-0.00225	-0.18054	-0.00378	-0.1771	-0.00504	-0.17785	-0.00609
-0.18457	-0.00225	-0.1843	-0.0038	-0.17639	-0.00503	-0.18712	-0.00609
-0.1793	-0.00225	-0.1774	-0.00379	-0.18199	-0.00502	-0.18484	-0.00609
-0.18044	-0.00225	-0.17229	-0.00379	-0.18392	-0.00504	-0.176	-0.00611
-0.17654	-0.00226	-0.18747	-0.00379	-0.19146	-0.00506	-0.19044	-0.00611
-0.17287	-0.00225	-0.2056	-0.0038	-0.17669	-0.00506	-0.1761	-0.00613
-0.18423	-0.00225	-0.19157	-0.00384	-0.17656	-0.00504	-0.18917	-0.00612
-0.19107	-0.00224	-0.18267	-0.00382	-0.18659	-0.00503	-0.17975	-0.00612
-0.19228	-0.00225	-0.18162	-0.00382	-0.19015	-0.00504	-0.18392	-0.00614
-0.19252	-0.00228	-0.18997	-0.0038	-0.19512	-0.00505	-0.19834	-0.00613
-0.19298	-0.00227	-0.17792	-0.00382	-0.21633	-0.00507	-0.19698	-0.00614
-0.19355	-0.00227	-0.19118	-0.00381	-0.18933	-0.0051	-0.19997	-0.00616
-0.1933	-0.00224	-0.19102	-0.00384	-0.19347	-0.00507	-0.1924	-0.0062
-0.19381	-0.00226	-0.19769	-0.00383	-0.19336	-0.00508	-0.1943	-0.00618
-0.19244	-0.00225	-0.19033	-0.00383	-0.19637	-0.00509	-0.18942	-0.00618
-0.18811	-0.00225	-0.20182	-0.00383	-0.20222	-0.0051	-0.19977	-0.0062
-0.19609	-0.00225	-0.20059	-0.00384	-0.2024	-0.00511	-0.1929	-0.00621
-0.20704	-0.00225	-0.20951	-0.00386	-0.19097	-0.0051	-0.19369	-0.00622
-0.20202	-0.00225	-0.19677	-0.00383	-0.18876	-0.0051	-0.19355	-0.00622
-0.20229	-0.00229	-0.18846	-0.00385	-0.193	-0.00511	-0.19949	-0.00622
-0.19335	-0.00228	-0.19402	-0.00383	-0.20908	-0.00513	-0.20596	-0.00623
-0.19859	-0.00225	-0.19186	-0.00384	-0.21463	-0.00515	-0.19982	-0.00624
-0.20874	-0.00228	-0.21331	-0.00386	-0.19549	-0.00515	-0.2044	-0.00625
-0.19644	-0.00228	-0.19802	-0.00386	-0.19198	-0.00514	-0.19426	-0.00627
-0.19841	-0.00227	-0.20085	-0.00387	-0.20019	-0.00515	-0.19981	-0.00626
-0.20137	-0.00226	-0.21092	-0.00386	-0.19898	-0.00513	-0.20674	-0.00624
-0.20766	-0.00228	-0.2113	-0.00388	-0.21003	-0.00515	-0.20511	-0.00626
-0.20861	-0.00229	-0.20724	-0.00387	-0.20691	-0.00517	-0.20191	-0.00628
-0.20912	-0.00227	-0.20427	-0.0039	-0.2052	-0.00515	-0.20364	-0.00627
-0.2148	-0.0023	-0.2146	-0.00388	-0.20743	-0.00517	-0.21206	-0.00628
-0.23283	-0.0023	-0.20065	-0.00386	-0.22184	-0.00514	-0.21381	-0.00629
-0.19958	-0.00232	-0.20972	-0.00385	-0.2168	-0.00517	-0.22307	-0.0063
-0.20364	-0.00228	-0.22884	-0.00389	-0.21149	-0.00517	-0.2132	-0.00631
-0.19934	-0.00228	-0.21339	-0.00389	-0.21334	-0.00518	-0.22253	-0.00633
-0.21701	-0.00228	-0.22035	-0.00387	-0.21637	-0.00518	-0.21896	-0.00632
-0.22076	-0.0023	-0.21357	-0.0039	-0.21276	-0.00518	-0.20442	-0.00631
-0.23777	-0.0023	-0.20644	-0.00389	-0.22153	-0.00517	-0.21106	-0.00631
-0.2105	-0.00229	-0.20733	-0.00389	-0.2201	-0.00518	-0.21517	-0.00633
-0.22173	-0.00229	-0.21783	-0.00389	-0.21079	-0.00522	-0.21808	-0.00636
-0.22903	-0.00229	-0.22408	-0.0039	-0.21676	-0.00521	-0.21085	-0.00636
-0.22792	-0.00231	-0.22137	-0.00389	-0.21894	-0.00522	-0.22394	-0.00636
-0.22032	-0.00231	-0.21225	-0.00389	-0.22205	-0.00522	-0.22822	-0.00636
-0.20081	-0.00231	-0.21625	-0.0039	-0.22857	-0.00524	-0.22409	-0.00638
-0.20963	-0.00229	-0.22578	-0.00391	-0.21434	-0.00524	-0.22101	-0.00639
-0.22211	-0.0023	-0.22707	-0.00394	-0.20898	-0.00524	-0.22493	-0.0064
-0.2333	-0.0023	-0.22775	-0.00392	-0.21785	-0.00525	-0.21326	-0.00639
-0.22528	-0.00231	-0.21102	-0.00393	-0.22719	-0.00522	-0.21778	-0.00639
-0.23917	-0.00233	-0.21861	-0.00391	-0.22739	-0.00525	-0.22268	-0.0064
-0.23969	-0.00232	-0.22292	-0.00393	-0.23508	-0.00526	-0.23367	-0.0064
-0.22315	-0.00234	-0.23578	-0.00393	-0.22726	-0.00528	-0.23775	-0.00642
-0.22864	-0.00232	-0.22689	-0.00394	-0.23221	-0.00527	-0.23099	-0.00643
-0.23099	-0.00232	-0.23746	-0.00394	-0.22982	-0.00527	-0.23337	-0.00642
-0.23349	-0.00233	-0.23535	-0.00393	-0.23707	-0.00527	-0.22531	-0.00644
-0.22761	-0.00235	-0.23036	-0.00395	-0.22689	-0.00528	-0.23596	-0.00643
-0.22013	-0.00235	-0.23693	-0.00394	-0.22665	-0.00527	-0.23446	-0.00643
-0.22768	-0.00232	-0.23601	-0.00395	-0.24743	-0.00528	-0.22966	-0.00645
-0.24285	-0.00234	-0.2339	-0.00393	-0.24351	-0.00528	-0.23617	-0.00645
-0.24409	-0.00236	-0.22837	-0.00394	-0.24048	-0.00526	-0.24091	-0.00644
-0.23708	-0.00238	-0.23703	-0.00394	-0.24219	-0.0053	-0.24176	-0.00645
-0.23631	-0.00235	-0.24475	-0.00394	-0.23985	-0.0053	-0.2467	-0.00647
-0.24241	-0.00235	-0.24795	-0.00395	-0.23396	-0.00531	-0.23984	-0.0065
-0.24295	-0.00235	-0.23861	-0.00396	-0.24602	-0.0053	-0.23387	-0.0065
-0.22712	-0.00234	-0.23677	-0.00397	-0.2441	-0.00531	-0.23538	-0.0065
-0.22778	-0.00237	-0.23715	-0.00396	-0.24134	-0.00532	-0.22634	-0.0065
-0.23802	-0.00235	-0.23886	-0.00397	-0.24973	-0.00531	-0.24644	-0.00649
-0.23872	-0.00237	-0.24534	-0.00398	-0.24317	-0.00535	-0.25461	-0.00652
-0.24292	-0.00236	-0.2403	-0.004	-0.24486	-0.00533	-0.25431	-0.00651
-0.25474	-0.00238	-0.2371	-0.00399	-0.25283	-0.00535	-0.25283	-0.00652
-0.2619	-0.00239	-0.22846	-0.00397	-0.25041	-0.00535	-0.24255	-0.00654
-0.241	-0.00238	-0.25088	-0.00399	-0.24882	-0.00536	-0.25183	-0.00653
-0.24701	-0.00238	-0.25029	-0.00398	-0.25416	-0.00536	-0.24455	-0.00653
-0.24807	-0.00238	-0.23937	-0.00401	-0.2518	-0.00535	-0.25339	-0.00655
-0.23265	-0.00238	-0.25217	-0.00399	-0.24986	-0.00537	-0.26312	-0.00656
-0.25116	-0.00237	-0.24796	-0.004	-0.24563	-0.00535	-0.24567	-0.00655
-0.25148	-0.0024	-0.2474	-0.004	-0.24688	-0.00537	-0.24997	-0.00654
-0.2625	-0.0024	-0.25204	-0.00401	-0.26153	-0.00534	-0.26257	-0.00654
-0.2434	-0.00242	-0.25831	-0.00401	-0.25937	-0.00539	-0.25842	-0.00656
-0.25559	-0.00238	-0.25438	-0.00401	-0.26968	-0.00537	-0.26444	-0.00658
-0.25664	-0.00243	-0.24899	-0.004	-0.26517	-0.00539	-0.26739	-0.00658
-0.2574	-0.00242	-0.25734	-0.00399	-0.26447	-0.00539	-0.25504	-0.00659
-0.24823	-0.00242	-0.27291	-0.00402	-0.25812	-0.0054	-0.2564	-0.00658
-0.26265	-0.00242	-0.26371	-0.00402	-0.26225	-0.0054	-0.25994	-0.00659
-0.26407	-0.00241	-0.26754	-0.00405	-0.25383	-0.0054	-0.26176	-0.00659
-0.26982	-0.00243	-0.27008	-0.00404	-0.26112	-0.00541	-0.26395	-0.00659
-0.25679	-0.00242	-0.25241	-0.00404	-0.26073	-0.00541	-0.26943	-0.0066
-0.27077	-0.00245	-0.25824	-0.00403	-0.26684	-0.00541	-0.26423	-0.0066
-0.27003	-0.00246	-0.26507	-0.00402	-0.27441	-0.00542	-0.25847	-0.00662
-0.26289	-0.00245	-0.27364	-0.00407	-0.27762	-0.00543	-0.27706	-0.00661
-0.26735	-0.00245	-0.26523	-0.00407	-0.26248	-0.00543	-0.27223	-0.00663
-0.27769	-0.00245	-0.26452	-0.00407	-0.26825	-0.00543	-0.27026	-0.00665
-0.27792	-0.00246	-0.27224	-0.00405	-0.27203	-0.00547	-0.26099	-0.00665
-0.28248	-0.00245	-0.27639	-0.00408	-0.26206	-0.00544	-0.26186	-0.00665
-0.27359	-0.00247	-0.27955	-0.0041	-0.2687	-0.00546	-0.26783	-0.00666
-0.26955	-0.00245	-0.26954	-0.0041	-0.26353	-0.00545	-0.27342	-0.00665
-0.26794	-0.00248	-0.26424	-0.00408	-0.27328	-0.00547	-0.27843	-0.00667
-0.2832	-0.00245	-0.26986	-0.00408	-0.27097	-0.00546	-0.26448	-0.00668
-0.28133	-0.0025	-0.28017	-0.00407	-0.28834	-0.00547	-0.26602	-0.00666
-0.27579	-0.00249	-0.27117	-0.00407	-0.28464	-0.00549	-0.28503	-0.00668
-0.27509	-0.00249	-0.27513	-0.00411	-0.26925	-0.00549	-0.28859	-0.00669
-0.28097	-0.0025	-0.28955	-0.00409	-0.27754	-0.0055	-0.27907	-0.00672
-0.27101	-0.00249	-0.28684	-0.00411	-0.2726	-0.00549	-0.27848	-0.0067
-0.27897	-0.0025	-0.28111	-0.0041	-0.2728	-0.00549	-0.27557	-0.00671
-0.28557	-0.00251	-0.27295	-0.00412	-0.28093	-0.00549	-0.28884	-0.00671
-0.28416	-0.00252	-0.28768	-0.00412	-0.28069	-0.00551	-0.27937	-0.0067
-0.29442	-0.00252	-0.28817	-0.00412	-0.28532	-0.00551	-0.28471	-0.00672
-0.28317	-0.00255	-0.29145	-0.00415	-0.28351	-0.00552	-0.28914	-0.00672
-0.2832	-0.00255	-0.28004	-0.00412	-0.28136	-0.00553	-0.28465	-0.00674
-0.28061	-0.00253	-0.28477	-0.00411	-0.28919	-0.00553	-0.29004	-0.00674
-0.28952	-0.00254	-0.30155	-0.00411	-0.28713	-0.00555	-0.29324	-0.00675
-0.28713	-0.00255	-0.30265	-0.00416	-0.28682	-0.00554	-0.29032	-0.00675
-0.28104	-0.00256	-0.30425	-0.00417	-0.28471	-0.00555	-0.29396	-0.00675
-0.2833	-0.00253	-0.28652	-0.00417	-0.28054	-0.00554	-0.29542	-0.00676
-0.29219	-0.00257	-0.28626	-0.00417	-0.28499	-0.00556	-0.28622	-0.00676
-0.29232	-0.00256	-0.29826	-0.00417	-0.30563	-0.00557	-0.29624	-0.00676
-0.30167	-0.00258	-0.29639	-0.0042	-0.29549	-0.00558	-0.29421	-0.00676
-0.31403	-0.00259	-0.29833	-0.00418	-0.30132	-0.00558	-0.29347	-0.0068
-0.3038	-0.00258	-0.28759	-0.00421	-0.29897	-0.00558	-0.30598	-0.0068
-0.29922	-0.0026	-0.29359	-0.00419	-0.3	-0.0056	-0.29503	-0.00682
-0.29812	-0.00258	-0.3014	-0.00421	-0.29521	-0.00561	-0.30034	-0.00681
-0.3096	-0.00259	-0.30596	-0.00421	-0.29919	-0.00561	-0.29746	-0.00681
-0.29871	-0.00259	-0.31075	-0.00423	-0.29959	-0.00562	-0.30022	-0.00683
-0.30631	-0.0026	-0.30534	-0.00423	-0.29726	-0.00564	-0.29992	-0.00682
-0.30406	-0.00262	-0.30364	-0.00425	-0.301	-0.0056	-0.2959	-0.00683
-0.29539	-0.00263	-0.28492	-0.00425	-0.30284	-0.00562	-0.30818	-0.00684
-0.30617	-0.00263	-0.30386	-0.00422	-0.31114	-0.00564	-0.30855	-0.00685
-0.31211	-0.00264	-0.30979	-0.00424	-0.30554	-0.00565	-0.28515	-0.00684
-0.32312	-0.00266	-0.31646	-0.00426	-0.31583	-0.00567	-0.30346	-0.00686
-0.30242	-0.00266	-0.30465	-0.00427	-0.30266	-0.00565	-0.31078	-0.00688
-0.3047	-0.00266	-0.31976	-0.00426	-0.30672	-0.00569	-0.31222	-0.00688
-0.30545	-0.00265	-0.31525	-0.00427	-0.30891	-0.00566	-0.30247	-0.00688
-0.29543	-0.00267	-0.31733	-0.00428	-0.3072	-0.00568	-0.3036	-0.00688
-0.31822	-0.00268	-0.31203	-0.0043	-0.30734	-0.00569	-0.30293	-0.00689
-0.30993	-0.00269	-0.30755	-0.00431	-0.30784	-0.00569	-0.32143	-0.00687
-0.31145	-0.0027	-0.30951	-0.0043	-0.30844	-0.00569	-0.31971	-0.0069
-0.31009	-0.0027	-0.29971	-0.00432	-0.31371	-0.0057	-0.32466	-0.0069
-0.31213	-0.00272	-0.32482	-0.0043	-0.32563	-0.00572	-0.31965	-0.0069
-0.3142	-0.00271	-0.31958	-0.00434	-0.3163	-0.00573	-0.31557	-0.00693
-0.32045	-0.00271	-0.32441	-0.00434	-0.31389	-0.00573	-0.32205	-0.00694
-0.32563	-0.00272	-0.31259	-0.00436	-0.31704	-0.00574	-0.31274	-0.00695
-0.31243	-0.00274	-0.31847	-0.00436	-0.31324	-0.00575	-0.31102	-0.00695
-0.31362	-0.00273	-0.32173	-0.00437	-0.31859	-0.00572	-0.31584	-0.00695
-0.32598	-0.00274	-0.32093	-0.00438	-0.32747	-0.00575	-0.31745	-0.00696
-0.33428	-0.00274	-0.31799	-0.00437	-0.31964	-0.00577	-0.32303	-0.00698
-0.3272	-0.00277	-0.32809	-0.0044	-0.3249	-0.00578	-0.31986	-0.00698
-0.31521	-0.0028	-0.31928	-0.0044	-0.31471	-0.0058	-0.32763	-0.00699
-0.31489	-0.00278	-0.31309	-0.00439	-0.33093	-0.00579	-0.32493	-0.00701
-0.31635	-0.00279	-0.32986	-0.00438	-0.33153	-0.00582	-0.32876	-0.00702
-0.3215	-0.00279	-0.33612	-0.00442	-0.32258	-0.00582	-0.31863	-0.00701
-0.32604	-0.00281	-0.34038	-0.00444	-0.32949	-0.00583	-0.31996	-0.00702
-0.31709	-0.00281	-0.32896	-0.00444	-0.31938	-0.00584	-0.32833	-0.00702
-0.33632	-0.00281	-0.33297	-0.00447	-0.31658	-0.00585	-0.32852	-0.00703
-0.32289	-0.00284	-0.31981	-0.00444	-0.33858	-0.00583	-0.32958	-0.00703
-0.32575	-0.00285	-0.32859	-0.00446	-0.33055	-0.00583	-0.33749	-0.00702
-0.33409	-0.00287	-0.33694	-0.00447	-0.34326	-0.00585	-0.33681	-0.00705
-0.32814	-0.00286	-0.32596	-0.00449	-0.33544	-0.00586	-0.34712	-0.00707
-0.32278	-0.00288	-0.34303	-0.00447	-0.33857	-0.00589	-0.33941	-0.00708
-0.32987	-0.00287	-0.33894	-0.0045	-0.33548	-0.00587	-0.326	-0.00708
-0.3358	-0.0029	-0.34421	-0.00452	-0.33411	-0.0059	-0.33915	-0.00709
-0.34137	-0.00288	-0.33088	-0.00452	-0.33344	-0.00589	-0.33751	-0.00709
-0.34156	-0.0029	-0.33861	-0.00453	-0.33591	-0.00591	-0.34013	-0.00709
-0.34286	-0.00291	-0.34609	-0.00455	-0.33397	-0.00592	-0.33472	-0.0071
-0.34955	-0.00292	-0.34159	-0.00455	-0.33481	-0.00591	-0.33622	-0.00711
-0.3335	-0.00294	-0.33412	-0.00454	-0.33918	-0.00593	-0.34153	-0.00712
-0.34485	-0.00293	-0.33849	-0.00456	-0.34254	-0.00594	-0.34248	-0.00713
-0.33583	-0.00295	-0.34337	-0.00456	-0.34595	-0.00597	-0.35728	-0.00716
-0.34115	-0.00297	-0.34939	-0.00458	-0.35247	-0.00598	-0.33829	-0.00716
-0.34562	-0.00297	-0.34447	-0.00461	-0.34191	-0.006	-0.33285	-0.00717
-0.3466	-0.00297	-0.34959	-0.0046	-0.33537	-0.00598	-0.34988	-0.00719
-0.34052	-0.00299	-0.3461	-0.00463	-0.34252	-0.00599	-0.34578	-0.00718
-0.36302	-0.00301	-0.35482	-0.00464	-0.34689	-0.006	-0.35074	-0.00717
-0.35405	-0.00302	-0.3479	-0.00467	-0.34217	-0.00601	-0.33644	-0.00718
-0.3558	-0.00305	-0.3481	-0.00465	-0.34514	-0.00603	-0.34871	-0.0072
-0.35657	-0.00303	-0.34301	-0.00466	-0.34748	-0.00603	-0.3505	-0.00721
-0.34545	-0.00306	-0.35294	-0.00467	-0.3455	-0.00606	-0.34773	-0.0072
-0.34929	-0.00305	-0.35149	-0.00468	-0.35518	-0.00605	-0.36044	-0.00721
-0.3425	-0.00308	-0.35521	-0.00469	-0.36057	-0.00607	-0.35889	-0.00724
-0.35878	-0.00308	-0.36205	-0.00469	-0.3557	-0.00608	-0.35667	-0.00725
-0.35228	-0.0031	-0.36263	-0.00471	-0.3433	-0.00608	-0.35554	-0.00724
-0.34569	-0.0031	-0.36569	-0.00472	-0.34838	-0.00607	-0.35142	-0.00725
-0.36583	-0.00311	-0.35553	-0.00474	-0.35043	-0.00607	-0.358	-0.00724
-0.36464	-0.00314	-0.35913	-0.00473	-0.36148	-0.00611	-0.35689	-0.00727
-0.37318	-0.00314	-0.36088	-0.00476	-0.36442	-0.0061	-0.36634	-0.00727
-0.36574	-0.00317	-0.36221	-0.00476	-0.36704	-0.00612	-0.3641	-0.00729
-0.36428	-0.00316	-0.36322	-0.00476	-0.3733	-0.00613	-0.36327	-0.0073
-0.36505	-0.00317	-0.36667	-0.00477	-0.35501	-0.00615	-0.36816	-0.0073
-0.35938	-0.00319	-0.38004	-0.00479	-0.36471	-0.00616	-0.35789	-0.00732
-0.3674	-0.00319	-0.36676	-0.00481	-0.36143	-0.00616	-0.35752	-0.00732
-0.36634	-0.0032	-0.37272	-0.00483	-0.35629	-0.00618	-0.364	-0.00734
-0.36207	-0.0032	-0.37601	-0.00486	-0.36448	-0.00619	-0.35504	-0.00733
-0.37051	-0.00322	-0.35537	-0.00484	-0.3617	-0.0062	-0.36165	-0.00734
-0.39019	-0.00324	-0.35887	-0.00485	-0.3713	-0.00617	-0.36833	-0.00733
-0.36433	-0.00327	-0.37052	-0.00488	-0.37289	-0.00621	-0.36875	-0.00736
-0.36912	-0.00329	-0.35872	-0.00489	-0.37672	-0.00623	-0.38002	-0.00737
-0.36077	-0.00329	-0.35812	-0.00489	-0.36782	-0.00624	-0.37647	-0.0074
-0.3813	-0.0033	-0.37896	-0.0049	-0.37138	-0.00626	-0.37582	-0.00741
-0.36679	-0.00331	-0.38364	-0.00492	-0.37439	-0.00627	-0.37045	-0.00739
-0.36416	-0.00333	-0.37681	-0.00493	-0.37121	-0.00627	-0.37214	-0.0074
-0.37493	-0.00332	-0.37587	-0.00496	-0.36655	-0.00627	-0.38004	-0.0074
-0.36776	-0.00336	-0.38977	-0.00496	-0.38732	-0.00628	-0.37159	-0.00743
-0.38937	-0.00336	-0.37346	-0.00497	-0.38788	-0.00629	-0.37891	-0.00741
-0.3802	-0.0034	-0.36678	-0.00497	-0.3748	-0.0063	-0.38291	-0.00741
-0.39176	-0.0034	-0.38027	-0.00497	-0.38302	-0.00631	-0.38564	-0.00743
-0.38516	-0.00343	-0.38181	-0.00499	-0.38963	-0.00632	-0.39208	-0.00744
-0.38083	-0.00344	-0.39034	-0.005	-0.38381	-0.00632	-0.3838	-0.00745
-0.37311	-0.00344	-0.38268	-0.00503	-0.38568	-0.00634	-0.37947	-0.00745
-0.37698	-0.00344	-0.38077	-0.00504	-0.38232	-0.00635	-0.39165	-0.00747
-0.38246	-0.00345	-0.39011	-0.00504	-0.38564	-0.00636	-0.377	-0.00748
-0.40614	-0.00349	-0.39498	-0.00507	-0.38201	-0.00638	-0.38154	-0.00748
-0.40647	-0.0035	-0.39796	-0.00509	-0.39645	-0.00635	-0.38003	-0.00748
-0.38932	-0.00352	-0.38774	-0.00511	-0.3956	-0.00639	-0.39446	-0.0075
-0.38559	-0.00353	-0.37996	-0.0051	-0.38633	-0.0064	-0.39088	-0.00752
-0.38356	-0.00354	-0.39605	-0.0051	-0.39643	-0.00642	-0.38851	-0.00751
-0.39884	-0.00355	-0.38344	-0.00513	-0.38966	-0.00644	-0.40386	-0.00753
-0.40007	-0.00358	-0.38528	-0.00515	-0.38157	-0.00643	-0.39939	-0.00754
-0.38249	-0.0036	-0.39763	-0.00517	-0.38822	-0.00646	-0.39452	-0.00755
-0.38638	-0.00359	-0.38063	-0.00519	-0.39136	-0.00645	-0.39271	-0.00755
-0.39928	-0.00361	-0.40069	-0.00519	-0.39761	-0.00646	-0.39107	-0.00756
-0.41779	-0.00362	-0.39583	-0.00521	-0.39649	-0.00647	-0.39137	-0.00755
-0.40092	-0.00365	-0.40832	-0.00524	-0.39109	-0.00649	-0.39354	-0.00754
-0.41315	-0.00366	-0.39383	-0.00525	-0.39819	-0.00649	-0.40117	-0.00757
-0.40094	-0.00371	-0.39313	-0.00526	-0.40116	-0.00649	-0.40601	-0.00757
-0.40113	-0.00371	-0.40007	-0.00526	-0.40876	-0.00651	-0.40286	-0.00758
-0.38143	-0.00371	-0.4041	-0.00529	-0.40914	-0.00653	-0.41162	-0.00761
-0.41598	-0.00373	-0.40433	-0.00528	-0.39831	-0.00652	-0.39932	-0.00762
-0.41067	-0.00375	-0.40505	-0.0053	-0.39074	-0.00654	-0.40296	-0.0076
-0.40046	-0.00377	-0.41294	-0.00533	-0.40176	-0.00655	-0.40696	-0.00762
-0.39267	-0.00377	-0.40429	-0.00534	-0.40274	-0.00654	-0.41707	-0.00761
-0.40883	-0.00379	-0.40673	-0.00535	-0.41065	-0.00657	-0.39814	-0.00763
-0.42689	-0.00379	-0.40525	-0.00534	-0.40826	-0.00658	-0.4007	-0.00763
-0.42514	-0.00384	-0.41363	-0.00537	-0.40426	-0.00658	-0.40603	-0.00763
-0.41721	-0.00388	-0.419	-0.00537	-0.40859	-0.0066	-0.41442	-0.00764
-0.40075	-0.00387	-0.40464	-0.00541	-0.41649	-0.00661	-0.41782	-0.00766
-0.40046	-0.00387	-0.41503	-0.00541	-0.41519	-0.00663	-0.41708	-0.00768
-0.41098	-0.00389	-0.40543	-0.00543	-0.40718	-0.00664	-0.41161	-0.00768
-0.41713	-0.00392	-0.41446	-0.00544	-0.40348	-0.00664	-0.41828	-0.00768
-0.41867	-0.00391	-0.41997	-0.00548	-0.41453	-0.00665	-0.40804	-0.00769
-0.41639	-0.00396	-0.41837	-0.00552	-0.40768	-0.00667	-0.41439	-0.00768
-0.42176	-0.00397	-0.41534	-0.00551	-0.41023	-0.00666	-0.40954	-0.00769
-0.41234	-0.00398	-0.40765	-0.00552	-0.40949	-0.00668	-0.41766	-0.00769
-0.43474	-0.004	-0.41366	-0.00552	-0.42471	-0.0067	-0.41866	-0.00771
-0.42102	-0.00401	-0.41772	-0.00555	-0.43084	-0.00671	-0.42024	-0.00772
-0.42569	-0.00404	-0.41136	-0.00556	-0.42181	-0.00672	-0.41783	-0.00773
-0.41158	-0.00405	-0.43029	-0.0056	-0.42083	-0.00673	-0.4195	-0.00772
-0.41287	-0.00408	-0.42865	-0.00561	-0.41575	-0.00675	-0.42797	-0.00775
-0.42477	-0.00407	-0.43368	-0.0056	-0.42354	-0.00674	-0.42074	-0.00775
-0.42698	-0.0041	-0.42817	-0.00562	-0.42711	-0.00675	-0.422	-0.00776
-0.43864	-0.00413	-0.43011	-0.00566	-0.43431	-0.00676	-0.4105	-0.00776
-0.43237	-0.00416	-0.43175	-0.00567	-0.41999	-0.00677	-0.42285	-0.00776
-0.42648	-0.00418	-0.42547	-0.00567	-0.43588	-0.0068	-0.4292	-0.00778
-0.43118	-0.00419	-0.41721	-0.00568	-0.43454	-0.0068	-0.43411	-0.00777
-0.43151	-0.00421	-0.43329	-0.00568	-0.43364	-0.00682	-0.43292	-0.0078
-0.43892	-0.00423	-0.43521	-0.00571	-0.43773	-0.00682	-0.42577	-0.00779
-0.43658	-0.00426	-0.44001	-0.00576	-0.43168	-0.00685	-0.42255	-0.0078
-0.41998	-0.00426	-0.43081	-0.00577	-0.43321	-0.00684	-0.43543	-0.00782
-0.41826	-0.00427	-0.43338	-0.00578	-0.42231	-0.00686	-0.43583	-0.00781
-0.44039	-0.00428	-0.44369	-0.00578	-0.44659	-0.00686	-0.42769	-0.00781
-0.43804	-0.00431	-0.42985	-0.00582	-0.43014	-0.00687	-0.43919	-0.0078
-0.44389	-0.00434	-0.42822	-0.00583	-0.44193	-0.00688	-0.44309	-0.00784
-0.43522	-0.00436	-0.43289	-0.00586	-0.43919	-0.00689	-0.4389	-0.00783
-0.43773	-0.0044	-0.43452	-0.00587	-0.4456	-0.00692	-0.42807	-0.00786
-0.43969	-0.00439	-0.43756	-0.0059	-0.44858	-0.00692	-0.43821	-0.00785
-0.44721	-0.00442	-0.42531	-0.0059	-0.43561	-0.00695	-0.43771	-0.00787
-0.44495	-0.00442	-0.43723	-0.00591	-0.44299	-0.00696	-0.44328	-0.00789
-0.43722	-0.00445	-0.4575	-0.00594	-0.44059	-0.00698	-0.42721	-0.0079
-0.44669	-0.00447	-0.46166	-0.00598	-0.44149	-0.00697	-0.44012	-0.0079
-0.43749	-0.00449	-0.43453	-0.00599	-0.44413	-0.00698	-0.44583	-0.00787
-0.4444	-0.0045	-0.43584	-0.00598	-0.44879	-0.007	-0.44898	-0.00792
-0.45048	-0.00453	-0.44161	-0.006	-0.43969	-0.00699	-0.45039	-0.00791
-0.44842	-0.00456	-0.44606	-0.00602	-0.44922	-0.00702	-0.43809	-0.00792
-0.44681	-0.00458	-0.4499	-0.00604	-0.44924	-0.00704	-0.45502	-0.00793
-0.43816	-0.0046	-0.4573	-0.00606	-0.45027	-0.00705	-0.44894	-0.00794
-0.44267	-0.00461	-0.44919	-0.00607	-0.44788	-0.00705	-0.45102	-0.00794
-0.44776	-0.00463	-0.45731	-0.00609	-0.44127	-0.00708	-0.4449	-0.00795
-0.44891	-0.00466	-0.46241	-0.0061	-0.45977	-0.00708	-0.4501	-0.00794
-0.44692	-0.00469	-0.46389	-0.00615	-0.44786	-0.00709	-0.44852	-0.00794
-0.45909	-0.00471	-0.45298	-0.00615	-0.45068	-0.00712	-0.44965	-0.00796
-0.45511	-0.00471	-0.45293	-0.00616	-0.45297	-0.0071	-0.45718	-0.00795
-0.45504	-0.00476	-0.46641	-0.00618	-0.45912	-0.00713	-0.46003	-0.00797
-0.44936	-0.00477	-0.46008	-0.00619	-0.46006	-0.00713	-0.46592	-0.00798
-0.4559	-0.00479	-0.46298	-0.0062	-0.45909	-0.00715	-0.46783	-0.00799
-0.46695	-0.0048	-0.46149	-0.00624	-0.46049	-0.00716	-0.46095	-0.00801
-0.4672	-0.00483	-0.46567	-0.00627	-0.45215	-0.00718	-0.45337	-0.008
-0.4578	-0.00483	-0.45052	-0.00628	-0.45877	-0.00718	-0.46098	-0.00802
-0.46464	-0.00485	-0.46683	-0.00631	-0.45115	-0.00719	-0.47087	-0.00801
-0.47467	-0.00488	-0.46456	-0.00631	-0.46707	-0.00721	-0.45986	-0.00805
-0.47824	-0.00491	-0.4612	-0.00632	-0.46482	-0.00721	-0.45182	-0.00803
-0.47088	-0.00492	-0.4661	-0.00636	-0.46776	-0.00724	-0.46172	-0.00804
-0.4709	-0.00494	-0.45828	-0.00636	-0.4748	-0.00726	-0.474	-0.00804
-0.47892	-0.00497	-0.47203	-0.00637	-0.4637	-0.00728	-0.46991	-0.00809
-0.47383	-0.00499	-0.47277	-0.00638	-0.46858	-0.00727	-0.46862	-0.00809
-0.47096	-0.005	-0.48188	-0.00644	-0.4686	-0.00729	-0.46515	-0.00808
-0.47872	-0.00503	-0.46815	-0.00645	-0.47471	-0.00731	-0.46569	-0.0081
-0.467	-0.00504	-0.47492	-0.00645	-0.45885	-0.00731	-0.47468	-0.00809
-0.47425	-0.00508	-0.47886	-0.00647	-0.46569	-0.00733	-0.46967	-0.00811
-0.46923	-0.00509	-0.48326	-0.00648	-0.46943	-0.00731	-0.46997	-0.00808
-0.48802	-0.00512	-0.46788	-0.0065	-0.46688	-0.00733	-0.4746	-0.00809
-0.47982	-0.00515	-0.46849	-0.00654	-0.48275	-0.00734	-0.48264	-0.0081
-0.47357	-0.00517	-0.47639	-0.00653	-0.49309	-0.00739	-0.47781	-0.00812
-0.47325	-0.0052	-0.47893	-0.00656	-0.47663	-0.00739	-0.48394	-0.00813
-0.47928	-0.00523	-0.4965	-0.00656	-0.47847	-0.0074	-0.49565	-0.00812
-0.47175	-0.00523	-0.48818	-0.00659	-0.48152	-0.00739	-0.48537	-0.00816
-0.47096	-0.00525	-0.49056	-0.00662	-0.46816	-0.0074	-0.477	-0.00815
-0.48439	-0.00526	-0.47456	-0.00666	-0.47936	-0.00741	-0.47635	-0.00816
-0.48357	-0.0053	-0.47501	-0.00667	-0.49375	-0.00744	-0.4781	-0.00814
-0.48415	-0.0053	-0.48754	-0.00667	-0.48561	-0.00746	-0.48758	-0.00817
-0.49467	-0.00534	-0.4763	-0.00668	-0.47908	-0.00743	-0.48699	-0.00818
-0.50517	-0.00537	-0.49484	-0.00668	-0.47999	-0.00746	-0.47913	-0.00819
-0.49188	-0.00538	-0.48957	-0.00673	-0.50201	-0.00747	-0.4932	-0.0082
-0.4712	-0.00541	-0.49333	-0.00674	-0.49152	-0.00751	-0.48794	-0.00821
-0.48723	-0.00541	-0.49249	-0.00677	-0.50188	-0.00752	-0.48728	-0.00822
-0.48869	-0.00544	-0.4918	-0.00676	-0.48749	-0.00754	-0.49805	-0.00823
-0.49635	-0.00545	-0.50159	-0.0068	-0.48905	-0.00753	-0.49042	-0.00825
-0.49575	-0.0055	-0.48911	-0.00684	-0.47258	-0.00753	-0.48733	-0.00823
-0.49415	-0.0055	-0.49267	-0.00685	-0.48625	-0.00756	-0.48343	-0.00825
-0.49411	-0.00554	-0.48065	-0.00686	-0.50252	-0.00758	-0.4961	-0.00825
-0.50258	-0.00555	-0.49691	-0.00686	-0.49264	-0.00759	-0.4942	-0.00826
-0.50216	-0.0056	-0.4961	-0.00688	-0.49352	-0.00759	-0.49725	-0.00827
-0.49564	-0.00562	-0.49348	-0.0069	-0.49624	-0.00762	-0.50654	-0.00827
-0.4863	-0.00564	-0.49532	-0.00692	-0.51236	-0.00762	-0.5067	-0.00829
-0.49083	-0.00567	-0.50911	-0.00694	-0.50034	-0.00765	-0.49462	-0.00828
-0.49905	-0.00566	-0.50531	-0.00696	-0.4976	-0.00765	-0.50205	-0.00829
-0.50216	-0.0057	-0.50718	-0.00698	-0.49366	-0.00765	-0.50077	-0.00829
-0.51515	-0.00573	-0.50207	-0.00699	-0.49489	-0.00766	-0.50367	-0.0083
-0.50438	-0.00575	-0.49706	-0.00702	-0.50478	-0.00765	-0.50845	-0.0083
-0.50747	-0.00578	-0.49672	-0.00703	-0.50972	-0.00768	-0.50633	-0.0083
-0.50398	-0.00579	-0.50188	-0.00704	-0.52203	-0.00769	-0.51446	-0.00832
-0.50883	-0.00581	-0.49608	-0.00704	-0.5123	-0.00772	-0.51921	-0.00834
-0.50666	-0.00583	-0.50338	-0.00707	-0.50602	-0.00771	-0.50903	-0.00835
-0.50745	-0.00586	-0.51225	-0.00709	-0.50387	-0.00772	-0.50548	-0.00833
-0.50832	-0.00588	-0.50723	-0.00712	-0.51812	-0.00773	-0.49655	-0.00837
-0.50459	-0.0059	-0.5091	-0.00713	-0.51308	-0.00776	-0.50425	-0.00836
-0.51412	-0.00588	-0.51704	-0.00713	-0.51284	-0.00776	-0.50272	-0.00837
-0.52363	-0.00593	-0.50952	-0.00717	-0.50556	-0.00777	-0.51623	-0.00836
-0.52027	-0.00597	-0.50958	-0.00718	-0.50811	-0.00776	-0.51012	-0.00836
-0.51984	-0.006	-0.50474	-0.00721	-0.51884	-0.00778	-0.51443	-0.00838
-0.51652	-0.00602	-0.49848	-0.00721	-0.51924	-0.00782	-0.5226	-0.00839
-0.51561	-0.00603	-0.50082	-0.00722	-0.52201	-0.00783	-0.52648	-0.00842
-0.51177	-0.00607	-0.50358	-0.00724	-0.51351	-0.00785	-0.51553	-0.00842
-0.5199	-0.00607	-0.52658	-0.00726	-0.5128	-0.00785	-0.51548	-0.00844
-0.50248	-0.00611	-0.51577	-0.0073	-0.51892	-0.00785	-0.52479	-0.00842
-0.51781	-0.00614	-0.51485	-0.00731	-0.51265	-0.00787	-0.51991	-0.00843
-0.52121	-0.00615	-0.51775	-0.00733	-0.53138	-0.00788	-0.52107	-0.00842
-0.52234	-0.00618	-0.51429	-0.00733	-0.52587	-0.0079	-0.52715	-0.00843
-0.52791	-0.0062	-0.51822	-0.00734	-0.51794	-0.00788	-0.53084	-0.00844
-0.52838	-0.00623	-0.51848	-0.00734	-0.51699	-0.00789	-0.53151	-0.00844
-0.52717	-0.00627	-0.52135	-0.00737	-0.5279	-0.00791	-0.52712	-0.00846
-0.51651	-0.00629	-0.51839	-0.00739	-0.52926	-0.00791	-0.53154	-0.00845
-0.52264	-0.00629	-0.53761	-0.00739	-0.53413	-0.00794	-0.52795	-0.00847
-0.51342	-0.00631	-0.5267	-0.0074	-0.5324	-0.00795	-0.52623	-0.00848
-0.52935	-0.00633	-0.54017	-0.00743	-0.51518	-0.00793	-0.51513	-0.00848
-0.53065	-0.00638	-0.54466	-0.00748	-0.52277	-0.00793	-0.51873	-0.00846
-0.54164	-0.00639	-0.53041	-0.00749	-0.53457	-0.00796	-0.52374	-0.00848
-0.53724	-0.00641	-0.53047	-0.00749	-0.53863	-0.00797	-0.53361	-0.0085
-0.53125	-0.00644	-0.54048	-0.00749	-0.5306	-0.00799	-0.53375	-0.0085
-0.53566	-0.00645	-0.52317	-0.00751	-0.53748	-0.00799	-0.52944	-0.00851
-0.54034	-0.00649	-0.54361	-0.00752	-0.5342	-0.00801	-0.53767	-0.00852
-0.53297	-0.00651	-0.53567	-0.00755	-0.54107	-0.00802	-0.534	-0.00853
-0.53445	-0.00652	-0.5323	-0.00756	-0.52729	-0.00803	-0.52888	-0.00853
-0.53498	-0.00653	-0.53027	-0.00757	-0.53547	-0.00806	-0.54188	-0.00854
-0.5451	-0.00656	-0.55197	-0.0076	-0.53627	-0.00805	-0.5488	-0.00854
-0.54378	-0.00659	-0.54671	-0.00761	-0.52747	-0.00805	-0.52778	-0.00855
-0.54174	-0.00662	-0.53854	-0.00763	-0.53594	-0.00805	-0.53294	-0.00855
-0.54971	-0.00664	-0.53134	-0.00763	-0.53993	-0.00806	-0.53819	-0.00854
-0.54537	-0.00669	-0.53921	-0.00766	-0.54837	-0.00808	-0.54682	-0.00856
-0.54438	-0.00671	-0.52874	-0.00766	-0.55849	-0.00811	-0.55546	-0.00855
-0.54111	-0.0067	-0.5482	-0.00768	-0.54699	-0.00811	-0.55424	-0.00859
-0.55154	-0.00674	-0.54698	-0.00768	-0.5428	-0.00812	-0.5456	-0.00859
-0.5418	-0.00677	-0.55278	-0.0077	-0.54655	-0.00812	-0.54607	-0.00859
-0.5387	-0.00679	-0.5509	-0.00772	-0.54474	-0.00812	-0.55456	-0.00858
-0.5392	-0.00678	-0.55169	-0.00773	-0.55309	-0.00813	-0.55201	-0.00859
-0.54718	-0.00681	-0.543	-0.00773	-0.55095	-0.00812	-0.55492	-0.00859
-0.55286	-0.00685	-0.54531	-0.00773	-0.54943	-0.00812	-0.55026	-0.0086
-0.56096	-0.00687	-0.54789	-0.00777	-0.54769	-0.00813	-0.55566	-0.00859
-0.56093	-0.00692	-0.56162	-0.00776	-0.55997	-0.00815	-0.5575	-0.0086
-0.55326	-0.00692	-0.55757	-0.00778	-0.55757	-0.00817	-0.56278	-0.00863
-0.54093	-0.00695	-0.5614	-0.00779	-0.55422	-0.00818	-0.56528	-0.00862
-0.54441	-0.00694	-0.56207	-0.00782	-0.55913	-0.00818	-0.5589	-0.00864
-0.55292	-0.00699	-0.55077	-0.00784	-0.55907	-0.00818	-0.55387	-0.00863
-0.56674	-0.00701	-0.55842	-0.00783	-0.56307	-0.00819	-0.56108	-0.00864
-0.56161	-0.00704	-0.56227	-0.00786	-0.55433	-0.00821	-0.55356	-0.00863
-0.55253	-0.00705	-0.56178	-0.00787	-0.55451	-0.00821	-0.55648	-0.00862
-0.56527	-0.00707	-0.55851	-0.00789	-0.55179	-0.0082	-0.56204	-0.00865
-0.56034	-0.0071	-0.55594	-0.00789	-0.55825	-0.00823	-0.55354	-0.00865
-0.5693	-0.00711	-0.55978	-0.0079	-0.56383	-0.00823	-0.55142	-0.00866
-0.56807	-0.00717	-0.56239	-0.00791	-0.5715	-0.00824	-0.56152	-0.00864
-0.54742	-0.00718	-0.55659	-0.00792	-0.56812	-0.00826	-0.57425	-0.00867
-0.56469	-0.00719	-0.56006	-0.00795	-0.57441	-0.00826	-0.57169	-0.00868
-0.55728	-0.00719	-0.56652	-0.00795	-0.54813	-0.00826	-0.55795	-0.00868
-0.57062	-0.00721	-0.57028	-0.00798	-0.57091	-0.00823	-0.55823	-0.00868
-0.58128	-0.00727	-0.56641	-0.00797	-0.56887	-0.00826	-0.56304	-0.00866
-0.57195	-0.00728	-0.5663	-0.00801	-0.57269	-0.00827	-0.5695	-0.00868
-0.57612	-0.0073	-0.57187	-0.00799	-0.56412	-0.00829	-0.5717	-0.00869
-0.56832	-0.00732	-0.57326	-0.00799	-0.56732	-0.00828	-0.58125	-0.0087
-0.5722	-0.00735	-0.56978	-0.00799	-0.58427	-0.00828	-0.57302	-0.0087
-0.5735	-0.00737	-0.57221	-0.00801	-0.5782	-0.00828	-0.57038	-0.00869
-0.57022	-0.0074	-0.58261	-0.00802	-0.57766	-0.00832	-0.57429	-0.00869
-0.56066	-0.0074	-0.57372	-0.00802	-0.58054	-0.00832	-0.57149	-0.0087
-0.56005	-0.00743	-0.59179	-0.00806	-0.56502	-0.00831	-0.57257	-0.00871
-0.57277	-0.00745	-0.57687	-0.00806	-0.569	-0.00831	-0.57774	-0.0087
-0.57963	-0.00746	-0.56917	-0.00807	-0.56795	-0.0083	-0.57891	-0.0087
-0.58866	-0.00752	-0.58111	-0.00808	-0.59176	-0.00832	-0.58088	-0.0087
-0.58407	-0.00753	-0.58211	-0.00809	-0.58708	-0.00834	-0.56873	-0.00871
-0.57884	-0.00755	-0.57861	-0.0081	-0.58148	-0.00835	-0.59294	-0.00871
-0.57751	-0.00756	-0.5707	-0.0081	-0.57827	-0.00835	-0.5879	-0.00874
-0.58705	-0.00758	-0.57904	-0.00813	-0.58575	-0.00835	-0.58523	-0.00875
-0.58749	-0.0076	-0.58655	-0.00813	-0.5792	-0.00835	-0.57502	-0.00874
-0.58045	-0.0076	-0.58479	-0.00815	-0.58558	-0.00836	-0.58651	-0.00873
-0.58382	-0.00763	-0.58822	-0.00815	-0.59065	-0.00837	-0.59062	-0.00873
-0.5797	-0.00763	-0.58551	-0.00817	-0.58665	-0.00838	-0.59015	-0.00875
-0.59899	-0.00767	-0.57713	-0.00816	-0.57905	-0.00836	-0.59111	-0.00874
-0.59675	-0.0077	-0.58568	-0.00818	-0.59701	-0.00835	-0.58569	-0.00873
-0.60211	-0.00774	-0.57868	-0.00818	-0.59429	-0.00838	-0.58796	-0.00874
-0.59959	-0.00775	-0.6	-0.00819	-0.59658	-0.00839	-0.59796	-0.00877
-0.5941	-0.00777	-0.59695	-0.0082	-0.59687	-0.00843	-0.60127	-0.00877
-0.59059	-0.00778	-0.59976	-0.0082	-0.58035	-0.00841	-0.594	-0.00877
-0.59266	-0.00782	-0.59681	-0.00822	-0.59102	-0.00839	-0.59034	-0.00878
-0.58463	-0.00783	-0.58735	-0.00821	-0.58807	-0.00841	-0.59829	-0.00878
-0.5967	-0.00785	-0.60516	-0.00823	-0.60876	-0.00842	-0.59102	-0.00875
-0.59013	-0.00788	-0.60028	-0.00824	-0.60472	-0.00842	-0.60143	-0.00876
-0.60736	-0.00789	-0.59038	-0.00826	-0.59281	-0.00842	-0.60535	-0.00876
-0.60731	-0.00793	-0.59891	-0.00826	-0.60088	-0.00843	-0.60218	-0.00877
-0.60204	-0.00793	-0.59418	-0.00825	-0.6089	-0.00842	-0.60286	-0.00877
-0.60151	-0.00798	-0.59833	-0.00824	-0.60849	-0.00843	-0.60867	-0.00879
-0.59476	-0.008	-0.61267	-0.00827	-0.61301	-0.00845	-0.60205	-0.00878
-0.59377	-0.00797	-0.61189	-0.00829	-0.61773	-0.00846	-0.6001	-0.00878
-0.60462	-0.00801	-0.59512	-0.0083	-0.59231	-0.00844	-0.60354	-0.00879
-0.6096	-0.00802	-0.59402	-0.00831	-0.6021	-0.00843	-0.59444	-0.00879
-0.60998	-0.00805	-0.60565	-0.00832	-0.60548	-0.00844	-0.59617	-0.00877
-0.604	-0.00807	-0.61651	-0.00832	-0.61413	-0.00843	-0.60238	-0.00878
-0.61967	-0.0081	-0.60102	-0.00834	-0.61809	-0.00846	-0.62753	-0.00881
-0.60951	-0.00811	-0.59401	-0.00833	-0.61421	-0.00846	-0.61345	-0.00882
-0.606	-0.00813	-0.60628	-0.00834	-0.60885	-0.00846	-0.6061	-0.00881
-0.61148	-0.00815	-0.60825	-0.00835	-0.61368	-0.00846	-0.60318	-0.0088
-0.61842	-0.00817	-0.61196	-0.00835	-0.62682	-0.00847	-0.61038	-0.00881
-0.60815	-0.00818	-0.61873	-0.00835	-0.61842	-0.0085	-0.61838	-0.00882
-0.61777	-0.00818	-0.61742	-0.00838	-0.60384	-0.00849	-0.60876	-0.00883
-0.62258	-0.00822	-0.6207	-0.00838	-0.60668	-0.00848	-0.61129	-0.00882
-0.61747	-0.00822	-0.61092	-0.00839	-0.6246	-0.00847	-0.60881	-0.00881
-0.61827	-0.00827	-0.60542	-0.00837	-0.61689	-0.00848	-0.62921	-0.00881
-0.62613	-0.00829	-0.61674	-0.00838	-0.62606	-0.00848	-0.61846	-0.00882
-0.60639	-0.00832	-0.61409	-0.00839	-0.63469	-0.0085	-0.63039	-0.00881
-0.6154	-0.00832	-0.62264	-0.00839	-0.63061	-0.00851	-0.62609	-0.00883
-0.62521	-0.00835	-0.61934	-0.00842	-0.6218	-0.00851	-0.61788	-0.00884
-0.62017	-0.00836	-0.61698	-0.00842	-0.6176	-0.00849	-0.62812	-0.00882
-0.61842	-0.00838	-0.62945	-0.00844	-0.62596	-0.0085	-0.61968	-0.00882
-0.62598	-0.00839	-0.62842	-0.00843	-0.62611	-0.00851	-0.62996	-0.00883
-0.63171	-0.0084	-0.63606	-0.00845	-0.62248	-0.0085	-0.62619	-0.00883
-0.62625	-0.00841	-0.61216	-0.00845	-0.61584	-0.00851	-0.6338	-0.00883
-0.62894	-0.00844	-0.62608	-0.00843	-0.62585	-0.00848	-0.63408	-0.00883
-0.63314	-0.00848	-0.63021	-0.00846	-0.63306	-0.00849	-0.61964	-0.00883
-0.62202	-0.00848	-0.63124	-0.00846	-0.63734	-0.00852	-0.63408	-0.00885
-0.61904	-0.00848	-0.61938	-0.00847	-0.63393	-0.00853	-0.6371	-0.00886
-0.6279	-0.00851	-0.64007	-0.00845	-0.63082	-0.00854	-0.63384	-0.00887
-0.63249	-0.00853	-0.64025	-0.00849	-0.62591	-0.00853	-0.62187	-0.00887
-0.63937	-0.00854	-0.64257	-0.00848	-0.63264	-0.00853	-0.62864	-0.00885
-0.63871	-0.00855	-0.63636	-0.00849	-0.63512	-0.00852	-0.62991	-0.00886
-0.63391	-0.00859	-0.62956	-0.00849	-0.63306	-0.00855	-0.63021	-0.00887
-0.64613	-0.00858	-0.63293	-0.0085	-0.63321	-0.00854	-0.62969	-0.00888
-0.6407	-0.00861	-0.63992	-0.00851	-0.62473	-0.00856	-0.63783	-0.00887
-0.64941	-0.00863	-0.64086	-0.00849	-0.63757	-0.00854	-0.64077	-0.00888
-0.64203	-0.00866	-0.62776	-0.0085	-0.64292	-0.00855	-0.65222	-0.00889
-0.63426	-0.00867	-0.63689	-0.00849	-0.63916	-0.00856	-0.63598	-0.00888
-0.62823	-0.00867	-0.6495	-0.00852	-0.65061	-0.00856	-0.63943	-0.00887
-0.6378	-0.00869	-0.65082	-0.00852	-0.63853	-0.00857	-0.64481	-0.00888
-0.65456	-0.0087	-0.6445	-0.00854	-0.63031	-0.00855	-0.63431	-0.00888
-0.64774	-0.00873	-0.64829	-0.00854	-0.63092	-0.00856	-0.63877	-0.00887
-0.64663	-0.00874	-0.64335	-0.00854	-0.63759	-0.00854	-0.64307	-0.00886
-0.64816	-0.00877	-0.64184	-0.00856	-0.65503	-0.00856	-0.66151	-0.00886
-0.64674	-0.00878	-0.63793	-0.00855	-0.6597	-0.00859	-0.65585	-0.00889
-0.64751	-0.00879	-0.64583	-0.00855	-0.66074	-0.00857	-0.64497	-0.00889
-0.65079	-0.00882	-0.64824	-0.00853	-0.65555	-0.00858	-0.65317	-0.0089
-0.65767	-0.00883	-0.64714	-0.00856	-0.655	-0.00856	-0.64528	-0.0089
-0.63866	-0.00883	-0.66324	-0.00856	-0.66384	-0.00858	-0.65475	-0.0089
-0.6402	-0.00882	-0.65348	-0.00858	-0.65207	-0.00859	-0.65386	-0.00891
-0.65956	-0.00883	-0.65731	-0.00858	-0.6432	-0.00858	-0.6404	-0.0089
-0.663	-0.00886	-0.65785	-0.00857	-0.66031	-0.00857	-0.65024	-0.00891
-0.66528	-0.00888	-0.63858	-0.00859	-0.65303	-0.00859	-0.65576	-0.00889
-0.67502	-0.00891	-0.65377	-0.00858	-0.66375	-0.00857	-0.65334	-0.0089
-0.65788	-0.00892	-0.65649	-0.00858	-0.6584	-0.0086	-0.65382	-0.00891
-0.65791	-0.00892	-0.67137	-0.00859	-0.6634	-0.00861	-0.6636	-0.00893
-0.65713	-0.00892	-0.66116	-0.00861	-0.66006	-0.00862	-0.65817	-0.00892
-0.66516	-0.00897	-0.6528	-0.00861	-0.66324	-0.00862	-0.65506	-0.00893
-0.66129	-0.00897	-0.6601	-0.0086	-0.65572	-0.00862	-0.65601	-0.00893
-0.66289	-0.009	-0.6739	-0.00862	-0.65618	-0.0086	-0.66234	-0.00893
-0.6694	-0.00897	-0.67163	-0.00863	-0.65704	-0.00861	-0.65802	-0.00892
-0.65447	-0.00899	-0.66425	-0.00864	-0.65927	-0.00861	-0.67293	-0.00893
-0.66308	-0.00902	-0.6656	-0.00862	-0.66234	-0.00862	-0.66112	-0.00892
-0.67225	-0.00903	-0.65729	-0.00863	-0.66406	-0.00862	-0.66863	-0.00892
-0.66573	-0.00908	-0.67341	-0.00862	-0.67019	-0.00862	-0.67108	-0.00891
-0.66048	-0.00907	-0.66359	-0.00863	-0.68839	-0.00863	-0.67279	-0.00894
-0.67138	-0.00908	-0.66436	-0.00864	-0.67272	-0.00863	-0.67603	-0.00894
-0.66819	-0.00908	-0.67955	-0.00865	-0.66899	-0.00863	-0.66257	-0.00894
-0.66307	-0.0091	-0.68264	-0.00864	-0.66888	-0.00861	-0.66839	-0.00892
-0.67261	-0.00911	-0.67601	-0.00863	-0.67347	-0.00861	-0.6728	-0.00892
-0.67262	-0.00913	-0.67096	-0.00867	-0.67669	-0.00863	-0.67433	-0.00894
-0.66686	-0.00914	-0.68299	-0.00865	-0.67276	-0.00862	-0.67838	-0.00893
-0.66795	-0.00913	-0.67161	-0.00865	-0.67665	-0.00861	-0.68612	-0.00895
-0.67653	-0.00917	-0.66781	-0.00865	-0.67575	-0.00862	-0.67825	-0.00895
-0.68242	-0.00916	-0.67734	-0.00865	-0.68994	-0.00863	-0.68403	-0.00895
-0.66778	-0.0092	-0.6835	-0.00865	-0.68475	-0.00865	-0.68137	-0.00896
-0.68399	-0.00918	-0.68429	-0.00865	-0.67856	-0.00864	-0.67164	-0.00896
-0.67872	-0.0092	-0.68772	-0.00869	-0.6789	-0.00865	-0.68504	-0.00896
[truncated: 1,603 more rows]
