# Supplementary material for: Strict molecular sieving over electrodeposited 2D-interspacing-narrowed graphene oxide membranes
Source: Nat Commun. 2017 Oct 10;8:825. doi: 10.1038/s41467-017-00990-x (PMC5635034; doi:10.1038/s41467-017-00990-x)
Supplement: Supplementary file 6 — Supplementary Data 3 [file 41467_2017_990_MOESM6_ESM.xlsx]

## Sheet: Data sources for Figure 1d
Time dependence of VWE-VCE		Time dependence of VCE
time (s)	VWE-VCE (V)	time (s)	VCE vs. Ag/AgCl (V)
0	4.27977	0	-0.78025
0.0012	4.27112	0.0012	-0.77303
0.003	4.28302	0.003	-0.78256
0.0052	4.28159	0.0052	-0.77939
0.0076	4.28233	0.0076	-0.78261
0.0084	4.28392	0.0084	-0.78242
0.0122	4.28759	0.0122	-0.78816
0.0146	4.28703	0.0146	-0.78695
0.017	4.2843	0.017	-0.78796
0.0204	4.28909	0.0204	-0.78987
0.0236	4.29133	0.0236	-0.79467
0.0274	4.30012	0.0274	-0.79801
0.0298	4.30682	0.0298	-0.80361
0.0308	4.30814	0.0308	-0.81224
0.031	4.30724	0.031	-0.80722
0.0348	4.3124	0.0348	-0.80877
0.0382	4.31312	0.0382	-0.8115
0.0398	4.3022	0.0398	-0.80418
0.046	4.31742	0.046	-0.81578
0.0496	4.30038	0.0496	-0.80634
0.0554	4.31614	0.0554	-0.81444
0.0618	4.31649	0.0618	-0.81673
0.0666	4.31876	0.0666	-0.81962
0.0772	4.33502	0.0772	-0.83054
0.082	4.33651	0.082	-0.83394
0.083	4.33238	0.083	-0.83625
0.0844	4.33291	0.0844	-0.83075
0.0928	4.32915	0.0928	-0.83174
0.0934	4.34634	0.0934	-0.84254
0.0946	4.33654	0.0946	-0.83755
0.1072	4.34048	0.1072	-0.83618
0.1198	4.34592	0.1198	-0.84168
0.1204	4.34949	0.1204	-0.85115
0.1218	4.35035	0.1218	-0.84672
0.1322	4.3442	0.1322	-0.84689
0.1328	4.348	0.1328	-0.84917
0.1416	4.34275	0.1416	-0.8484
0.1436	4.35435	0.1436	-0.85589
0.1458	4.3469	0.1458	-0.85039
0.147	4.36411	0.147	-0.85753
0.1484	4.35822	0.1484	-0.85417
0.1496	4.35933	0.1496	-0.85877
0.1514	4.35372	0.1514	-0.85599
0.1526	4.35822	0.1526	-0.85507
0.1552	4.3647	0.1552	-0.85858
0.1598	4.35866	0.1598	-0.85856
0.1604	4.3506	0.1604	-0.85333
0.1836	4.35792	0.1836	-0.85381
0.1846	4.36086	0.1846	-0.86479
0.1948	4.35777	0.1948	-0.8616
0.2002	4.37127	0.2002	-0.86766
0.202	4.36382	0.202	-0.8629
0.2028	4.36594	0.2028	-0.8647
0.205	4.3566	0.205	-0.85683
0.2066	4.37693	0.2066	-0.87129
0.2082	4.36848	0.2082	-0.8646
0.2158	4.37798	0.2158	-0.87436
0.2192	4.35964	0.2192	-0.86559
0.2218	4.36357	0.2218	-0.8697
0.2244	4.37318	0.2244	-0.87264
0.2248	4.36682	0.2248	-0.87226
0.2258	4.37228	0.2258	-0.86899
0.2682	4.36713	0.2682	-0.86833
0.2688	4.37987	0.2688	-0.87495
0.2772	4.37014	0.2772	-0.8719
0.279	4.38015	0.279	-0.88095
0.2802	4.37744	0.2802	-0.87801
0.286	4.38243	0.286	-0.88271
0.2886	4.37584	0.2886	-0.8748
0.2912	4.37746	0.2912	-0.87574
0.2922	4.38665	0.2922	-0.88051
0.2952	4.38395	0.2952	-0.87969
0.296	4.36743	0.296	-0.87566
0.2998	4.38718	0.2998	-0.88664
0.3006	4.38909	0.3006	-0.88258
0.301	4.38031	0.301	-0.88242
0.3028	4.36911	0.3028	-0.87341
0.3038	4.38755	0.3038	-0.88743
0.3054	4.37983	0.3054	-0.88026
0.3136	4.38319	0.3136	-0.88277
0.3148	4.38027	0.3148	-0.87874
0.327	4.385	0.327	-0.88557
0.329	4.39066	0.329	-0.88494
0.3334	4.39028	0.3334	-0.89159
0.3354	4.38957	0.3354	-0.88533
0.3364	4.38336	0.3364	-0.88651
0.339	4.38743	0.339	-0.88299
0.3398	4.39629	0.3398	-0.89071
0.3416	4.37979	0.3416	-0.88181
0.3452	4.38737	0.3452	-0.8864
0.3464	4.38942	0.3464	-0.88384
0.3494	4.38055	0.3494	-0.8859
0.35	4.38258	0.35	-0.88355
0.3518	4.39341	0.3518	-0.88882
0.3576	4.39118	0.3576	-0.88609
0.3586	4.39457	0.3586	-0.89457
0.3594	4.38432	0.3594	-0.88714
0.3602	4.38521	0.3602	-0.88475
0.3688	4.377	0.3688	-0.8796
0.3696	4.39274	0.3696	-0.89016
0.3868	4.37675	0.3868	-0.88047
0.3902	4.39312	0.3902	-0.89163
0.391	4.38371	0.391	-0.88536
0.3916	4.39981	0.3916	-0.8986
0.3922	4.39043	0.3922	-0.88968
0.3978	4.39561	0.3978	-0.89709
0.3982	4.39144	0.3982	-0.89171
0.4006	4.3898	0.4006	-0.89213
0.401	4.3852	0.401	-0.88798
0.4098	4.38896	0.4098	-0.89406
0.4104	4.39505	0.4104	-0.89144
0.4148	4.39683	0.4148	-0.897
0.4158	4.39608	0.4158	-0.89425
0.4262	4.39832	0.4262	-0.89621
0.4276	4.39771	0.4276	-0.89505
0.4354	4.40159	0.4354	-0.89967
0.436	4.39843	0.436	-0.89493
0.4392	4.4013	0.4392	-0.89744
0.445	4.40579	0.445	-0.89448
0.4462	4.39557	0.4462	-0.89986
0.4468	4.40065	0.4468	-0.89747
0.4486	4.39702	0.4486	-0.89948
0.4538	4.39478	0.4538	-0.89713
0.4596	4.40999	0.4596	-0.90468
0.4624	4.3983	0.4624	-0.89553
0.4664	4.40092	0.4664	-0.90067
0.4674	4.39286	0.4674	-0.89249
0.4684	4.40269	0.4684	-0.90246
0.4752	4.39503	0.4752	-0.89192
0.4782	4.40888	0.4782	-0.90668
0.4784	4.39566	0.4784	-0.89186
0.4788	4.39658	0.4788	-0.90051
0.4954	4.39263	0.4954	-0.89463
0.496	4.40185	0.496	-0.90292
0.4962	4.40094	0.4962	-0.8983
0.516	4.40819	0.516	-0.90918
0.5166	4.39713	0.5166	-0.89526
0.5184	4.403	0.5184	-0.90227
0.5302	4.39861	0.5302	-0.89948
0.5306	4.40382	0.5306	-0.90716
0.5348	4.39784	0.5348	-0.90024
0.546	4.40413	0.546	-0.90536
0.5508	4.39853	0.5508	-0.90248
0.5522	4.41308	0.5522	-0.91195
0.554	4.40325	0.554	-0.90175
0.5834	4.40714	0.5834	-0.91182
0.5848	4.403	0.5848	-0.90332
0.6096	4.40911	0.6096	-0.91228
0.6112	4.4069	0.6112	-0.90586
0.6294	4.40995	0.6294	-0.9119
0.6302	4.40434	0.6302	-0.90689
0.635	4.40997	0.635	-0.91251
0.636	4.40371	0.636	-0.90317
0.6374	4.40485	0.6374	-0.90894
0.6544	4.41043	0.6544	-0.91039
0.6552	4.41583	0.6552	-0.91776
0.6558	4.41104	0.6558	-0.91006
0.6582	4.42055	0.6582	-0.91914
0.6592	4.40477	0.6592	-0.90649
0.6674	4.41412	0.6674	-0.91707
0.6684	4.4046	0.6684	-0.90691
0.67	4.4119	0.67	-0.91455
0.6716	4.41031	0.6716	-0.90789
0.679	4.41035	0.679	-0.91482
0.6804	4.40577	0.6804	-0.90743
0.6862	4.40816	0.6862	-0.90792
0.7494	4.41694	0.7494	-0.91325
0.75	4.41958	0.75	-0.92219
0.7526	4.40609	0.7526	-0.91115
0.7532	4.4162	0.7532	-0.91717
0.7556	4.41507	0.7556	-0.91614
0.7596	4.41503	0.7596	-0.91684
0.7602	4.41362	0.7602	-0.91182
0.7612	4.42239	0.7612	-0.92336
0.763	4.41901	0.763	-0.91572
0.7656	4.41881	0.7656	-0.92238
0.775	4.42187	0.775	-0.92089
0.7758	4.42132	0.7758	-0.91959
0.7834	4.42223	0.7834	-0.91763
0.7892	4.42202	0.7892	-0.92529
0.8122	4.40959	0.8122	-0.91293
0.8128	4.42867	0.8128	-0.92714
0.8316	4.42367	0.8316	-0.92276
0.8362	4.42202	0.8362	-0.9233
0.9362	4.42158	0.9362	-0.92446
0.949	4.42682	0.949	-0.9302
0.9492	4.42888	0.9492	-0.92617
0.9804	4.43329	0.9804	-0.93262
0.985	4.42827	0.985	-0.92628
0.986	4.43509	0.986	-0.93438
0.9868	4.43039	0.9868	-0.92834
0.987	4.42909	0.987	-0.92888
0.9882	4.43687	0.9882	-0.93033
0.9898	4.42798	0.9898	-0.93371
0.995	4.43668	0.995	-0.93052
0.9956	4.43582	0.9956	-0.93302
0.9982	4.42544	0.9982	-0.92204
0.9996	4.43845	0.9996	-0.93335
1.0668	4.4425	1.0668	-0.93959
1.0672	4.42252	1.0672	-0.92555
1.115	4.43616	1.115	-0.93554
1.116	4.42552	1.116	-0.92893
1.1166	4.44115	1.1166	-0.93757
1.1484	4.42697	1.1484	-0.92934
1.1488	4.42959	1.1488	-0.93144
1.2234	4.43505	1.2234	-0.94122
1.2258	4.42856	1.2258	-0.93008
1.2304	4.4392	1.2304	-0.94127
1.2322	4.43163	1.2322	-0.93272
1.2334	4.44099	1.2334	-0.94145
1.2342	4.44439	1.2342	-0.94194
1.2356	4.43971	1.2356	-0.93839
1.237	4.43519	1.237	-0.93474
1.2386	4.44338	1.2386	-0.94353
1.2492	4.43624	1.2492	-0.9343
1.25	4.43946	1.25	-0.94353
1.2518	4.43836	1.2518	-0.9343
1.2524	4.44265	1.2524	-0.94848
1.257	4.43434	1.257	-0.93505
1.259	4.44265	1.259	-0.94651
1.2758	4.43423	1.2758	-0.93381
1.2804	4.43881	1.2804	-0.94267
1.3348	4.44403	1.3348	-0.94548
1.3352	4.43583	1.3352	-0.93871
1.336	4.44959	1.336	-0.94962
1.3376	4.44365	1.3376	-0.94032
1.34	4.44911	1.34	-0.94785
1.3404	4.4391	1.3404	-0.93868
1.3422	4.44374	1.3422	-0.94513
1.348	4.44388	1.348	-0.94154
1.349	4.44166	1.349	-0.94307
1.351	4.44409	1.351	-0.94427
1.3518	4.44753	1.3518	-0.94557
1.3606	4.4337	1.3606	-0.93239
1.3614	4.4488	1.3614	-0.94811
1.3854	4.44051	1.3854	-0.93812
1.386	4.44726	1.386	-0.9484
1.3884	4.43992	1.3884	-0.94068
1.39	4.44986	1.39	-0.94918
1.3958	4.4464	1.3958	-0.94294
1.3964	4.44122	1.3964	-0.94504
1.4106	4.43387	1.4106	-0.93715
1.411	4.44972	1.411	-0.95042
1.4934	4.45501	1.4934	-0.95488
1.494	4.44397	1.494	-0.9441
1.4944	4.45591	1.4944	-0.95316
1.5052	4.44625	1.5052	-0.94422
1.5056	4.45173	1.5056	-0.94892
1.5186	4.44989	1.5186	-0.94632
1.5188	4.45807	1.5188	-0.95298
1.5526	4.45369	1.5526	-0.95379
1.5536	4.44861	1.5536	-0.95191
1.567	4.45075	1.567	-0.95241
1.5678	4.45249	1.5678	-0.95062
1.5832	4.45517	1.5832	-0.95799
1.5848	4.44273	1.5848	-0.94276
1.5866	4.45213	1.5866	-0.95421
1.5902	4.44218	1.5902	-0.94643
1.591	4.45408	1.591	-0.95176
1.5916	4.44326	1.5916	-0.94578
1.5922	4.45203	1.5922	-0.95602
1.5926	4.4511	1.5926	-0.94838
1.5982	4.45912	1.5982	-0.96009
1.5988	4.45979	1.5988	-0.95232
1.6	4.45559	1.6	-0.9587
1.6018	4.44867	1.6018	-0.95117
1.6028	4.4523	1.6028	-0.95572
1.6038	4.45157	1.6038	-0.94955
1.6048	4.45102	1.6048	-0.95312
1.6078	4.44875	1.6078	-0.94668
1.6086	4.45925	1.6086	-0.95942
1.6098	4.44412	1.6098	-0.94808
1.612	4.45719	1.612	-0.95883
1.6196	4.45725	1.6196	-0.95375
1.6216	4.45028	1.6216	-0.95346
1.6862	4.46103	1.6862	-0.95976
1.6868	4.45421	1.6868	-0.95446
1.6894	4.4488	1.6894	-0.95764
1.6898	4.45637	1.6898	-0.95346
1.7016	4.46502	1.7016	-0.96085
1.7026	4.4514	1.7026	-0.95329
1.7058	4.46361	1.7058	-0.95946
1.7068	4.46055	1.7068	-0.9587
1.736	4.46304	1.736	-0.95669
1.7366	4.44951	1.7366	-0.95379
1.7374	4.46361	1.7374	-0.96171
1.7382	4.45776	1.7382	-0.95707
1.7402	4.45897	1.7402	-0.9625
1.7414	4.4575	1.7414	-0.95623
1.7426	4.46269	1.7426	-0.96061
1.7436	4.45154	1.7436	-0.95751
1.7558	4.45709	1.7558	-0.9616
1.7566	4.45805	1.7566	-0.95619
1.7628	4.4604	1.7628	-0.96169
1.7634	4.45662	1.7634	-0.9595
1.7694	4.45434	1.7694	-0.95722
1.771	4.45087	1.771	-0.95216
1.773	4.45601	1.773	-0.96171
1.7742	4.4506	1.7742	-0.95046
1.7754	4.45589	1.7754	-0.96003
1.776	4.46328	1.776	-0.95552
1.7792	4.45446	1.7792	-0.95755
1.7836	4.44741	1.7836	-0.95098
1.79	4.46443	1.79	-0.96416
1.7908	4.45316	1.7908	-0.95379
1.7922	4.4556	1.7922	-0.9594
1.7946	4.44873	1.7946	-0.95369
1.7956	4.46265	1.7956	-0.95824
1.8528	4.44659	1.8528	-0.96114
1.8542	4.457	1.8542	-0.95407
1.8556	4.46781	1.8556	-0.96447
1.9158	4.45979	1.9158	-0.96523
1.9174	4.45795	1.9174	-0.96391
1.9328	4.46752	1.9328	-0.97018
1.9336	4.46487	1.9336	-0.96198
1.9366	4.47127	1.9366	-0.9718
1.9388	4.47104	1.9388	-0.96469
1.9394	4.4647	1.9394	-0.96909
1.9412	4.46388	1.9412	-0.96114
1.9484	4.47108	1.9484	-0.97205
1.949	4.45935	1.949	-0.9595
1.9504	4.47114	1.9504	-0.96886
1.9522	4.46288	1.9522	-0.95971
1.9528	4.468	1.9528	-0.96538
1.9598	4.46972	1.9598	-0.9651
1.9654	4.46705	1.9654	-0.96785
1.967	4.46456	1.967	-0.9641
1.9798	4.47134	1.9798	-0.97119
1.9858	4.46294	1.9858	-0.96401
1.988	4.45606	1.988	-0.96347
1.9884	4.46231	1.9884	-0.96227
1.9988	4.46825	1.9988	-0.97352
1.9996	4.45186	1.9996	-0.95253
2	4.46552	2	-0.96691
2.0014	4.45975	2.0014	-0.95919
2.0032	4.4672	2.0032	-0.96771
2.0086	4.46059	2.0086	-0.96089
2.009	4.4812	2.009	-0.97207
2.0098	4.45368	2.0098	-0.95913
2.0146	4.46602	2.0146	-0.96876
2.015	4.45826	2.015	-0.95644
2.0154	4.46319	2.0154	-0.96496
2.0184	4.45962	2.0184	-0.95757
2.0194	4.4761	2.0194	-0.97023
2.0208	4.46086	2.0208	-0.96202
2.0218	4.46254	2.0218	-0.96538
2.0272	4.47077	2.0272	-0.9654
2.0284	4.46953	2.0284	-0.96764
2.03	4.46384	2.03	-0.96338
2.0324	4.46418	2.0324	-0.96727
2.1052	4.4724	2.1052	-0.97331
2.1058	4.45389	2.1058	-0.95847
2.1084	4.46487	2.1084	-0.96928
2.11	4.45452	2.11	-0.95673
2.1118	4.4681	2.1118	-0.96613
2.1214	4.46475	2.1214	-0.96628
2.1226	4.47006	2.1226	-0.96979
2.1656	4.46859	2.1656	-0.97371
2.166	4.47285	2.166	-0.97037
2.1804	4.46756	2.1804	-0.97146
2.1816	4.47123	2.1816	-0.96819
2.1832	4.46707	2.1832	-0.97123
2.1858	4.46596	2.1858	-0.96662
2.189	4.47215	2.189	-0.97316
2.191	4.46057	2.191	-0.96288
2.1922	4.47005	2.1922	-0.96909
2.266	4.48441	2.266	-0.98045
2.2668	4.47385	2.2668	-0.97004
2.2792	4.47857	2.2792	-0.9769
2.2794	4.46571	2.2794	-0.96641
2.2804	4.48332	2.2804	-0.97715
2.2952	4.4579	2.2952	-0.96553
2.2958	4.47003	2.2958	-0.97155
2.2974	4.47127	2.2974	-0.96901
2.2986	4.46378	2.2986	-0.96764
2.3004	4.46474	2.3004	-0.96828
2.3016	4.47761	2.3016	-0.97497
2.3102	4.46644	2.3102	-0.96725
2.3108	4.46548	2.3108	-0.96955
2.3168	4.46502	2.3168	-0.96391
2.3172	4.47522	2.3172	-0.97167
2.3592	4.4758	2.3592	-0.97734
2.3616	4.4672	2.3616	-0.96958
2.3688	4.46647	2.3688	-0.96819
2.37	4.46955	2.37	-0.97218
2.3726	4.46844	2.3726	-0.97705
2.3746	4.46821	2.3746	-0.9684
2.3756	4.47471	2.3756	-0.97826
2.3814	4.46414	2.3814	-0.96786
2.3818	4.4778	2.3818	-0.97921
2.39	4.46775	2.39	-0.97241
2.3914	4.47879	2.3914	-0.97795
2.4722	4.47847	2.4722	-0.97824
2.4728	4.4677	2.4728	-0.97058
2.4744	4.47921	2.4744	-0.97789
2.4758	4.47337	2.4758	-0.96884
2.4762	4.47885	2.4762	-0.9812
2.526	4.47937	2.526	-0.98095
2.5268	4.47287	2.5268	-0.97224
2.5284	4.488	2.5284	-0.98408
2.6228	4.48775	2.6228	-0.98674
2.6242	4.47152	2.6242	-0.97598
2.6292	4.48305	2.6292	-0.98465
2.632	4.4739	2.632	-0.97568
2.6356	4.4816	2.6356	-0.97969
2.6382	4.47417	2.6382	-0.97382
2.6444	4.48219	2.6444	-0.9812
2.6454	4.47706	2.6454	-0.97503
2.6524	4.48598	2.6524	-0.98418
2.6538	4.46995	2.6538	-0.97073
2.6542	4.48227	2.6542	-0.98167
2.7542	4.4838	2.7542	-0.97969
2.7554	4.48498	2.7554	-0.98282
2.7566	4.48143	2.7566	-0.98112
2.7668	4.47778	2.7668	-0.98586
2.7676	4.48808	2.7676	-0.98078
2.7702	4.49092	2.7702	-0.98779
2.7776	4.47681	2.7776	-0.97978
2.778	4.49014	2.778	-0.98844
2.878	4.47822	2.878	-0.98332
2.8964	4.49115	2.8964	-0.9849
2.8972	4.48078	2.8972	-0.979
2.9894	4.49635	2.9894	-0.99342
2.99	4.49505	2.99	-0.98836
2.991	4.47719	2.991	-0.98699
3.01	4.4834	3.01	-0.98334
3.0104	4.49112	3.0104	-0.99056
3.0588	4.49608	3.0588	-0.99186
3.0594	4.4796	3.0594	-0.98454
3.0622	4.50038	3.0622	-0.99289
3.067	4.48829	3.067	-0.98536
3.0678	4.49369	3.0678	-0.9936
3.069	4.48672	3.069	-0.9901
3.083	4.4948	3.083	-0.99923
3.085	4.4854	3.085	-0.9859
3.0888	4.50067	3.0888	-0.99487
3.0902	4.49836	3.0902	-0.99065
3.091	4.49331	3.091	-0.99228
3.1814	4.49148	3.1814	-0.99123
3.1818	4.48909	3.1818	-0.98584
3.185	4.50065	3.185	-0.99501
3.1866	4.49209	3.1866	-0.99182
3.2014	4.49562	3.2014	-0.99403
3.202	4.48705	3.202	-0.98397
3.2026	4.49369	3.2026	-0.99489
3.2202	4.47694	3.2202	-0.98026
3.221	4.49763	3.221	-0.99363
3.2302	4.49669	3.2302	-0.98918
3.2308	4.48756	3.2308	-0.9918
3.2952	4.49392	3.2952	-0.99604
3.2958	4.49648	3.2958	-0.99381
3.3022	4.49761	3.3022	-0.99913
3.3028	4.49474	3.3028	-0.99138
3.3098	4.49574	3.3098	-0.99797
3.3138	4.48859	3.3138	-0.98935
3.3152	4.4943	3.3152	-0.99581
3.3156	4.48508	3.3156	-0.98525
3.3196	4.49268	3.3196	-0.99747
3.4132	4.49291	3.4132	-0.99743
3.4178	4.50374	3.4178	-0.99898
3.4242	4.49637	3.4242	-0.99977
3.4476	4.48601	3.4476	-0.98985
3.4482	4.50002	3.4482	-0.99742
3.5148	4.49652	3.5148	-1.00093
3.5154	4.4995	3.5154	-0.99608
3.5178	4.49889	3.5178	-1.00127
3.5316	4.49016	3.5316	-0.99537
3.532	4.49089	3.532	-0.99491
3.5448	4.48878	3.5448	-0.99161
3.5452	4.49497	3.5452	-0.99787
3.5976	4.50004	3.5976	-1.00148
3.5984	4.48609	3.5984	-0.991
3.6098	4.50558	3.6098	-1.00588
3.6104	4.49839	3.6104	-0.99782
3.6164	4.4961	3.6164	-1.00175
3.6212	4.49641	3.6212	-0.99489
3.6242	4.50726	3.6242	-1.00435
3.625	4.49931	3.625	-0.99883
3.6276	4.50689	3.6276	-1.00576
3.6278	4.5008	3.6278	-1.00133
3.6282	4.50246	3.6282	-1.00635
3.629	4.49801	3.629	-0.99592
3.6322	4.50317	3.6322	-1.0046
3.6328	4.49018	3.6328	-0.9904
3.6336	4.50863	3.6336	-1.0067
3.6376	4.49272	3.6376	-0.99306
3.639	4.50496	3.639	-1.0059
3.6398	4.49923	3.6398	-0.99751
3.6414	4.49791	3.6414	-1.00364
3.6466	4.49602	3.6466	-0.99652
3.654	4.49784	3.654	-1.00028
3.6702	4.49822	3.6702	-0.99642
3.6722	4.50051	3.6722	-1.00185
3.6764	4.49669	3.6764	-0.99421
3.6772	4.499	3.6772	-1.00341
3.7644	4.5029	3.7644	-1.00513
3.7648	4.4974	3.7648	-0.99923
3.809	4.49889	3.809	-1.00446
3.8194	4.49337	3.8194	-0.99193
3.8202	4.50344	3.8202	-1.00406
3.8278	4.50156	3.8278	-0.99833
3.8284	4.50288	3.8284	-1.00374
3.87	4.50624	3.87	-1.00695
3.8714	4.50118	3.8714	-1.00068
3.8728	4.5038	3.8728	-1.0071
3.8864	4.49939	3.8864	-0.99596
3.8886	4.50342	3.8886	-1.00471
3.9162	4.50882	3.9162	-1.00122
3.9174	4.50338	3.9174	-1.005
3.9604	4.51276	3.9604	-1.0123
3.966	4.4956	3.966	-1.00112
3.967	4.51329	3.967	-1.01218
3.986	4.50451	3.986	-1.00376
3.9866	4.51056	3.9866	-1.00605
3.9924	4.5038	3.9924	-1.00301
3.9936	4.50657	3.9936	-1.00569
4.025	4.50743	4.025	-1.00819
4.0254	4.50336	4.0254	-1.00238
4.0416	4.51173	4.0416	-1.0143
4.0422	4.50395	4.0422	-1.00122
4.0468	4.51259	4.0468	-1.01346
4.0472	4.51064	4.0472	-1.00582
4.0524	4.51639	4.0524	-1.01455
4.0582	4.49509	4.0582	-0.9986
4.059	4.50737	4.059	-1.00651
4.0998	4.50622	4.0998	-1.01035
4.1016	4.50154	4.1016	-1.00389
4.1076	4.50601	4.1076	-1.00975
4.1086	4.50198	4.1086	-1.00519
4.1158	4.50336	4.1158	-1.00664
4.1182	4.49921	4.1182	-0.99952
4.1186	4.50865	4.1186	-1.01107
4.119	4.50693	4.119	-1.005
4.1392	4.51253	4.1392	-1.01489
4.1442	4.51234	4.1442	-1.00662
4.1492	4.52227	4.1492	-1.02039
4.15	4.51262	4.15	-1.00458
4.1508	4.51345	4.1508	-1.01209
4.2222	4.50978	4.2222	-1.01447
4.2232	4.50701	4.2232	-1.00422
4.2262	4.50483	4.2262	-1.01025
4.2276	4.50787	4.2276	-1.01027
4.229	4.51111	4.229	-1.01105
4.2308	4.51452	4.2308	-1.0083
4.2316	4.51293	4.2316	-1.01405
4.232	4.50569	4.232	-1.00576
4.2376	4.50997	4.2376	-1.01142
4.2382	4.51421	4.2382	-1.01214
4.2398	4.50743	4.2398	-1.01107
4.2406	4.51547	4.2406	-1.01323
4.2518	4.51467	4.2518	-1.01201
4.2526	4.50785	4.2526	-1.00954
4.255	4.51759	4.255	-1.01663
4.2562	4.50936	4.2562	-1.0084
4.2602	4.51255	4.2602	-1.01102
4.3062	4.50779	4.3062	-1.01291
4.3066	4.50997	4.3066	-1.00893
4.3348	4.50875	4.3348	-1.01451
4.3354	4.50397	4.3354	-1.00485
4.3434	4.51719	4.3434	-1.01738
4.3466	4.50638	4.3466	-1.00979
4.3478	4.51667	4.3478	-1.01379
4.3562	4.50529	4.3562	-1.00538
4.3566	4.50995	4.3566	-1.01121
4.3592	4.50349	4.3592	-1.00727
4.3606	4.52355	4.3606	-1.01892
4.3616	4.51486	4.3616	-1.0114
4.378	4.51295	4.378	-1.01455
4.3794	4.50821	4.3794	-1.00821
4.38	4.51696	4.38	-1.01917
4.3882	4.51366	4.3882	-1.00932
4.389	4.5136	4.389	-1.01543
4.3918	4.51045	4.3918	-1.00828
4.3942	4.50791	4.3942	-1.01056
4.4114	4.49866	4.4114	-1.00571
4.4156	4.50737	4.4156	-1.00859
4.418	4.51035	4.418	-1.00762
4.4186	4.51266	4.4186	-1.01363
4.4202	4.50515	4.4202	-1.00729
4.4212	4.50827	4.4212	-1.01239
4.4252	4.49891	4.4252	-1.00324
4.4256	4.51316	4.4256	-1.01275
4.4362	4.51589	4.4362	-1.01428
4.437	4.52051	4.437	-1.0174
4.4788	4.52174	4.4788	-1.02227
4.4796	4.50248	4.4796	-1.00607
4.4952	4.51421	4.4952	-1.01621
4.4956	4.50886	4.4956	-1.00924
4.4968	4.52538	4.4968	-1.02118
4.4978	4.51285	4.4978	-1.01195
4.5054	4.50493	4.5054	-1.01113
4.507	4.51142	4.507	-1.01373
4.5082	4.52332	4.5082	-1.02171
4.5084	4.50802	4.5084	-1.00924
4.518	4.51499	4.518	-1.01724
4.5194	4.5081	4.5194	-1.01178
4.521	4.50573	4.521	-1.01184
4.5216	4.50684	4.5216	-1.00632
4.5362	4.51314	4.5362	-1.01633
4.537	4.50011	4.537	-1.00729
4.5378	4.51492	4.5378	-1.02039
4.539	4.50609	4.539	-1.01052
4.5504	4.5162	4.5504	-1.01854
4.5518	4.50739	4.5518	-1.00607
4.5534	4.51685	4.5534	-1.01726
4.5546	4.51925	4.5546	-1.01552
4.5556	4.52414	4.5556	-1.02127
4.5654	4.51379	4.5654	-1.01275
4.566	4.52177	4.566	-1.01789
4.6166	4.51833	4.6166	-1.02187
4.6172	4.51144	4.6172	-1.01035
4.6178	4.5059	4.6178	-1.01254
4.6186	4.51956	4.6186	-1.01409
4.6192	4.52023	4.6192	-1.02538
4.6198	4.52015	4.6198	-1.01667
4.6268	4.51192	4.6268	-1.01497
4.638	4.50198	4.638	-1.00849
4.6394	4.51008	4.6394	-1.01694
4.6402	4.51388	4.6402	-1.01514
4.6472	4.51988	4.6472	-1.01971
4.649	4.5169	4.649	-1.0174
4.6514	4.51444	4.6514	-1.02038
4.6522	4.50907	4.6522	-1.01447
4.6532	4.51973	4.6532	-1.02028
4.6538	4.51518	4.6538	-1.01507
4.6546	4.51197	4.6546	-1.01686
4.739	4.52672	4.739	-1.02345
4.7398	4.51536	4.7398	-1.013
4.7464	4.51866	4.7464	-1.02221
4.7472	4.51814	4.7472	-1.01837
4.7482	4.52351	4.7482	-1.02601
4.749	4.50395	4.749	-1.00634
4.7514	4.52428	4.7514	-1.02553
4.7582	4.51874	4.7582	-1.01612
4.7616	4.51278	4.7616	-1.01785
4.775	4.50913	4.775	-1.00912
4.7756	4.52319	4.7756	-1.02261
4.786	4.52391	4.786	-1.02721
4.7866	4.51213	4.7866	-1.01487
4.7882	4.52338	4.7882	-1.02861
4.7886	4.52011	4.7886	-1.01709
4.794	4.52561	4.794	-1.02303
4.7944	4.51841	4.7944	-1.01663
4.7954	4.52575	4.7954	-1.02236
4.7964	4.51476	4.7964	-1.01373
4.797	4.51599	4.797	-1.01881
4.798	4.52365	4.798	-1.0194
4.7984	4.52924	4.7984	-1.02301
4.8028	4.52349	4.8028	-1.02001
4.8032	4.5109	4.8032	-1.01915
4.8082	4.51876	4.8082	-1.01795
4.8094	4.53383	4.8094	-1.02668
4.8132	4.5187	4.8132	-1.01707
4.8298	4.51268	4.8298	-1.01929
4.831	4.51001	4.831	-1.01379
4.833	4.52015	4.833	-1.01778
4.8346	4.52067	4.8346	-1.02034
4.8354	4.51747	4.8354	-1.02358
4.8364	4.51646	4.8364	-1.01575
4.8372	4.5148	4.8372	-1.01564
4.8386	4.51073	4.8386	-1.01409
4.8504	4.51528	4.8504	-1.02083
4.8548	4.51058	4.8548	-1.01117
4.8554	4.52206	4.8554	-1.02253
4.856	4.51891	4.856	-1.01864
4.863	4.51558	4.863	-1.02122
4.8634	4.51574	4.8634	-1.01514
4.869	4.52611	4.869	-1.02192
4.8728	4.51096	4.8728	-1.01415
4.875	4.52372	4.875	-1.02412
4.8826	4.52451	4.8826	-1.01875
4.8848	4.51348	4.8848	-1.01715
4.8882	4.51635	4.8882	-1.01913
4.8892	4.52063	4.8892	-1.02125
4.9442	4.51992	4.9442	-1.02248
4.9446	4.51814	4.9446	-1.01879
4.9566	4.52678	4.9566	-1.02616
4.9572	4.51963	4.9572	-1.01776
4.962	4.52288	4.962	-1.02315
4.9686	4.52057	4.9686	-1.02097
4.9736	4.52462	4.9736	-1.02339
4.976	4.51474	4.976	-1.019
4.9816	4.52586	4.9816	-1.02483
4.9954	4.51327	4.9954	-1.01285
4.9966	4.53339	4.9966	-1.0245
5.0448	4.52827	5.0448	-1.03336
5.0456	4.51377	5.0456	-1.01713
5.0538	4.53618	5.0538	-1.03224
5.0546	4.51834	5.0546	-1.01657
5.083	4.52452	5.083	-1.02467
5.0844	4.51514	5.0844	-1.01988
5.085	4.53495	5.085	-1.03283
5.0874	4.51824	5.0874	-1.01932
5.0932	4.51856	5.0932	-1.02437
5.097	4.52462	5.097	-1.02236
5.1016	4.52989	5.1016	-1.02867
5.1036	4.51988	5.1036	-1.01808
5.1046	4.52206	5.1046	-1.02366
5.1094	4.51406	5.1094	-1.01486
5.11	4.52756	5.11	-1.02641
5.1768	4.52838	5.1768	-1.03151
5.178	4.51874	5.178	-1.01906
5.179	4.52695	5.179	-1.02834
5.1794	4.50989	5.1794	-1.01713
5.1838	4.52447	5.1838	-1.02668
5.1846	4.52674	5.1846	-1.0236
5.1862	4.52806	5.1862	-1.02758
5.1876	4.51998	5.1876	-1.01955
5.1914	4.52263	5.1914	-1.02769
5.192	4.52941	5.192	-1.02771
5.2086	4.5391	5.2086	-1.03077
5.2092	4.52722	5.2092	-1.02485
5.2172	4.51969	5.2172	-1.02055
5.2178	4.52945	5.2178	-1.02366
5.228	4.53381	5.228	-1.0331
5.2306	4.52124	5.2306	-1.02156
5.2382	4.52831	5.2382	-1.02914
5.2574	4.51858	5.2574	-1.01866
5.2582	4.52645	5.2582	-1.02974
5.263	4.51578	5.263	-1.01885
5.2654	4.53217	5.2654	-1.03061
5.2666	4.52781	5.2666	-1.02316
5.271	4.52353	5.271	-1.02637
5.2746	4.51679	5.2746	-1.0189
5.2776	4.52722	5.2776	-1.02905
5.2782	4.52666	5.2782	-1.0211
5.2786	4.52791	5.2786	-1.02586
5.3592	4.52678	5.3592	-1.03067
5.3598	4.53077	5.3598	-1.02744
5.3624	4.53478	5.3624	-1.03016
5.3706	4.51807	5.3706	-1.02372
5.3768	4.52607	5.3768	-1.02681
5.3794	4.52089	5.3794	-1.02089
5.3804	4.52699	5.3804	-1.02574
5.3828	4.52049	5.3828	-1.0229
5.3836	4.52246	5.3836	-1.02551
5.3938	4.5216	5.3938	-1.02158
5.3946	4.53551	5.3946	-1.0304
5.395	4.52842	5.395	-1.02737
5.4076	4.53085	5.4076	-1.03199
5.408	4.52128	5.408	-1.02546
5.425	4.53366	5.425	-1.03287
5.4254	4.51927	5.4254	-1.01978
5.4476	4.52603	5.4476	-1.03289
5.448	4.52666	5.448	-1.02888
5.4786	4.53073	5.4786	-1.02729
5.4814	4.5268	5.4814	-1.02366
5.482	4.53155	5.482	-1.03633
5.4824	4.52361	5.4824	-1.02996
5.5186	4.51952	5.5186	-1.02769
5.5192	4.52515	5.5192	-1.02754
5.5242	4.52871	5.5242	-1.03505
5.5256	4.53125	5.5256	-1.02656
5.526	4.52267	5.526	-1.03031
5.5282	4.53249	5.5282	-1.03119
5.5416	4.53337	5.5416	-1.03245
5.5432	4.52917	5.5432	-1.02664
5.5474	4.5379	5.5474	-1.03659
5.5482	4.5199	5.5482	-1.02593
5.5504	4.53345	5.5504	-1.03314
5.5514	4.52726	5.5514	-1.0253
5.554	4.53604	5.554	-1.03287
5.5586	4.52726	5.5586	-1.02796
5.559	4.52449	5.559	-1.03289
5.5696	4.53377	5.5696	-1.03166
5.5704	4.53528	5.5704	-1.03182
5.5786	4.53788	5.5786	-1.02754
5.579	4.52443	5.579	-1.02658
5.5954	4.53637	5.5954	-1.0368
5.596	4.52573	5.596	-1.02683
5.6044	4.53111	5.6044	-1.03346
5.6052	4.5294	5.6052	-1.03033
5.6142	4.53562	5.6142	-1.03249
5.615	4.53257	5.615	-1.02975
5.6226	4.53205	5.6226	-1.03453
5.6232	4.52254	5.6232	-1.02408
5.6336	4.53003	5.6336	-1.03256
5.6352	4.52951	5.6352	-1.02622
5.6372	4.52517	5.6372	-1.02884
5.6384	4.52368	5.6384	-1.02337
5.641	4.5366	5.641	-1.03791
5.6414	4.53643	5.6414	-1.03327
5.6424	4.53396	5.6424	-1.0339
5.643	4.53555	5.643	-1.03407
5.6586	4.53652	5.6586	-1.03864
5.659	4.53493	5.659	-1.03424
5.6604	4.52938	5.6604	-1.03424
5.662	4.52586	5.662	-1.0296
5.6638	4.52907	5.6638	-1.0317
5.6726	4.52666	5.6726	-1.02767
5.676	4.53977	5.676	-1.03378
5.7588	4.53173	5.7588	-1.03587
5.7608	4.52177	5.7608	-1.02582
5.762	4.52842	5.762	-1.03042
5.7664	4.52575	5.7664	-1.02523
5.7688	4.53906	5.7688	-1.03633
5.7728	4.54065	5.7728	-1.03296
5.7778	4.53279	5.7778	-1.03701
5.7782	4.5245	5.7782	-1.02796
5.7852	4.53686	5.7852	-1.03816
5.7856	4.53144	5.7856	-1.03289
5.7866	4.53257	5.7866	-1.03207
5.791	4.52878	5.791	-1.03128
5.7946	4.53515	5.7946	-1.03214
5.881	4.53534	5.881	-1.034
5.8816	4.52829	5.8816	-1.03174
5.8906	4.5327	5.8906	-1.03518
5.8942	4.53547	5.8942	-1.03289
5.8954	4.5323	5.8954	-1.03392
5.8966	4.53744	5.8966	-1.03161
5.899	4.53513	5.899	-1.03934
5.9016	4.53348	5.9016	-1.03208
5.9058	4.54023	5.9058	-1.03892
5.915	4.52615	5.915	-1.03098
5.9156	4.54323	5.9156	-1.03543
5.9794	4.54256	5.9794	-1.04133
5.98	4.53385	5.98	-1.03273
6.0302	4.53199	6.0302	-1.03554
6.0322	4.53278	6.0322	-1.03226
6.0386	4.54531	6.0386	-1.03854
6.0444	4.53085	6.0444	-1.02977
6.0454	4.53757	6.0454	-1.03827
6.0484	4.53965	6.0484	-1.03266
6.0486	4.53805	6.0486	-1.03495
6.0992	4.53579	6.0992	-1.03696
6.0998	4.52966	6.0998	-1.03208
6.102	4.53839	6.102	-1.04129
6.103	4.53876	6.103	-1.03698
6.1222	4.53671	6.1222	-1.03833
6.124	4.5352	6.124	-1.03466
6.1254	4.53446	6.1254	-1.04051
6.127	4.53654	6.127	-1.03413
6.1278	4.53983	6.1278	-1.03715
6.129	4.53641	6.129	-1.03518
6.1306	4.54177	6.1306	-1.04421
6.1318	4.53715	6.1318	-1.03508
6.1782	4.54787	6.1782	-1.04358
6.1788	4.52989	6.1788	-1.03336
6.1798	4.53662	6.1798	-1.03898
6.184	4.53132	6.184	-1.02735
6.1846	4.53484	6.1846	-1.03724
6.2176	4.54515	6.2176	-1.0446
6.2184	4.5396	6.2184	-1.03678
6.2286	4.54187	6.2286	-1.04236
6.2296	4.54141	6.2296	-1.04018
6.2326	4.53763	6.2326	-1.03885
6.2338	4.53979	6.2338	-1.03988
6.2402	4.5361	6.2402	-1.03602
6.2772	4.52714	6.2772	-1.02551
6.2776	4.55012	6.2776	-1.04171
6.326	4.53885	6.326	-1.04393
6.3276	4.5345	6.3276	-1.03644
6.3286	4.5545	6.3286	-1.04825
6.329	4.54095	6.329	-1.03906
6.3318	4.53507	6.3318	-1.0348
6.3322	4.54107	6.3322	-1.03547
6.342	4.53835	6.342	-1.04282
6.3424	4.5455	6.3424	-1.04378
6.3456	4.54298	6.3456	-1.04452
6.3474	4.53832	6.3474	-1.03701
6.3488	4.54357	6.3488	-1.04412
6.3496	4.53516	6.3496	-1.03579
6.3504	4.53723	6.3504	-1.04112
6.358	4.53711	6.358	-1.03707
6.3584	4.54193	6.3584	-1.0399
6.366	4.53533	6.366	-1.0429
6.367	4.54191	6.367	-1.04187
6.3682	4.54399	6.3682	-1.04366
6.3968	4.53427	6.3968	-1.03636
6.3972	4.54277	6.3972	-1.04551
6.4868	4.53356	6.4868	-1.03898
6.4904	4.53845	6.4904	-1.03889
6.5056	4.54049	6.5056	-1.04015
6.5062	4.53698	6.5062	-1.03974
6.5186	4.54649	6.5186	-1.05004
6.5246	4.53472	6.5246	-1.03617
6.5262	4.54863	6.5262	-1.04578
6.5314	4.54451	6.5314	-1.03801
6.5322	4.53428	6.5322	-1.04309
6.5506	4.54292	6.5506	-1.03841
6.5528	4.54515	6.5528	-1.04276
6.5576	4.53497	6.5576	-1.03671
6.5586	4.54863	6.5586	-1.04204
6.5752	4.54496	6.5752	-1.04215
6.576	4.5519	6.576	-1.05029
6.5792	4.54068	6.5792	-1.04099
6.5836	4.54989	6.5836	-1.04737
6.5878	4.53692	6.5878	-1.03938
6.592	4.5464	6.592	-1.04209
6.5988	4.53455	6.5988	-1.03659
6.6008	4.54315	6.6008	-1.04544
6.6016	4.54397	6.6016	-1.04064
6.602	4.54594	6.602	-1.04549
6.6084	4.54093	6.6084	-1.04177
6.61	4.54074	6.61	-1.04238
6.6116	4.53707	6.6116	-1.0373
6.6154	4.53856	6.6154	-1.04578
6.6172	4.53516	6.6172	-1.03927
6.6192	4.54827	6.6192	-1.04952
6.6206	4.53984	6.6206	-1.03986
6.6214	4.5471	6.6214	-1.04651
6.6296	4.54403	6.6296	-1.04284
6.6312	4.54695	6.6312	-1.04492
6.6488	4.54659	6.6488	-1.04255
6.649	4.54468	6.649	-1.04431
6.65	4.54101	6.65	-1.04051
6.6534	4.5412	6.6534	-1.04271
6.654	4.54422	6.654	-1.04154
6.6556	4.54964	6.6556	-1.04706
6.6582	4.54242	6.6582	-1.04167
6.661	4.5429	6.661	-1.04784
6.6634	4.53967	6.6634	-1.03974
6.6644	4.54922	6.6644	-1.04626
6.6724	4.5407	6.6724	-1.0412
6.6734	4.55006	6.6734	-1.04886
6.674	4.5429	6.674	-1.04026
6.677	4.54254	6.677	-1.04421
6.6776	4.54051	6.6776	-1.04129
6.6788	4.53409	6.6788	-1.04416
6.6796	4.54573	6.6796	-1.04274
6.6858	4.5459	6.6858	-1.04653
6.6868	4.54557	6.6868	-1.04251
6.692	4.55379	6.692	-1.05126
6.7008	4.53944	6.7008	-1.0415
6.7016	4.53902	6.7016	-1.0425
6.702	4.53814	6.702	-1.04022
6.703	4.55557	6.703	-1.05038
6.7038	4.54212	6.7038	-1.04167
6.7072	4.55732	6.7072	-1.05625
6.708	4.54181	6.708	-1.0402
6.7086	4.53912	6.7086	-1.04026
6.7106	4.53816	6.7106	-1.03785
6.7118	4.54995	6.7118	-1.0484
6.7124	4.54045	6.7124	-1.04152
6.722	4.55066	6.722	-1.05136
6.724	4.53874	6.724	-1.03858
6.7338	4.53587	6.7338	-1.0402
6.7352	4.53472	6.7352	-1.03782
6.7404	4.54917	6.7404	-1.04714
6.7438	4.54422	6.7438	-1.04286
6.7474	4.5519	6.7474	-1.04943
6.7488	4.55127	6.7488	-1.04863
6.7494	4.55639	6.7494	-1.04867
6.7502	4.54336	6.7502	-1.04255
6.76	4.55178	6.76	-1.05038
6.7614	4.53386	6.7614	-1.03808
6.762	4.54934	6.762	-1.05128
6.7678	4.53921	6.7678	-1.03791
6.7704	4.54519	6.7704	-1.04752
6.7732	4.53786	6.7732	-1.04005
6.774	4.55001	6.774	-1.04928
6.7742	4.54107	6.7742	-1.04517
6.788	4.5586	6.788	-1.05466
6.7904	4.54401	6.7904	-1.04246
6.7912	4.55037	6.7912	-1.0513
6.7938	4.54603	6.7938	-1.04412
6.7942	4.54804	6.7942	-1.04775
6.7994	4.54206	6.7994	-1.04152
6.7998	4.55022	6.7998	-1.05048
6.8386	4.55274	6.8386	-1.04248
6.8392	4.54846	6.8392	-1.04813
6.8456	4.54502	6.8456	-1.04966
6.8462	4.54282	6.8462	-1.04236
6.866	4.55761	6.866	-1.05178
6.8662	4.55094	6.8662	-1.04886
6.8854	4.55111	6.8854	-1.05463
6.8856	4.55033	6.8856	-1.0484
6.918	4.55641	6.918	-1.05441
6.9186	4.54065	6.9186	-1.04276
6.9562	4.54288	6.9562	-1.0509
6.9568	4.5429	6.9568	-1.04763
6.9584	4.54552	6.9584	-1.04989
6.9586	4.54124	6.9586	-1.04469
6.9976	4.5489	6.9976	-1.05228
6.9986	4.54053	6.9986	-1.04274
7.001	4.55108	7.001	-1.04901
7.0022	4.53956	7.0022	-1.04164
7.0104	4.56183	7.0104	-1.05667
7.0108	4.54374	7.0108	-1.04626
7.0244	4.55973	7.0244	-1.05283
7.0254	4.54842	7.0254	-1.04708
7.0264	4.55451	7.0264	-1.05205
7.0696	4.55293	7.0696	-1.05405
7.0714	4.54521	7.0714	-1.04353
7.0718	4.55098	7.0718	-1.05291
7.0734	4.54374	7.0734	-1.04351
7.0746	4.54198	7.0746	-1.04584
7.0754	4.54867	7.0754	-1.04752
7.078	4.54655	7.078	-1.04863
7.0802	4.54567	7.0802	-1.04335
7.0852	4.54552	7.0852	-1.04767
7.089	4.55877	7.089	-1.05086
7.0898	4.54538	7.0898	-1.04882
7.091	4.54666	7.091	-1.04756
7.0924	4.54768	7.0924	-1.0484
7.1678	4.55209	7.1678	-1.05275
7.1682	4.5458	7.1682	-1.04399
7.1976	4.55623	7.1976	-1.05917
7.198	4.55266	7.198	-1.05273
7.206	4.55427	7.206	-1.05241
7.2068	4.55092	7.2068	-1.0513
7.2186	4.5552	7.2186	-1.05386
7.2194	4.55192	7.2194	-1.05054
7.2284	4.55553	7.2284	-1.05417
7.2346	4.55245	7.2346	-1.05159
7.2358	4.55543	7.2358	-1.05451
7.247	4.54779	7.247	-1.04985
7.2476	4.55306	7.2476	-1.0517
7.2556	4.54892	7.2556	-1.04735
7.2564	4.55906	7.2564	-1.05749
7.334	4.55253	7.334	-1.05545
7.3356	4.55306	7.3356	-1.05216
7.3412	4.54559	7.3412	-1.04484
7.3414	4.53639	7.3414	-1.04366
7.3454	4.55633	7.3454	-1.05806
7.3474	4.54869	7.3474	-1.04737
7.349	4.54785	7.349	-1.05138
7.3498	4.55039	7.3498	-1.04878
7.3506	4.55874	7.3506	-1.05503
7.3588	4.53988	7.3588	-1.04725
7.3596	4.5481	7.3596	-1.04966
7.368	4.54592	7.368	-1.04548
7.3684	4.55167	7.3684	-1.05367
7.4176	4.5629	7.4176	-1.05879
7.4188	4.54424	7.4188	-1.04511
7.4198	4.5519	7.4198	-1.05596
7.4272	4.5527	7.4272	-1.05138
7.4278	4.56067	7.4278	-1.05501
7.4586	4.55533	7.4586	-1.06074
7.4588	4.54473	7.4588	-1.04618
7.475	4.5565	7.475	-1.05581
7.477	4.5515	7.477	-1.05321
7.482	4.54926	7.482	-1.05396
7.483	4.5519	7.483	-1.0501
7.4842	4.55919	7.4842	-1.05675
7.4862	4.55495	7.4862	-1.05373
7.487	4.55241	7.487	-1.05331
7.489	4.56032	7.489	-1.05405
7.4908	4.55144	7.4908	-1.05789
7.4914	4.55536	7.4914	-1.0525
7.5084	4.55646	7.5084	-1.05644
7.5092	4.55597	7.5092	-1.05594
7.512	4.54233	7.512	-1.04914
7.5154	4.55283	7.5154	-1.05275
7.5222	4.55961	7.5222	-1.05875
7.5234	4.5526	7.5234	-1.05359
7.5244	4.55816	7.5244	-1.05598
7.5736	4.55098	7.5736	-1.05233
7.5744	4.55427	7.5744	-1.0535
7.5766	4.55167	7.5766	-1.05323
7.5768	4.54928	7.5768	-1.05399
7.6386	4.55551	7.6386	-1.05925
7.6392	4.55356	7.6392	-1.05503
7.642	4.55482	7.642	-1.06015
7.6426	4.54519	7.6426	-1.04574
7.6444	4.56007	7.6444	-1.05739
7.6464	4.54729	7.6464	-1.04817
7.6472	4.55115	7.6472	-1.05342
7.6478	4.55239	7.6478	-1.05304
7.6498	4.56344	7.6498	-1.05873
7.6568	4.55134	7.6568	-1.0508
7.6578	4.5621	7.6578	-1.05982
7.6962	4.55946	7.6962	-1.06186
7.6972	4.55931	7.6972	-1.05909
7.721	4.55979	7.721	-1.06427
7.7216	4.54983	7.7216	-1.05314
7.7222	4.56844	7.7222	-1.06609
7.7278	4.55278	7.7278	-1.04993
7.7282	4.54573	7.7282	-1.05621
7.7364	4.56468	7.7364	-1.05659
7.7374	4.55944	7.7374	-1.06118
7.8368	4.56357	7.8368	-1.0607
7.8374	4.55696	7.8374	-1.0556
7.8384	4.56896	7.8384	-1.0645
7.8582	4.55325	7.8582	-1.05409
7.859	4.55614	7.859	-1.05799
7.8778	4.54876	7.8778	-1.0509
7.8788	4.55728	7.8788	-1.05848
7.942	4.56236	7.942	-1.06343
7.9422	4.5637	7.9422	-1.06431
7.9434	4.5655	7.9434	-1.06412
7.944	4.55646	7.944	-1.0544
7.9496	4.56412	7.9496	-1.06272
7.9518	4.55923	7.9518	-1.05894
7.9524	4.56586	7.9524	-1.06486
7.9536	4.55432	7.9536	-1.05357
7.9542	4.5611	7.9542	-1.06062
7.967	4.56617	7.967	-1.06051
7.9678	4.56315	7.9678	-1.06181
7.9706	4.5467	7.9706	-1.05256
7.9714	4.56523	7.9714	-1.06456
7.9766	4.55132	7.9766	-1.0556
7.9784	4.56359	7.9784	-1.06689
7.9792	4.55438	7.9792	-1.0514
7.9834	4.55835	7.9834	-1.06104
7.9854	4.55161	7.9854	-1.05818
7.993	4.55837	7.993	-1.06334
7.9938	4.56206	7.9938	-1.05898
7.9944	4.55585	7.9944	-1.05929
7.997	4.56011	7.997	-1.05843
7.9996	4.56322	7.9996	-1.06165
8.002	4.55018	8.002	-1.05352
8.0216	4.56051	8.0216	-1.06523
8.022	4.55306	8.022	-1.0568
8.032	4.56701	8.032	-1.06586
8.033	4.5595	8.033	-1.05961
8.0338	4.56193	8.0338	-1.06416
8.0362	4.55535	8.0362	-1.056
8.0368	4.56494	8.0368	-1.06324
8.0648	4.55862	8.0648	-1.05575
8.0666	4.55789	8.0666	-1.06089
8.0676	4.55067	8.0676	-1.05375
8.0682	4.562	8.0682	-1.06383
8.1324	4.56594	8.1324	-1.0658
8.1332	4.56651	8.1332	-1.06817
8.1706	4.56552	8.1706	-1.06416
8.171	4.55505	8.171	-1.05568
8.1738	4.55673	8.1738	-1.06078
8.2714	4.56038	8.2714	-1.0629
8.2724	4.56105	8.2724	-1.05827
8.2752	4.56896	8.2752	-1.06725
8.2758	4.56044	8.2758	-1.05898
8.2766	4.56934	8.2766	-1.06912
8.2772	4.57558	8.2772	-1.06544
8.3536	4.57734	8.3536	-1.07422
8.3538	4.56454	8.3538	-1.06106
8.3578	4.57532	8.3578	-1.07153
8.3604	4.56875	8.3604	-1.06215
8.3638	4.55457	8.3638	-1.06133
8.368	4.5702	8.368	-1.06349
8.3684	4.56215	8.3684	-1.06492
8.3718	4.55723	8.3718	-1.05778
8.3742	4.56653	8.3742	-1.0662
8.4742	4.56361	8.4742	-1.06292
8.5036	4.56863	8.5036	-1.06639
8.5084	4.56559	8.5084	-1.06339
8.5112	4.5655	8.5112	-1.06412
8.5116	4.56133	8.5116	-1.05873
8.5124	4.56437	8.5124	-1.06509
8.5182	4.56204	8.5182	-1.06441
8.519	4.56233	8.519	-1.06341
8.5974	4.57293	8.5974	-1.07426
8.598	4.56521	8.598	-1.06664
8.6084	4.57979	8.6084	-1.07764
8.609	4.57121	8.609	-1.06729
8.615	4.56779	8.615	-1.0721
8.6152	4.56894	8.6152	-1.06664
8.6172	4.56307	8.6172	-1.06882
8.6184	4.5705	8.6184	-1.0687
8.6236	4.55986	8.6236	-1.06397
8.6242	4.56177	8.6242	-1.06427
8.6326	4.57161	8.6326	-1.06941
8.6338	4.56128	8.6338	-1.0657
8.6522	4.56422	8.6522	-1.06874
8.6538	4.57129	8.6538	-1.068
8.6614	4.57279	8.6614	-1.06985
8.666	4.56865	8.666	-1.06507
8.671	4.56363	8.671	-1.06719
8.6734	4.57255	8.6734	-1.0675
8.6738	4.56156	8.6738	-1.06406
8.675	4.55797	8.675	-1.05831
8.6778	4.56634	8.6778	-1.06821
8.695	4.56733	8.695	-1.0666
8.6954	4.57012	8.6954	-1.06956
8.696	4.56953	8.696	-1.06752
8.698	4.56867	8.698	-1.07126
8.7016	4.56706	8.7016	-1.06538
8.7074	4.57077	8.7074	-1.07172
8.708	4.56729	8.708	-1.06685
8.7244	4.56716	8.7244	-1.06924
8.7262	4.56745	8.7262	-1.06343
8.732	4.5726	8.732	-1.07231
8.7352	4.55421	8.7352	-1.05738
8.7356	4.57551	8.7356	-1.07296
8.7382	4.56666	8.7382	-1.06899
8.7462	4.56433	8.7462	-1.06565
8.7468	4.55585	8.7468	-1.05967
8.7476	4.56452	8.7476	-1.06756
8.7498	4.56741	8.7498	-1.06742
8.7506	4.57503	8.7506	-1.07229
8.7978	4.56196	8.7978	-1.06414
8.7982	4.57847	8.7982	-1.07426
8.799	4.56301	8.799	-1.06322
8.7998	4.56674	8.7998	-1.06914
8.8004	4.57635	8.8004	-1.07447
8.8046	4.56827	8.8046	-1.06954
8.8178	4.5688	8.8178	-1.06633
8.8186	4.56573	8.8186	-1.06758
8.8496	4.55759	8.8496	-1.06156
8.8498	4.56943	8.8498	-1.06817
8.9178	4.57482	8.9178	-1.0725
8.9184	4.58139	8.9184	-1.0782
8.9662	4.5778	8.9662	-1.07569
8.9672	4.56399	8.9672	-1.06702
8.971	4.57276	8.971	-1.0738
8.985	4.57625	8.985	-1.06954
8.9856	4.57449	8.9856	-1.07611
8.9996	4.56527	8.9996	-1.06274
9.0006	4.56597	9.0006	-1.06977
9.0242	4.57079	9.0242	-1.07583
9.0248	4.57016	9.0248	-1.06918
9.0312	4.5736	9.0312	-1.07638
9.0318	4.55946	9.0318	-1.06844
9.0456	4.57245	9.0456	-1.07247
9.0478	4.56936	9.0478	-1.06775
9.0482	4.56592	9.0482	-1.06708
9.147	4.56523	9.147	-1.07235
9.1474	4.5731	9.1474	-1.07006
9.1616	4.58628	9.1616	-1.08173
9.1622	4.57069	9.1622	-1.07079
9.1648	4.58819	9.1648	-1.08347
9.166	4.57167	9.166	-1.07329
9.1712	4.56905	9.1712	-1.07107
9.1732	4.56657	9.1732	-1.06922
9.1746	4.57875	9.1746	-1.07843
9.177	4.57413	9.177	-1.06813
9.1774	4.56685	9.1774	-1.07126
9.2064	4.57148	9.2064	-1.07774
9.2072	4.56638	9.2072	-1.06735
9.2628	4.57125	9.2628	-1.07495
9.2696	4.5645	9.2696	-1.06964
9.277	4.56735	9.277	-1.0718
9.2784	4.56953	9.2784	-1.06735
9.2814	4.57438	9.2814	-1.07348
9.282	4.57167	9.282	-1.07191
9.2844	4.57323	9.2844	-1.07755
9.2852	4.563	9.2852	-1.0649
9.2874	4.57698	9.2874	-1.07848
9.288	4.5696	9.288	-1.07069
9.323	4.5713	9.323	-1.07443
9.3248	4.57916	9.3248	-1.07333
9.3254	4.57088	9.3254	-1.07342
9.3272	4.55587	9.3272	-1.06347
9.3276	4.5841	9.3276	-1.08343
9.3282	4.57188	9.3282	-1.07375
9.3862	4.57841	9.3862	-1.07984
9.387	4.57856	9.387	-1.07802
9.4194	4.57478	9.4194	-1.07632
9.4206	4.57566	9.4206	-1.076
9.4262	4.57734	9.4262	-1.07921
9.4268	4.58563	9.4268	-1.07913
9.4286	4.57665	9.4286	-1.07871
9.4302	4.56779	9.4302	-1.07036
9.4312	4.5718	9.4312	-1.07623
9.4512	4.58005	9.4512	-1.08165
9.4516	4.5696	9.4516	-1.07025
9.4606	4.57696	9.4606	-1.0777
9.4616	4.57805	9.4616	-1.07403
9.4636	4.58038	9.4636	-1.07717
9.465	4.56681	9.465	-1.07336
9.4766	4.5833	9.4766	-1.08079
9.478	4.58009	9.478	-1.07837
9.4796	4.57677	9.4796	-1.07516
9.4842	4.57067	9.4842	-1.07061
9.4844	4.57526	9.4844	-1.0795
9.4848	4.57526	9.4848	-1.07369
9.485	4.57159	9.485	-1.07659
9.4956	4.56853	9.4956	-1.07048
9.4966	4.57138	9.4966	-1.07722
9.4976	4.56607	9.4976	-1.06517
9.498	4.56928	9.498	-1.07206
9.5546	4.57362	9.5546	-1.07516
9.555	4.57986	9.555	-1.08041
9.5828	4.57619	9.5828	-1.07709
9.5874	4.57046	9.5874	-1.07029
9.589	4.57532	9.589	-1.07625
9.5894	4.56689	9.5894	-1.07187
9.5902	4.58636	9.5902	-1.07892
9.6074	4.56315	9.6074	-1.06561
9.6086	4.57329	9.6086	-1.07571
9.6974	4.59087	9.6974	-1.08756
9.6982	4.57476	9.6982	-1.07199
9.7042	4.58301	9.7042	-1.08207
9.7046	4.57598	9.7046	-1.07306
9.7068	4.58917	9.7068	-1.08689
9.7076	4.56932	9.7076	-1.07409
9.7098	4.58324	9.7098	-1.08163
9.7112	4.57553	9.7112	-1.0759
9.7246	4.58212	9.7246	-1.08574
9.726	4.57342	9.726	-1.07512
9.7268	4.58017	9.7268	-1.0823
9.7312	4.56938	9.7312	-1.06851
9.732	4.57587	9.732	-1.08246
9.7774	4.57549	9.7774	-1.06931
9.7778	4.57293	9.7778	-1.07472
9.8548	4.57681	9.8548	-1.081
9.8556	4.57619	9.8556	-1.07485
9.8568	4.58196	9.8568	-1.08408
9.858	4.57224	9.858	-1.0735
9.8586	4.58806	9.8586	-1.08639
9.8596	4.57478	9.8596	-1.07718
9.8608	4.57396	9.8608	-1.07623
9.8668	4.58607	9.8668	-1.08118
9.8672	4.57768	9.8672	-1.08272
9.9336	4.58309	9.9336	-1.08162
9.934	4.58966	9.934	-1.08162
9.9484	4.58038	9.9484	-1.08282
9.953	4.5815	9.953	-1.08185
9.9536	4.58781	9.9536	-1.08406
9.956	4.57761	9.956	-1.0761
9.9572	4.59041	9.9572	-1.08523
9.9582	4.57789	9.9582	-1.07816
9.9802	4.58343	9.9802	-1.08343
9.9808	4.57356	9.9808	-1.07955
10.0004	4.58649	10.0004	-1.08425
10.001	4.5756	10.001	-1.07854
10.0026	4.58789	10.0026	-1.0866
10.0036	4.57929	10.0036	-1.07717
10.0066	4.57877	10.0066	-1.08421
10.0072	4.58643	10.0072	-1.08219
10.009	4.59033	10.009	-1.08589
10.0106	4.57512	10.0106	-1.07646
10.0116	4.57535	10.0116	-1.07722
10.0948	4.57835	10.0948	-1.07812
10.0956	4.5829	10.0956	-1.08345
10.0992	4.57713	10.0992	-1.07596
10.0996	4.57822	10.0996	-1.08131
10.1018	4.58399	10.1018	-1.08154
10.1028	4.5757	10.1028	-1.07822
10.1036	4.58345	10.1036	-1.0807
10.106	4.58521	10.106	-1.08165
10.127	4.56273	10.127	-1.06882
10.1274	4.58678	10.1274	-1.08716
10.1312	4.58353	10.1312	-1.07976
10.1328	4.58332	10.1328	-1.08595
10.1378	4.58491	10.1378	-1.08099
10.1388	4.58168	10.1388	-1.08616
10.142	4.57425	10.142	-1.07652
10.1426	4.57673	10.1426	-1.08213
10.1646	4.57917	10.1646	-1.08249
10.1654	4.58603	10.1654	-1.08683
10.1742	4.5769	10.1742	-1.0782
10.1746	4.58576	10.1746	-1.08788
10.2072	4.5812	10.2072	-1.084
10.208	4.58141	10.208	-1.08257
10.2092	4.58993	10.2092	-1.08996
10.2098	4.57665	10.2098	-1.0799
10.2182	4.58059	10.2182	-1.08431
10.219	4.57747	10.219	-1.07997
10.2206	4.5884	10.2206	-1.09
10.2276	4.58506	10.2276	-1.08337
10.2304	4.58443	10.2304	-1.08683
10.2316	4.57776	10.2316	-1.07407
10.2326	4.57686	10.2326	-1.08267
10.3326	4.57423	10.3326	-1.08383
10.4278	4.58874	10.4278	-1.08865
10.4282	4.58017	10.4282	-1.08154
10.4294	4.58043	10.4294	-1.08716
10.4372	4.58227	10.4372	-1.0832
10.439	4.58701	10.439	-1.08782
10.4462	4.5892	10.4462	-1.08643
10.4468	4.5808	10.4468	-1.08339
10.4514	4.58561	10.4514	-1.08353
10.452	4.58586	10.452	-1.08666
10.4536	4.59121	10.4536	-1.09056
10.4546	4.58911	10.4546	-1.08983
10.4564	4.58899	10.4564	-1.08517
10.457	4.59138	10.457	-1.08933
10.458	4.58502	10.458	-1.08144
10.4594	4.58479	10.4594	-1.0854
10.4618	4.5794	10.4618	-1.08429
10.4654	4.59237	10.4654	-1.08887
10.4946	4.58032	10.4946	-1.08057
10.4954	4.58343	10.4954	-1.08653
10.5636	4.59048	10.5636	-1.09063
10.5642	4.58347	10.5642	-1.08601
10.5874	4.58802	10.5874	-1.09243
10.5878	4.59325	10.5878	-1.09075
10.5956	4.58424	10.5956	-1.07971
10.5958	4.58651	10.5958	-1.087
10.6792	4.59528	10.6792	-1.09575
10.68	4.58538	10.68	-1.08555
10.6804	4.5849	10.6804	-1.08899
10.6838	4.59274	10.6838	-1.08844
10.695	4.58254	10.695	-1.08668
10.6956	4.58477	10.6956	-1.08139
10.6966	4.59946	10.6966	-1.09422
10.699	4.58735	10.699	-1.08798
10.7026	4.59192	10.7026	-1.09545
10.73	4.58691	10.73	-1.08658
10.7306	4.59018	10.7306	-1.0887
10.8266	4.58082	10.8266	-1.09035
10.827	4.58246	10.827	-1.08568
10.837	4.58574	10.837	-1.09233
10.8378	4.58913	10.8378	-1.0891
10.8388	4.58364	10.8388	-1.08975
10.8396	4.58743	10.8396	-1.08977
10.8744	4.58901	10.8744	-1.09329
10.8752	4.58693	10.8752	-1.08784
10.8778	4.58534	10.8778	-1.09132
10.8788	4.5794	10.8788	-1.08102
10.8932	4.5897	10.8932	-1.08891
10.894	4.59088	10.894	-1.08677
10.9132	4.59	10.9132	-1.09587
10.9146	4.58378	10.9146	-1.08714
10.9156	4.59499	10.9156	-1.0913
10.9176	4.59495	10.9176	-1.09134
10.9188	4.58468	10.9188	-1.08884
10.9198	4.58806	10.9198	-1.08685
10.9238	4.59791	10.9238	-1.09455
10.9266	4.59232	10.9266	-1.08924
10.9268	4.59566	10.9268	-1.09545
10.9274	4.58597	10.9274	-1.08599
10.9314	4.59577	10.9314	-1.09443
10.932	4.58651	10.932	-1.08855
10.9326	4.59765	10.9326	-1.09774
10.9338	4.5855	10.9338	-1.08496
10.9342	4.59039	10.9342	-1.09271
10.9844	4.5909	10.9844	-1.09077
10.9848	4.58939	10.9848	-1.08897
10.9964	4.59931	10.9964	-1.09827
10.9966	4.59001	10.9966	-1.09012
11.0048	4.59106	11.0048	-1.0862
11.0052	4.59635	11.0052	-1.09399
11.0136	4.59121	11.0136	-1.08966
11.0142	4.59551	11.0142	-1.09466
11.0148	4.5902	11.0148	-1.08845
11.0178	4.59631	11.0178	-1.09657
11.018	4.60101	11.018	-1.09501
11.0222	4.60298	11.0222	-1.09804
11.023	4.59427	11.023	-1.0888
11.0254	4.59127	11.0254	-1.0943
11.0274	4.58813	11.0274	-1.08777
11.0284	4.59079	11.0284	-1.09365
11.0652	4.58395	11.0652	-1.08691
11.066	4.59132	11.066	-1.09313
11.074	4.58546	11.074	-1.08666
11.0766	4.59656	11.0766	-1.0999
11.0776	4.58615	11.0776	-1.08761
11.0816	4.59329	11.0816	-1.09457
11.0822	4.59312	11.0822	-1.09052
11.0834	4.59291	11.0834	-1.09457
11.084	4.58892	11.084	-1.09122
11.0974	4.59467	11.0974	-1.09522
11.0984	4.58554	11.0984	-1.08729
11.1032	4.59486	11.1032	-1.09208
11.1044	4.59459	11.1044	-1.09199
11.105	4.59167	11.105	-1.09478
11.1076	4.593	11.1076	-1.09014
11.1082	4.58737	11.1082	-1.08802
11.15	4.57992	11.15	-1.08351
11.1504	4.59765	11.1504	-1.09801
11.1568	4.5973	11.1568	-1.09831
11.158	4.59746	11.158	-1.09464
11.1628	4.58752	11.1628	-1.09038
11.1642	4.58832	11.1642	-1.0874
11.1664	4.58838	11.1664	-1.09222
11.1678	4.58408	11.1678	-1.08855
11.1692	4.59455	11.1692	-1.0952
11.1714	4.58672	11.1714	-1.08618
11.1724	4.59241	11.1724	-1.09264
11.173	4.59386	11.173	-1.09256
11.1794	4.59426	11.1794	-1.09386
11.1806	4.59245	11.1806	-1.08945
11.186	4.59661	11.186	-1.1002
11.1866	4.58748	11.1866	-1.09269
11.1954	4.58687	11.1954	-1.08748
11.197	4.58418	11.197	-1.08847
11.2004	4.60049	11.2004	-1.09759
11.2008	4.5898	11.2008	-1.0866
11.2064	4.58869	11.2064	-1.09623
11.2068	4.58821	11.2068	-1.08866
11.2168	4.59484	11.2168	-1.09436
11.274	4.59344	11.274	-1.09264
11.275	4.59167	11.275	-1.09354
11.3622	4.59383	11.3622	-1.09462
11.3632	4.60158	11.3632	-1.09695
11.3654	4.60626	11.3654	-1.10263
11.3662	4.59352	11.3662	-1.09264
11.3756	4.59405	11.3756	-1.0959
11.3794	4.59889	11.3794	-1.09279
11.3846	4.59297	11.3846	-1.09524
11.39	4.59553	11.39	-1.09365
11.3928	4.59946	11.3928	-1.09858
11.3932	4.58972	11.3932	-1.08895
11.3942	4.59419	11.3942	-1.09929
11.3952	4.58888	11.3952	-1.08803
11.3964	4.60126	11.3964	-1.09835
11.3972	4.58916	11.3972	-1.09289
11.399	4.59824	11.399	-1.09818
11.3994	4.59044	11.3994	-1.08939
11.3996	4.58764	11.3996	-1.09321
11.4004	4.59182	11.4004	-1.09386
11.4044	4.60045	11.4044	-1.10034
11.4086	4.59449	11.4086	-1.09226
11.4098	4.59186	11.4098	-1.09487
11.4108	4.5918	11.4108	-1.09245
11.412	4.59535	11.412	-1.09508
11.4184	4.59337	11.4184	-1.09642
11.4188	4.60011	11.4188	-1.09757
11.4374	4.5957	11.4374	-1.09554
11.4398	4.60347	11.4398	-1.09812
11.4442	4.59428	11.4442	-1.09934
11.4448	4.59828	11.4448	-1.09757
11.4466	4.60175	11.4466	-1.0956
11.451	4.59581	11.451	-1.09545
11.4732	4.59203	11.4732	-1.09329
11.4736	4.5919	11.4736	-1.09376
11.552	4.6064	11.552	-1.10366
11.5524	4.5858	11.5524	-1.08849
11.5954	4.60597	11.5954	-1.10496
11.5962	4.59167	11.5962	-1.09071
11.6018	4.59558	11.6018	-1.09699
11.6054	4.59673	11.6054	-1.0952
11.6268	4.60985	11.6268	-1.10576
11.6276	4.59598	11.6276	-1.09709
11.642	4.60057	11.642	-1.09948
11.6432	4.59717	11.6432	-1.09508
11.6446	4.59556	11.6446	-1.09862
11.6486	4.59176	11.6486	-1.09298
11.6494	4.60412	11.6494	-1.10177
11.651	4.58362	11.651	-1.08956
11.652	4.60853	11.652	-1.10572
11.6526	4.59847	11.6526	-1.09443
11.6548	4.60311	11.6548	-1.10454
11.6554	4.58739	11.6554	-1.09128
11.6578	4.59356	11.6578	-1.09797
11.6906	4.59726	11.6906	-1.09589
11.6918	4.60024	11.6918	-1.09856
11.7178	4.59272	11.7178	-1.09369
11.7182	4.59671	11.7182	-1.09862
11.7198	4.59828	11.7198	-1.09745
11.7204	4.59192	11.7204	-1.09619
11.724	4.60175	11.724	-1.09971
11.7258	4.59669	11.7258	-1.09839
11.7266	4.59446	11.7266	-1.09376
11.7404	4.59914	11.7404	-1.10345
11.7442	4.60026	11.7442	-1.09946
11.747	4.60655	11.747	-1.10563
11.748	4.59963	11.748	-1.09613
11.749	4.59669	11.749	-1.09907
11.7496	4.60076	11.7496	-1.09726
11.7504	4.6012	11.7504	-1.10356
11.7538	4.59891	11.7538	-1.09657
11.7548	4.60175	11.7548	-1.1027
11.7722	4.5932	11.7722	-1.09369
11.773	4.60061	11.773	-1.10106
11.7828	4.59058	11.7828	-1.09245
11.7836	4.59745	11.7836	-1.10209
11.7852	4.59682	11.7852	-1.09602
11.7862	4.59029	11.7862	-1.09208
11.794	4.60162	11.794	-1.10058
11.7954	4.59692	11.7954	-1.09835
11.7964	4.5948	11.7964	-1.09497
11.7986	4.60095	11.7986	-1.10018
11.8194	4.59887	11.8194	-1.09699
11.82	4.6054	11.82	-1.10603
11.8206	4.59255	11.8206	-1.09487
11.8224	4.60024	11.8224	-1.0982
11.8238	4.60259	11.8238	-1.09447
11.832	4.59791	11.832	-1.10251
11.8326	4.60135	11.8326	-1.09732
11.8352	4.60252	11.8352	-1.10163
11.8358	4.59948	11.8358	-1.09791
11.841	4.59554	11.841	-1.10034
11.846	4.59724	11.846	-1.0959
11.8472	4.60206	11.8472	-1.09955
11.929	4.58765	11.929	-1.09592
11.9298	4.60181	11.9298	-1.09812
11.9502	4.60689	11.9502	-1.10679
11.9516	4.59776	11.9516	-1.0959
11.9532	4.60792	11.9532	-1.10561
11.9542	4.59384	11.9542	-1.09541
11.956	4.60729	11.956	-1.10519
11.9602	4.59916	11.9602	-1.09753
11.9652	4.60519	11.9652	-1.10572
11.9674	4.59757	11.9674	-1.0947
11.9774	4.60531	11.9774	-1.10803
11.9798	4.59975	11.9798	-1.0952
11.9842	4.59925	11.9842	-1.10225
11.986	4.59954	11.986	-1.10097
11.9906	4.60141	11.9906	-1.10259
11.9912	4.60376	11.9912	-1.10142
11.9966	4.61094	11.9966	-1.11077
11.997	4.6045	11.997	-1.10309
12.026	4.61488	12.026	-1.10796
12.0266	4.59216	12.0266	-1.0985
12.0684	4.60252	12.0684	-1.10471
12.07	4.59979	12.07	-1.09894
12.0716	4.60957	12.0716	-1.10912
12.0722	4.59958	12.0722	-1.09802
12.079	4.60953	12.079	-1.10616
12.0796	4.59914	12.0796	-1.09825
12.0804	4.60462	12.0804	-1.10817
12.081	4.59616	12.081	-1.09485
12.0892	4.59866	12.0892	-1.10419
12.0896	4.59929	12.0896	-1.09833
12.1066	4.60309	12.1066	-1.10171
12.1076	4.59216	12.1076	-1.09718
12.1134	4.59686	12.1134	-1.10305
12.13	4.60013	12.13	-1.09858
12.1428	4.60332	12.1428	-1.10188
12.1466	4.59127	12.1466	-1.09459
12.1526	4.60192	12.1526	-1.1061
12.154	4.60099	12.154	-1.10093
12.1558	4.60286	12.1558	-1.10679
12.1568	4.59136	12.1568	-1.09646
12.1738	4.61877	12.1738	-1.11348
12.1764	4.60691	12.1764	-1.10387
12.1778	4.60299	12.1778	-1.10337
12.1788	4.60569	12.1788	-1.1006
12.1818	4.6016	12.1818	-1.10427
12.184	4.59965	12.184	-1.10139
12.1846	4.60489	12.1846	-1.10316
12.1858	4.59342	12.1858	-1.0976
12.1864	4.61407	12.1864	-1.10779
12.1878	4.59511	12.1878	-1.09921
12.1958	4.60145	12.1958	-1.10276
12.1986	4.6025	12.1986	-1.10093
12.2	4.5999	12.2	-1.10251
12.2006	4.60233	12.2006	-1.09909
12.2008	4.60985	12.2008	-1.10397
12.2338	4.59942	12.2338	-1.09929
12.2342	4.61046	12.2342	-1.1079
12.236	4.59549	12.236	-1.10163
12.2376	4.60454	12.2376	-1.1032
12.3128	4.60045	12.3128	-1.10603
12.3132	4.60475	12.3132	-1.10486
12.3218	4.60766	12.3218	-1.10652
12.3222	4.59642	12.3222	-1.10087
12.3238	4.60748	12.3238	-1.10758
12.3254	4.59638	12.3254	-1.10211
12.3408	4.60204	12.3408	-1.10551
12.3424	4.60626	12.3424	-1.10316
12.3722	4.60254	12.3722	-1.10461
12.3742	4.60754	12.3742	-1.10234
12.3786	4.6228	12.3786	-1.1165
12.38	4.60666	12.38	-1.10538
12.3808	4.60693	12.3808	-1.10687
12.3832	4.59925	12.3832	-1.09734
12.3928	4.60779	12.3928	-1.10599
12.3942	4.60324	12.3942	-1.10228
12.395	4.59883	12.395	-1.10412
12.3964	4.59553	12.3964	-1.09892
12.3986	4.60443	12.3986	-1.10456
12.4002	4.59965	12.4002	-1.0994
12.4012	4.60248	12.4012	-1.10375
12.4198	4.59738	12.4198	-1.10255
12.422	4.60584	12.422	-1.10979
12.4226	4.59331	12.4226	-1.09772
12.4336	4.61226	12.4336	-1.11017
12.437	4.59787	12.437	-1.10175
12.4432	4.60206	12.4432	-1.10694
12.4434	4.60133	12.4434	-1.10498
12.4498	4.60498	12.4498	-1.10897
12.45	4.60179	12.45	-1.10356
12.4602	4.60842	12.4602	-1.10694
12.461	4.608	12.461	-1.10439
12.4618	4.61232	12.4618	-1.11124
12.4624	4.59495	12.4624	-1.09781
12.467	4.60773	12.467	-1.1058
12.468	4.599	12.468	-1.10205
12.4692	4.60292	12.4692	-1.10362
12.4702	4.59505	12.4702	-1.09795
12.4958	4.60078	12.4958	-1.10202
12.5	4.60164	12.5	-1.10181
12.502	4.61465	12.502	-1.10964
12.503	4.59849	12.503	-1.09986
12.5048	4.6025	12.5048	-1.10479
12.5354	4.6017	12.5354	-1.09894
12.5364	4.60699	12.5364	-1.10949
12.5466	4.60149	12.5466	-1.10196
12.5474	4.60557	12.5474	-1.10649
12.5498	4.60294	12.5498	-1.10263
12.5522	4.60859	12.5522	-1.11099
12.558	4.59952	12.558	-1.09978
12.5582	4.59992	12.5582	-1.10404
12.5798	4.60714	12.5798	-1.11013
12.5802	4.60976	12.5802	-1.10876
12.6802	4.61235	12.6802	-1.10784
12.6952	4.60859	12.6952	-1.10836
12.6958	4.60937	12.6958	-1.10765
12.6964	4.61243	12.6964	-1.11086
12.7004	4.61295	12.7004	-1.10679
12.7026	4.61033	12.7026	-1.10759
12.7034	4.60324	12.7034	-1.10479
12.7048	4.61757	12.7048	-1.11592
12.71	4.59887	12.71	-1.10574
12.7106	4.60846	12.7106	-1.10889
12.7112	4.60319	12.7112	-1.10616
12.7116	4.60714	12.7116	-1.11311
12.7124	4.60298	12.7124	-1.10278
12.7172	4.61205	12.7172	-1.11155
12.7184	4.605	12.7184	-1.10458
12.7218	4.60127	12.7218	-1.10754
12.7228	4.611	12.7228	-1.10588
12.725	4.60638	12.725	-1.1084
12.7274	4.60695	12.7274	-1.10782
12.7278	4.60867	12.7278	-1.10935
12.7302	4.60754	12.7302	-1.10316
12.7308	4.60691	12.7308	-1.10975
12.7358	4.60745	12.7358	-1.10395
12.7402	4.61448	12.7402	-1.11147
12.7428	4.60198	12.7428	-1.10563
12.7444	4.60487	12.7444	-1.10738
12.7456	4.60555	12.7456	-1.10526
12.7464	4.60231	12.7464	-1.10651
12.7476	4.60599	12.7476	-1.10607
12.7654	4.61207	12.7654	-1.11417
12.7658	4.60804	12.7658	-1.10387
12.7764	4.60649	12.7764	-1.11214
12.7768	4.61339	12.7768	-1.1097
12.8646	4.61501	12.8646	-1.11552
12.8652	4.61363	12.8652	-1.10895
12.8712	4.61149	12.8712	-1.11311
12.8718	4.60865	12.8718	-1.10609
12.873	4.60777	12.873	-1.11071
12.8738	4.60915	12.8738	-1.10737
12.8756	4.62072	12.8756	-1.12039
12.876	4.59984	12.876	-1.10368
12.8768	4.61484	12.8768	-1.11583
12.8796	4.61037	12.8796	-1.10704
12.8822	4.61478	12.8822	-1.11205
12.8836	4.60185	12.8836	-1.10278
12.8868	4.60538	12.8868	-1.10824
12.8882	4.6105	12.8882	-1.10979
12.8928	4.61467	12.8928	-1.11229
12.8968	4.60519	12.8968	-1.10362
12.8974	4.61337	12.8974	-1.11119
12.9	4.61335	12.9	-1.10853
12.9004	4.62019	12.9004	-1.11313
12.9356	4.61234	12.9356	-1.10824
12.9368	4.59638	12.9368	-1.10425
12.9438	4.6028	12.9438	-1.10274
12.9442	4.60964	12.9442	-1.10975
13.0362	4.61237	13.0362	-1.11694
13.0366	4.59732	13.0366	-1.10389
13.0556	4.61413	13.0556	-1.11594
13.0564	4.60296	13.0564	-1.10265
13.061	4.61488	13.061	-1.11384
13.0638	4.59768	13.0638	-1.10217
13.0642	4.61014	13.0642	-1.11184
13.1566	4.61768	13.1566	-1.11953
13.1572	4.59982	13.1572	-1.10469
13.162	4.60817	13.162	-1.11392
13.1628	4.60873	13.1628	-1.10721
13.1632	4.61056	13.1632	-1.1113
13.2632	4.60481	13.2632	-1.10931
13.283	4.61665	13.283	-1.11736
13.2832	4.61631	13.2832	-1.11665
13.3214	4.6178	13.3214	-1.11697
13.322	4.61291	13.322	-1.1134
13.3984	4.6191	13.3984	-1.11816
13.3988	4.62435	13.3988	-1.11969
13.4152	4.6249	13.4152	-1.12496
13.4154	4.60848	13.4154	-1.11311
13.4436	4.61182	13.4436	-1.11684
13.4448	4.61717	13.4448	-1.11455
13.455	4.62725	13.455	-1.12639
13.4552	4.61342	13.4552	-1.11212
13.4582	4.62448	13.4582	-1.12121
13.463	4.61497	13.463	-1.11489
13.4636	4.61522	13.4636	-1.11663
13.4646	4.61595	13.4646	-1.11397
13.4666	4.61702	13.4666	-1.11445
13.4674	4.61155	13.4674	-1.11094
13.4716	4.61705	13.4716	-1.11715
13.4752	4.61071	13.4752	-1.11113
13.479	4.60853	13.479	-1.11397
13.4802	4.60288	13.4802	-1.10926
13.4808	4.61419	13.4808	-1.11755
13.4858	4.61002	13.4858	-1.11418
13.488	4.61612	13.488	-1.11508
13.493	4.60939	13.493	-1.11161
13.4938	4.61463	13.4938	-1.11594
13.4996	4.61579	13.4996	-1.10937
13.5002	4.60857	13.5002	-1.10928
13.5084	4.60867	13.5084	-1.10992
13.509	4.6136	13.509	-1.11506
13.6036	4.62426	13.6036	-1.11928
13.6044	4.61149	13.6044	-1.1139
13.6094	4.61986	13.6094	-1.11814
13.6098	4.61667	13.6098	-1.11344
13.6108	4.62057	13.6108	-1.12131
13.6118	4.61478	13.6118	-1.11781
13.6168	4.61407	13.6168	-1.11705
13.6266	4.61721	13.6266	-1.11724
13.6282	4.62376	13.6282	-1.12425
13.629	4.61438	13.629	-1.11413
13.6482	4.61312	13.6482	-1.11296
13.6502	4.61644	13.6502	-1.11481
13.6586	4.61711	13.6586	-1.12001
13.6592	4.61287	13.6592	-1.11533
13.6922	4.61111	13.6922	-1.10897
13.6928	4.61944	13.6928	-1.12175
13.6954	4.61495	13.6954	-1.11056
13.696	4.62267	13.696	-1.1181
13.7158	4.61969	13.7158	-1.11613
13.7162	4.61671	13.7162	-1.11823
13.8162	4.61333	13.8162	-1.1176
13.9162	4.61212	13.9162	-1.11644
13.971	4.62219	13.971	-1.12379
13.9716	4.61984	13.9716	-1.1199
13.9732	4.62578	13.9732	-1.1199
13.9742	4.61293	13.9742	-1.11529
13.9752	4.61545	13.9752	-1.12163
13.9758	4.61763	13.9758	-1.11392
13.9842	4.62095	13.9842	-1.12345
13.9852	4.61276	13.9852	-1.11629
13.9856	4.61793	13.9856	-1.12016
13.996	4.62374	13.996	-1.1168
13.9962	4.61579	13.9962	-1.12041
14.0962	4.61705	14.0962	-1.11919
14.151	4.62301	14.151	-1.12232
14.1522	4.62607	14.1522	-1.12026
14.16	4.62544	14.16	-1.12341
14.1622	4.61765	14.1622	-1.11646
14.1624	4.62038	14.1624	-1.12297
14.1636	4.61165	14.1636	-1.1138
14.168	4.62255	14.168	-1.12452
14.1696	4.61214	14.1696	-1.11606
14.1702	4.63044	14.1702	-1.12769
14.1708	4.62752	14.1708	-1.12018
14.173	4.63363	14.173	-1.1284
14.1896	4.61717	14.1896	-1.11701
14.1906	4.62458	14.1906	-1.125
14.1954	4.62107	14.1954	-1.11894
14.196	4.61308	14.196	-1.11928
14.2152	4.61212	14.2152	-1.11613
14.2168	4.61992	14.2168	-1.12062
14.2196	4.60817	14.2196	-1.11166
14.22	4.62074	14.22	-1.12314
14.238	4.61623	14.238	-1.11946
14.239	4.61992	14.239	-1.12014
14.2476	4.61717	14.2476	-1.119
14.248	4.62043	14.248	-1.12175
14.2488	4.61975	14.2488	-1.11875
14.2492	4.62613	14.2492	-1.12377
14.3458	4.61833	14.3458	-1.11774
14.3466	4.62206	14.3466	-1.12049
14.4412	4.62632	14.4412	-1.12819
14.443	4.63169	14.443	-1.12385
14.483	4.62341	14.483	-1.12905
14.4852	4.62813	14.4852	-1.12545
14.4878	4.62958	14.4878	-1.1297
14.4884	4.62324	14.4884	-1.1241
14.492	4.62754	14.492	-1.12796
14.4952	4.62703	14.4952	-1.12446
14.4996	4.62706	14.4996	-1.12767
14.5012	4.6157	14.5012	-1.11898
14.5084	4.63174	14.5084	-1.13149
14.509	4.61793	14.509	-1.12102
14.5172	4.62869	14.5172	-1.1309
14.5178	4.62597	14.5178	-1.12847
14.542	4.62958	14.542	-1.1279
14.5454	4.63415	14.5454	-1.12647
14.5474	4.62714	14.5474	-1.12486
14.5494	4.6234	14.5494	-1.12265
14.5506	4.62955	14.5506	-1.12903
14.5522	4.61747	14.5522	-1.11965
14.5536	4.62962	14.5536	-1.13025
14.5624	4.62101	14.5624	-1.12114
14.5628	4.6275	14.5628	-1.12723
14.5646	4.62645	14.5646	-1.12339
14.5656	4.63062	14.5656	-1.12807
14.5794	4.61554	14.5794	-1.11764
14.5798	4.62851	14.5798	-1.12727
14.5824	4.62141	14.5824	-1.12131
14.584	4.6276	14.584	-1.12715
14.6544	4.6234	14.6544	-1.11925
14.6556	4.62616	14.6556	-1.12698
14.6936	4.62544	14.6936	-1.12368
14.6942	4.63436	14.6942	-1.1338
14.6952	4.62078	14.6952	-1.12058
14.6964	4.63726	14.6964	-1.13588
14.6988	4.61887	14.6988	-1.12337
14.707	4.63511	14.707	-1.13239
14.7076	4.62147	14.7076	-1.12137
14.7144	4.63042	14.7144	-1.12941
14.7154	4.62754	14.7154	-1.12486
14.7202	4.62836	14.7202	-1.13094
14.725	4.6194	14.725	-1.12364
14.7256	4.63486	14.7256	-1.13392
14.7314	4.62213	14.7314	-1.12202
14.7322	4.6293	14.7322	-1.12832
14.7342	4.6191	14.7342	-1.12169
14.7352	4.62641	14.7352	-1.12761
14.7646	4.62981	14.7646	-1.1284
14.7652	4.62085	14.7652	-1.12597
14.7756	4.62754	14.7756	-1.12633
14.7764	4.637	14.7764	-1.13296
14.8024	4.62617	14.8024	-1.12511
14.8036	4.62786	14.8036	-1.1295
14.8144	4.62087	14.8144	-1.12083
14.815	4.62955	14.815	-1.13008
14.8154	4.6245	14.8154	-1.12618
14.8166	4.6275	14.8166	-1.13006
14.817	4.61961	14.817	-1.12236
14.8462	4.62502	14.8462	-1.12954
14.8482	4.62416	14.8482	-1.12744
14.8546	4.62125	14.8546	-1.12859
14.8554	4.63207	14.8554	-1.12878
14.8578	4.63279	14.8578	-1.13285
14.8584	4.62177	14.8584	-1.12507
14.861	4.64227	14.861	-1.1369
14.8618	4.62945	14.8618	-1.12685
14.8622	4.631	14.8622	-1.13025
14.8676	4.62578	14.8676	-1.12838
14.8684	4.6318	14.8684	-1.13015
14.8692	4.62487	14.8692	-1.12326
14.8698	4.63575	14.8698	-1.13495
14.8708	4.62972	14.8708	-1.12996
14.8748	4.63104	14.8748	-1.13017
14.8752	4.62443	14.8752	-1.12391
14.8774	4.62909	14.8774	-1.13147
14.8946	4.61755	14.8946	-1.12293
14.896	4.62588	14.896	-1.1258
14.9338	4.62242	14.9338	-1.12077
14.9342	4.63308	14.9342	-1.13369
14.9424	4.62769	14.9424	-1.12819
14.9432	4.63149	14.9432	-1.12992
14.9442	4.62796	14.9442	-1.12798
14.948	4.63084	14.948	-1.13417
14.9488	4.62894	14.9488	-1.12595
14.9494	4.62775	14.9494	-1.12906
14.9508	4.62605	14.9508	-1.12693
14.953	4.63321	14.953	-1.12998
14.9536	4.6289	14.9536	-1.12813
14.9568	4.63426	14.9568	-1.13183
14.9576	4.63237	14.9576	-1.12998
14.9592	4.62574	14.9592	-1.12817
14.969	4.62914	14.969	-1.12992
14.9704	4.63308	14.9704	-1.13352
14.971	4.62987	14.971	-1.13233
15.071	4.63067	15.071	-1.1312
15.0724	4.6314	15.0724	-1.12757
15.0728	4.63377	15.0728	-1.13164
15.0908	4.63119	15.0908	-1.12626
15.0912	4.6313	15.0912	-1.13036
15.1448	4.63432	15.1448	-1.12956
15.1454	4.6374	15.1454	-1.13508
15.1554	4.6232	15.1554	-1.12374
15.1562	4.63354	15.1562	-1.13281
15.195	4.62846	15.195	-1.12771
15.196	4.63155	15.196	-1.12989
15.2482	4.63025	15.2482	-1.12847
15.2484	4.63193	15.2484	-1.13061
15.3484	4.62846	15.3484	-1.13283
15.364	4.63106	15.364	-1.12843
15.3646	4.63784	15.3646	-1.13577
15.365	4.64089	15.365	-1.13434
15.3658	4.62359	15.3658	-1.12981
15.3678	4.63484	15.3678	-1.13714
15.3712	4.63587	15.3712	-1.13569
15.3718	4.6319	15.3718	-1.12922
15.3806	4.62699	15.3806	-1.13523
15.383	4.62351	15.383	-1.12555
15.3886	4.63547	15.3886	-1.13711
15.3924	4.63608	15.3924	-1.1329
15.3972	4.62977	15.3972	-1.13327
15.3982	4.63298	15.3982	-1.13252
15.3986	4.6322	15.3986	-1.1325
15.4018	4.62082	15.4018	-1.12429
15.403	4.62928	15.403	-1.13405
15.4044	4.63686	15.4044	-1.13231
15.407	4.64311	15.407	-1.14049
15.4308	4.63035	15.4308	-1.13166
15.4316	4.63698	15.4316	-1.13602
15.435	4.62508	15.435	-1.12461
15.4356	4.63083	15.4356	-1.13543
15.5356	4.63602	15.5356	-1.13476
15.6314	4.65027	15.6314	-1.14333
15.6318	4.62964	15.6318	-1.12819
15.6334	4.63793	15.6334	-1.13713
15.6346	4.63419	15.6346	-1.13537
15.6356	4.63377	15.6356	-1.13965
15.6382	4.63755	15.6382	-1.13768
15.6418	4.63447	15.6418	-1.13737
15.6428	4.63669	15.6428	-1.13227
15.6442	4.63797	15.6442	-1.14112
15.645	4.63732	15.645	-1.13411
15.6468	4.63243	15.6468	-1.13831
15.6478	4.62842	15.6478	-1.1312
15.654	4.64288	15.654	-1.14316
15.6544	4.62785	15.6544	-1.1288
15.6554	4.62179	15.6554	-1.13208
15.6584	4.63321	15.6584	-1.13176
15.659	4.63531	15.659	-1.1356
15.66	4.63604	15.66	-1.13464
15.6616	4.63558	15.6616	-1.13424
15.6634	4.64405	15.6634	-1.13749
15.6644	4.63866	15.6644	-1.13548
15.6708	4.63144	15.6708	-1.13
15.6718	4.63998	15.6718	-1.14119
15.7718	4.63333	15.7718	-1.13546
15.7966	4.63308	15.7966	-1.13195
15.7972	4.64089	15.7972	-1.14016
15.8686	4.63329	15.8686	-1.13013
15.8688	4.63159	15.8688	-1.13529
15.877	4.6386	15.877	-1.14244
15.8776	4.64359	15.8776	-1.13938
15.8786	4.64412	15.8786	-1.14098
15.8798	4.64206	15.8798	-1.14041
15.905	4.63852	15.905	-1.13248
15.9052	4.63186	15.9052	-1.13483
16.0052	4.64257	16.0052	-1.13925
16.0098	4.64047	16.0098	-1.14263
16.0106	4.64536	16.0106	-1.13969
[truncated: 9,090 more rows]
