# Supplementary material for: Strict molecular sieving over electrodeposited 2D-interspacing-narrowed graphene oxide membranes
Source: Nat Commun. 2017 Oct 10;8:825. doi: 10.1038/s41467-017-00990-x (PMC5635034; doi:10.1038/s41467-017-00990-x)
Supplement: Supplementary file 7 — Supplementary Data 4 [file 41467_2017_990_MOESM7_ESM.xlsx]

## Sheet: Data sources for Figure 3a
Pristine GO		ED GO
2 theta (deg.)	Intensity	2 theta (deg.)	Intensity
5	456	5	476.043
5.02	451.4	5.02	484.507
5.04	449.8	5.04	490.961
5.06	449.943	5.06	491.909
5.08	447.514	5.08	492.085
5.1	451.229	5.1	487.509
5.12	443.571	5.12	478.295
5.14	463.143	5.14	464.384
5.16	453.086	5.16	454.915
5.18	464.2	5.18	457.279
5.2	443.914	5.2	466.084
5.22	437.857	5.22	471.435
5.24	428.571	5.24	472.097
5.26	438.057	5.26	470.788
5.28	446.486	5.28	467.246
5.3	449.2	5.3	461.446
5.32	446.2	5.32	459.478
5.34	420.171	5.34	462.219
5.36	419.629	5.36	471.34
5.38	433.629	5.38	483.121
5.4	446.2	5.4	486.124
5.42	438.343	5.42	471.387
5.44	449.514	5.44	450.938
5.46	443.343	5.46	451.392
5.48	424.486	5.48	475.844
5.5	420.886	5.5	497.722
5.52	430.657	5.52	488.129
5.54	441.2	5.54	454.179
5.56	430.057	5.56	432.802
5.58	435.486	5.58	446.791
5.6	439.686	5.6	482.581
5.62	450.314	5.62	502.355
5.64	449.743	5.64	494.701
5.66	430.029	5.66	479.414
5.68	421.914	5.68	485.751
5.7	417.057	5.7	503.522
5.72	429.657	5.72	505.301
5.74	437.771	5.74	484.777
5.76	438.457	5.76	467.818
5.78	443.143	5.78	463.87
5.8	438.457	5.8	460.874
5.82	436.314	5.82	450.892
5.84	415.2	5.84	444.131
5.86	420.057	5.86	446.952
5.88	424.857	5.88	444.711
5.9	426.343	5.9	434.931
5.92	441.857	5.92	428.867
5.94	448.971	5.94	449.994
5.96	434.629	5.96	471.881
5.98	420.143	5.98	476.933
6	418.543	6	460.94
6.02	418.857	6.02	459.805
6.04	416.771	6.04	464.393
6.06	435.057	6.06	465.702
6.08	435.286	6.08	453.308
6.1	429.457	6.1	445.193
6.12	416.314	6.12	444.246
6.14	425.371	6.14	454.362
6.16	425.429	6.16	467.619
6.18	423.4	6.18	468.628
6.2	398.343	6.2	458.7
6.22	396.2	6.22	451.413
6.24	396.743	6.24	457.766
6.26	410.4	6.26	461.18
6.28	399.743	6.28	463.587
6.3	412.086	6.3	466.152
6.32	421.886	6.32	464.444
6.34	441.629	6.34	447.798
6.36	442.429	6.36	437.283
6.38	429.6	6.38	449.382
6.4	401.143	6.4	468.956
6.42	399.429	6.42	468.184
6.44	420.629	6.44	452.901
6.46	437.629	6.46	440.526
6.48	426.486	6.48	441.212
6.5	404	6.5	442.398
6.52	414.029	6.52	445.117
6.54	442.886	6.54	450.298
6.56	454.229	6.56	463.358
6.58	430.514	6.58	472.1
6.6	413.029	6.6	470.852
6.62	430.143	6.62	457.952
6.64	435.829	6.64	437.033
6.66	426.143	6.66	422.471
6.68	411.4	6.68	428.043
6.7	418.657	6.7	449.208
6.72	423.029	6.72	464.201
6.74	416.543	6.74	461.178
6.76	427.743	6.76	448.935
6.78	424.2	6.78	436.073
6.8	434.771	6.8	434.808
6.82	423.857	6.82	440.083
6.84	430.086	6.84	448.725
6.86	420.971	6.86	448.056
6.88	432.486	6.88	442.701
6.9	419.886	6.9	437.764
6.92	416.629	6.92	439.937
6.94	426.4	6.94	444.809
6.96	438.286	6.96	448.639
6.98	421.286	6.98	451.509
7	420.829	7	454.405
7.02	453.914	7.02	458.115
7.04	462.486	7.04	456.186
7.06	417.829	7.06	443.139
7.08	395.429	7.08	429.78
7.1	402.086	7.1	430.358
7.12	424.743	7.12	440.84
7.14	428.543	7.14	444.989
7.16	430.2	7.16	448.526
7.18	437.229	7.18	453.62
7.2	442.343	7.2	456.723
7.22	432.886	7.22	452.401
7.24	417.8	7.24	453.692
7.26	438.371	7.26	458.579
7.28	446.686	7.28	457.088
7.3	454.514	7.3	446.487
7.32	430.229	7.32	439.427
7.34	418.829	7.34	443.37
7.36	417.714	7.36	445.76
7.38	438.8	7.38	445.549
7.4	447.829	7.4	446.603
7.42	440.686	7.42	450.149
7.44	443.714	7.44	441.036
7.46	432.743	7.46	429.385
7.48	436.257	7.48	422.56
7.5	431.743	7.5	421.178
7.52	448.657	7.52	417.536
7.54	457.371	7.54	418.57
7.56	451.171	7.56	417.177
7.58	445.629	7.58	412.977
7.6	445.8	7.6	415.589
7.62	448.371	7.62	431.89
7.64	441.971	7.64	449.175
7.66	445.829	7.66	457.854
7.68	430.457	7.68	460.705
7.7	442.057	7.7	457.713
7.72	441.6	7.72	453.351
7.74	459.571	7.74	445.478
7.76	445.771	7.76	434.467
7.78	426.943	7.78	418.906
7.8	433.371	7.8	411.855
7.82	474.086	7.82	422.077
7.84	485.314	7.84	446.986
7.86	446.8	7.86	426.351
7.88	429.257	7.88	426.229
7.9	430.029	7.9	428.822
7.92	442.171	7.92	447.943
7.94	445.286	7.94	459.729
7.96	460.343	7.96	465.387
7.98	479.171	7.98	461.039
8	481.571	8	451.248
8.02	472.629	8.02	438.261
8.04	475.314	8.04	439.208
8.06	478.4	8.06	456.167
8.08	451.657	8.08	470.484
8.1	441.514	8.1	469.511
8.12	453.543	8.12	466.571
8.14	486.086	8.14	466.629
8.16	484.686	8.16	468.211
8.18	473.029	8.18	458.741
8.2	472.086	8.2	445.362
8.22	481.971	8.22	432.588
8.24	489.457	8.24	432.236
8.26	487.314	8.26	442.702
8.28	463.971	8.28	458.375
8.3	451.429	8.3	464.514
8.32	448.829	8.32	451.835
8.34	463.286	8.34	438.359
8.36	462.857	8.36	434.894
8.38	497.886	8.38	446.073
8.4	497.486	8.4	452.722
8.42	500.229	8.42	453.684
8.44	497	8.44	446.606
8.46	505.771	8.46	445.908
8.48	476.429	8.48	444.223
8.5	480.2	8.5	445.477
8.52	493.743	8.52	442.86
8.54	521.086	8.54	436.78
8.56	520.457	8.56	426.06
8.58	532.229	8.58	433.358
8.6	518.971	8.6	447.678
8.62	516.429	8.62	451.941
8.64	524.286	8.64	448.158
8.66	533.857	8.66	454.156
8.68	520.029	8.68	462.449
8.7	516.257	8.7	465.204
8.72	505.914	8.72	458.726
8.74	500.229	8.74	444.389
8.76	513.429	8.76	435.687
8.78	538.971	8.78	442.426
8.8	526.514	8.8	458.857
8.82	498.657	8.82	456.643
8.84	507.2	8.84	447.671
8.86	529.257	8.86	445.376
8.88	536.429	8.88	463.244
8.9	531.886	8.9	468.949
8.92	531.2	8.92	458.376
8.94	550.771	8.94	449.958
8.96	553.343	8.96	452.889
8.98	567.943	8.98	455.251
9	560.743	9	443.086
9.02	551	9.02	434.862
9.04	535.6	9.04	437.056
9.06	534.771	9.06	448.983
9.08	549.943	9.08	456.509
9.1	535.686	9.1	458.984
9.12	548.829	9.12	461.871
9.14	539.457	9.14	460.924
9.16	555.914	9.16	454.751
9.18	555	9.18	456.15
9.2	567.429	9.2	464.605
9.22	580.943	9.22	469.462
9.24	582.343	9.24	468.442
9.26	597.229	9.26	480.565
9.28	585.429	9.28	486.369
9.3	575.114	9.3	482.943
9.32	577.457	9.32	480.744
9.34	594.514	9.34	490.724
9.36	597.543	9.36	482.212
9.38	590.571	9.38	470.531
9.4	602.257	9.4	466.22
9.42	580.171	9.42	474.753
9.44	570.457	9.44	468.43
9.46	600.086	9.46	459.664
9.48	653.829	9.48	450.407
9.5	665.514	9.5	455.576
9.52	660.743	9.52	470.91
9.54	637.114	9.54	490.507
9.56	634.886	9.56	492.806
9.58	626.486	9.58	480.354
9.6	640.4	9.6	474.264
9.62	641.743	9.62	488.033
9.64	636.486	9.64	497.217
9.66	635.2	9.66	490.867
9.68	641.743	9.68	479.169
9.7	643.114	9.7	485.113
9.72	641.571	9.72	495.644
9.74	646.429	9.74	500.405
9.76	655.429	9.75	494.811
9.78	652.943	9.78	492.071
9.8	668.257	9.79	485.129
9.82	688.286	9.82	479.665
9.84	710.343	9.83	480.348
9.86	706.686	9.86	501.618
9.88	706.914	9.88	518.022
9.9	696.343	9.9	527.405
9.92	703.314	9.92	515.56
9.94	709.486	9.94	509.55
9.96	716.429	9.96	499.15
9.98	693.943	9.98	503.076
10	734.743	10	499.339
10.02	767.429	10.02	492.871
10.04	772.714	10.04	485.006
10.06	738.429	10.06	501.604
10.08	748.6	10.08	518.767
10.1	757.629	10.1	531.07
10.12	770.943	10.12	537.016
10.14	776.8	10.14	546.804
10.16	766.8	10.16	544.875
10.18	779.714	10.18	539.839
10.2	828.314	10.2	539.629
10.22	847.971	10.22	539.349
10.24	832.886	10.24	545.269
10.26	818.6	10.25	547.635
10.28	831.914	10.28	551.089
10.3	799.571	10.29	549.309
10.32	792.429	10.32	550.854
10.34	808.514	10.33	552.914
10.36	827.257	10.36	555.771
10.38	851.171	10.38	574.24
10.4	890.857	10.4	585.116
10.42	921.829	10.42	586.291
10.44	902.086	10.44	576.64
10.46	879.114	10.46	586.797
10.48	892.629	10.48	593.149
10.5	900.886	10.5	594.389
10.52	913.886	10.52	601.421
10.54	911.6	10.54	621.311
10.56	936.543	10.56	627.307
10.58	952.486	10.58	608.558
10.6	967.429	10.6	596.969
10.62	984.171	10.62	612.489
10.64	1000.49	10.64	643.165
10.66	1026.77	10.66	656.454
10.68	1024.94	10.68	650.634
10.7	1006.69	10.7	639.976
10.72	993.4	10.72	642.993
10.74	1019.11	10.74	662.857
10.76	1037.69	10.75	683.934
10.78	1043.49	10.78	690.069
10.8	1038.51	10.79	683.898
10.82	1063.11	10.82	682.411
10.84	1074.11	10.83	688.871
10.86	1081.51	10.86	711.527
10.88	1083.97	10.88	727.606
10.9	1090.17	10.9	721.553
10.92	1101.03	10.92	710.759
10.94	1096.4	10.94	719.447
10.96	1103.11	10.96	730.424
10.98	1076.14	10.98	729.131
11	1085.71	11	736.47
11.02	1134.6	11.02	749.157
11.04	1188.37	11.04	760.724
11.06	1206.09	11.06	775.957
11.08	1175.71	11.08	799.56
11.1	1177.89	11.1	803.027
11.12	1158.23	11.12	781.887
11.14	1209.49	11.14	771.958
11.16	1192.34	11.16	790.057
11.18	1184.4	11.18	819.687
11.2	1147.11	11.2	835.716
11.22	1162	11.22	849.076
11.24	1171.71	11.24	863.271
11.26	1197.34	11.25	884.087
11.28	1206.26	11.28	904.519
11.3	1174.11	11.29	925.08
11.32	1155.26	11.32	936.87
11.34	1138.43	11.33	946.056
11.36	1112.43	11.36	946.322
11.38	1095.14	11.38	941.541
11.4	1103.03	11.4	948.927
11.42	1079.29	11.42	986.513
11.44	1053.51	11.44	1027.96
11.46	1046.97	11.46	1042.07
11.48	1053.4	11.48	1047.75
11.5	1033.29	11.5	1034.2
11.52	982.686	11.52	1023.04
11.54	945.543	11.54	1033.96
11.56	916.943	11.56	1082.3
11.58	922.371	11.58	1098.49
11.6	893.771	11.6	1100.31
11.62	867.257	11.62	1115.11
11.64	837.714	11.64	1153.82
11.66	823.6	11.66	1180.34
11.68	802.029	11.68	1202.35
11.7	785.086	11.7	1211.53
11.72	759.914	11.72	1204
11.74	776.457	11.74	1189.29
11.76	796.171	11.76	1197.92
11.78	783	11.78	1217.27
11.8	732.343	11.8	1205.93
11.82	705.343	11.82	1189.93
11.84	692.8	11.84	1215.99
11.86	677.286	11.86	1251.8
11.88	693.886	11.88	1250.56
11.9	678	11.9	1254.48
11.92	657.743	11.92	1286.95
11.94	661.743	11.94	1303.42
11.96	647.2	11.96	1303.49
11.98	612.743	11.98	1309.16
12	584.886	12	1314.07
12.02	605.6	12.02	1290.9
12.04	610.971	12.04	1271.95
12.06	612.914	12.06	1277.58
12.08	583.514	12.08	1300.9
12.1	545.629	12.1	1311.12
12.12	533.143	12.12	1292.46
12.14	548.886	12.14	1275.58
12.16	554.286	12.16	1272.67
12.18	547.229	12.18	1289.59
12.2	538.686	12.2	1276.68
12.22	529.714	12.22	1237.95
12.24	526.714	12.24	1213.82
12.26	528.257	12.26	1222.58
12.28	556.314	12.28	1236.54
12.3	530.257	12.3	1220.65
12.32	494.571	12.32	1200.56
12.34	481.743	12.34	1170.26
12.36	517.514	12.36	1154.38
12.38	508.886	12.38	1145.22
12.4	494.114	12.4	1134.58
12.42	491.086	12.42	1110.91
12.44	508.943	12.44	1090.52
12.46	502.886	12.46	1078.65
12.48	506.543	12.48	1063.93
12.5	493.457	12.5	1052.5
12.52	477.371	12.52	1039.79
12.54	459.314	12.54	1022.5
12.56	442.914	12.56	991.838
12.58	432.543	12.58	972.191
12.6	433.571	12.6	952.42
12.62	450.714	12.62	927.371
12.64	451.343	12.64	888.079
12.66	455.371	12.66	872.311
12.68	448.343	12.68	882.27
12.7	450.514	12.7	901.955
12.72	429.629	12.72	902.533
12.74	429.2	12.74	876.575
12.76	417.8	12.76	835.09
12.78	431.171	12.78	797.636
12.8	425.943	12.8	787.225
12.82	420.886	12.82	787.574
12.84	405.314	12.84	784.08
12.86	390.886	12.86	771.801
12.88	388.943	12.88	761.242
12.9	399.629	12.9	744.473
12.92	427.657	12.92	723.818
12.94	431.857	12.94	707.376
12.96	432.657	12.96	698.977
12.98	405.8	12.98	699.761
13	402.4	13	697.56
13.02	391.114	13.02	690.133
13.04	385.514	13.04	675.513
13.06	391.2	13.06	673.417
13.08	419.257	13.08	675.646
13.1	422.629	13.1	672.512
13.12	408.314	13.12	657.309
13.14	402.114	13.14	640.786
13.16	394.2	13.16	630.667
13.18	388.143	13.18	623.028
13.2	397.429	13.2	616.116
13.22	402.286	13.22	606.958
13.24	378.143	13.24	601.526
13.26	373.914	13.26	596.91
13.28	373.314	13.28	598.429
13.3	387.171	13.3	598.153
13.32	371.886	13.32	590.004
13.34	379.286	13.34	569.981
13.36	360.714	13.36	563.372
13.38	373.2	13.38	571.171
13.4	360.143	13.4	571.934
13.42	359.457	13.42	556.645
13.44	353.771	13.44	546.544
13.46	362.771	13.46	551.642
13.48	358.029	13.48	559.177
13.5	356.114	13.5	560.41
13.52	363.143	13.52	547.433
13.54	377.686	13.54	529.193
13.56	375.229	13.56	525.597
13.58	368.686	13.58	534.517
13.6	348.6	13.6	534.416
13.62	354.171	13.62	526.507
13.64	356.114	13.64	521.071
13.66	368.286	13.66	512.432
13.68	362.314	13.68	505.556
13.7	366.886	13.7	515.982
13.72	370.571	13.72	537.289
13.74	371.743	13.74	549.572
13.76	361.343	13.76	542.171
13.78	369.629	13.78	517.694
13.8	353.343	13.8	490.788
13.82	327.571	13.82	484.617
13.84	325.629	13.84	494.754
13.86	356.171	13.86	505.595
13.88	363	13.88	505.402
13.9	358.8	13.9	500.173
13.92	349.486	13.92	495.085
13.94	354.714	13.94	492.315
13.96	354.486	13.96	496.77
13.98	335.829	13.98	497.266
14	326.857	14	505.984
14.02	332.114	14.02	505.198
14.04	346.343	14.04	501.571
14.06	340.486	14.06	486.01
14.08	333.371	14.08	477.3
14.1	313.171	14.1	463.237
14.12	326.371	14.12	468.562
14.14	352.771	14.14	488.315
14.16	354.2	14.16	501.996
14.18	349.829	14.18	483.504
14.2	348.657	14.2	466.329
14.22	344.086	14.22	450.862
14.24	344.486	14.24	441.882
14.26	352.057	14.26	439.158
14.28	353.371	14.28	448.198
14.3	350.143	14.3	450.782
14.32	348.629	14.32	447.562
14.34	339.857	14.34	458.121
14.36	324	14.36	463.772
14.38	325.971	14.38	466.653
14.4	326.914	14.4	452.001
14.42	334.971	14.42	452.882
14.44	327.029	14.44	457.421
14.46	343.914	14.46	469.974
14.48	339.6	14.48	467.234
14.5	323.543	14.5	465.134
14.52	317.857	14.52	463.836
14.54	337.171	14.54	463.104
14.56	334.314	14.56	454.372
14.58	319.686	14.58	443.97
14.6	312.457	14.6	439.731
14.62	331.371	14.62	443.879
14.64	341.143	14.64	445.799
14.66	335.371	14.66	451.476
14.68	330.486	14.68	457.597
14.7	334.686	14.7	455.913
14.72	311.829	14.72	434.277
14.74	298.143	14.74	419.511
14.76	323.314	14.76	415.407
14.78	352.6	14.78	426.092
14.8	330.229	14.8	431.366
14.82	307.771	14.82	438.577
14.84	303.171	14.84	435.021
14.86	313	14.86	437.186
14.88	305.4	14.88	439.046
14.9	307.743	14.9	446.593
14.92	320.143	14.92	445.66
14.94	341.343	14.94	441.469
14.96	332.914	14.96	439.208
14.98	314.086	14.98	445.748
15	309.743	15	442.93
15.02	307.857	15.02	422.178
15.04	297.714	15.04	407.944
15.06	295.371	15.06	418.618
15.08	315.886	15.08	440.301
15.1	336.486	15.1	449.203
15.12	326.257	15.12	447.292
15.14	309.829	15.14	443.951
15.16	295.029	15.16	433.901
15.18	299.914	15.18	425.301
15.2	302.086	15.2	422.954
15.22	319.143	15.22	437.411
15.24	324.029	15.24	441.662
15.26	323.4	15.26	438.993
15.28	309.971	15.28	424.843
15.3	297.8	15.3	418.339
15.32	292.914	15.32	417.19
15.34	311.257	15.34	429.052
15.36	326.257	15.36	437.413
15.38	326.314	15.38	436.695
15.4	309.343	15.4	435.538
15.42	301.114	15.42	434.844
15.44	312.257	15.44	436.224
15.46	311.571	15.46	440.176
15.48	308	15.48	451.22
15.5	310.143	15.5	450.597
15.52	314.971	15.52	433.597
15.54	288.971	15.54	422.332
15.56	289.457	15.56	426.799
15.58	302.429	15.58	442.215
15.6	310.343	15.6	450.419
15.62	309.457	15.62	457.922
15.64	306.486	15.64	453.489
15.66	304.057	15.66	444.832
15.68	314.314	15.68	428.257
15.7	328.686	15.7	421.109
15.72	319.4	15.72	416.871
15.74	294.657	15.74	423.829
15.76	293.114	15.76	420.031
15.78	298.714	15.78	416.075
15.8	309.857	15.8	423.494
15.82	304.457	15.82	439.936
15.84	303.743	15.84	415.645
15.86	301.6	15.86	427.494
15.88	297.314	15.88	432.204
15.9	297.857	15.9	442.109
15.92	302.571	15.92	448.177
15.94	327.686	15.94	457.903
15.96	316.2	15.96	450.837
15.98	292.371	15.98	438.422
16	261.2	16	434.825
16.02	292.029	16.02	453.048
16.04	298.943	16.04	473.384
16.06	314.229	16.06	478.702
16.08	301.4	16.08	463.481
16.1	306.229	16.1	440.828
16.12	283.629	16.12	427.402
16.14	284.086	16.14	424.48
16.16	288.771	16.16	428.659
16.18	307.229	16.18	437.244
16.2	304.514	16.2	449.069
16.22	289.286	16.22	456.532
16.24	286.771	16.24	463.792
16.26	304.371	16.26	459.124
16.28	313.829	16.28	440.25
16.3	303.086	16.3	414.037
16.32	295.571	16.32	416.621
16.34	290.886	16.34	441.642
16.36	303.486	16.36	456.309
16.38	299.771	16.38	447.731
16.4	312.4	16.4	436.64
16.42	309.629	16.42	443.42
16.44	317.6	16.44	442.885
16.46	306.143	16.46	438.851
16.48	310.171	16.48	424.88
16.5	294.743	16.5	426.381
16.52	288.4	16.52	437.14
16.54	286	16.54	449.065
16.56	293.343	16.56	453.357
16.58	283.171	16.58	453.642
16.6	282.857	16.6	461.287
16.62	284.143	16.62	463.505
16.64	287.429	16.64	472.371
16.66	283.257	16.66	472.134
16.68	284.457	16.68	461.31
16.7	289.886	16.7	436.407
16.72	286.343	16.72	431.896
16.74	293.771	16.74	434.305
16.76	303.543	16.76	444.731
16.78	323.714	16.78	447.888
16.8	312.543	16.8	459.38
16.82	298.257	16.82	452.411
16.84	285.2	16.84	444.092
16.86	292.857	16.86	433.287
16.88	292.6	16.88	436.614
16.9	277.114	16.9	448.248
16.92	267.714	16.92	464.076
16.94	279.371	16.94	467.774
16.96	288.771	16.96	452.492
16.98	289	16.98	437.78
17	290.086	17	436.705
17.02	278.8	17.02	451.387
17.04	271.6	17.04	456.118
17.06	279.771	17.06	456.054
17.08	301.457	17.08	460.966
17.1	294.486	17.1	466.616
17.12	292.943	17.12	460.939
17.14	284.743	17.14	457.322
17.16	289.371	17.16	464.338
17.18	272.057	17.18	465.472
17.2	277.971	17.2	454.153
17.22	295.343	17.22	450.45
17.24	297.371	17.24	456.741
17.26	270.086	17.26	463.514
17.28	282.771	17.28	455.143
17.3	316.714	17.3	451.073
17.32	323.029	17.32	450.324
17.34	302.857	17.34	462.007
17.36	287.229	17.36	468.633
17.38	293.371	17.38	468.516
17.4	297.257	17.4	457.849
17.42	296.114	17.42	459.353
17.44	279.6	17.44	467.351
17.46	284.229	17.46	477.22
17.48	290.943	17.48	486.347
17.5	282.686	17.5	487.522
17.52	289.829	17.52	470.77
17.54	286.371	17.54	453.517
17.56	278.8	17.56	463.3
17.58	261.486	17.58	481.887
17.6	283.314	17.6	484.544
17.62	293.543	17.62	468.925
17.64	288.371	17.64	458.144
17.66	277.8	17.66	453.391
17.68	272.2	17.68	457.335
17.7	285.343	17.7	466.846
17.72	298.057	17.72	482.214
17.74	295.543	17.74	491.16
17.76	272.714	17.76	497.911
17.78	268.143	17.78	491.174
17.8	274.571	17.8	478.101
17.82	286.743	17.82	465.299
17.84	287.057	17.84	468.292
17.86	280.114	17.86	478.793
17.88	273.371	17.88	493.328
17.9	276.429	17.9	499.011
17.92	269.571	17.92	493.502
17.94	255.571	17.94	484.352
17.96	259.086	17.96	473.735
17.98	266.714	17.98	469.127
18	270.886	18	474.243
18.02	278.314	18.02	494.397
18.04	282.086	18.04	502.489
18.06	280.857	18.06	499.769
18.08	271.343	18.08	495.229
18.1	278.571	18.1	499.694
18.12	262.114	18.12	504.163
18.14	265.8	18.14	492.482
18.16	266.314	18.16	490.404
18.18	284.514	18.18	493.642
18.2	286.114	18.2	508.644
18.22	299.286	18.22	498.572
18.24	303.771	18.24	491.698
18.26	296.714	18.26	481.356
18.28	280.571	18.28	482.426
18.3	272.571	18.3	481.724
18.32	284.457	18.32	485.396
18.34	281.943	18.34	482.948
18.36	270.229	18.36	480.184
18.38	267.457	18.38	491.699
18.4	275.114	18.4	507.196
18.42	270.171	18.42	505.324
18.44	261.486	18.44	485.458
18.46	259.143	18.46	490.631
18.48	266.029	18.48	520.052
18.5	272.914	18.5	537.054
18.52	282.2	18.52	516.577
18.54	274.2	18.54	498.798
18.56	271.143	18.56	501.822
18.58	275.714	18.58	513.931
18.6	265.343	18.6	508.71
18.62	271.286	18.62	494.989
18.64	294.743	18.64	494.16
18.66	311.171	18.66	506.964
18.68	302.829	18.68	515.683
18.7	291.743	18.7	506.895
18.72	291.657	18.72	507.201
18.74	283.771	18.74	514.76
18.76	284.057	18.76	525.278
18.78	269.571	18.78	521.157
18.8	263.429	18.8	523.078
18.82	268	18.82	518.273
18.84	269.943	18.84	518.852
18.86	264.057	18.86	516.103
18.88	266.057	18.88	514.749
18.9	282.429	18.9	501.378
18.92	303.6	18.92	502.718
18.94	306.714	18.94	519.271
18.96	305.457	18.96	527.989
18.98	290.657	18.98	521.899
19	299.771	19	508.884
19.02	288.229	19.02	503.958
19.04	302.2	19.04	501.112
19.06	302.771	19.06	508.897
19.08	293.886	19.08	511.445
19.1	263.086	19.1	518.545
19.12	264.143	19.12	516.46
19.14	266.286	19.14	511.748
19.16	260.029	19.16	511.847
19.18	261.771	19.18	523.324
19.2	273.743	19.2	530.295
19.22	270.743	19.22	535.484
19.24	276.571	19.24	546.248
19.26	292.771	19.26	541.477
19.28	289.057	19.28	522.064
19.3	271.4	19.3	504.888
19.32	258.514	19.32	511.571
19.34	259.171	19.34	530.697
19.36	259.486	19.36	548.84
19.38	278.143	19.38	553.159
19.4	288.171	19.4	550.478
19.42	282.343	19.42	542.939
19.44	279.486	19.44	532.81
19.46	298.029	19.46	520.985
19.48	297.171	19.48	526.229
19.5	289.6	19.5	543.773
19.52	267.314	19.52	561.08
19.54	270.057	19.54	554.813
19.56	268.571	19.56	543.607
19.58	279.971	19.58	541.188
19.6	284.714	19.6	547.925
19.62	294.171	19.62	547.475
19.64	294.771	19.64	539.904
19.66	290.886	19.66	531.853
19.68	287.343	19.68	533.491
19.7	278.086	19.7	541.007
19.72	282.029	19.72	551.157
19.74	292.229	19.74	552.253
19.76	294.086	19.76	554.817
19.78	272.6	19.78	555.74
19.8	266.971	19.8	549.716
19.82	275.171	19.82	538.848
19.84	291.514	19.84	545.326
19.86	282.286	19.86	562.736
19.88	279.971	19.88	551.747
19.9	264	19.9	528.249
19.92	269.486	19.92	530.176
19.94	258.743	19.94	546.778
19.96	267.771	19.96	538.123
19.98	277.771	19.98	528.427
20	289.8	20	550.841
20.02	278.771	20.02	578.691
20.04	273.6	20.04	579.182
20.06	273.714	20.06	568.001
20.08	269	20.08	578.49
20.1	262.486	20.1	593.419
20.12	273.343	20.12	589.713
20.14	283.086	20.14	570.4
20.16	295.114	20.16	555.397
20.18	280.971	20.18	551.692
20.2	263.257	20.2	555.133
20.22	269.2	20.22	558.264
20.24	273.257	20.24	551.753
20.26	275.143	20.26	552.804
20.28	267.257	20.28	572.424
20.3	284.943	20.3	590.572
20.32	279.6	20.32	594.106
20.34	289	20.34	586.219
20.36	284.886	20.36	578.538
20.38	286.343	20.38	563.387
20.4	275.714	20.4	556.928
20.42	278.2	20.42	562.11
20.44	276.714	20.44	579.373
20.46	274.429	20.46	585.146
20.48	273.743	20.48	572.399
20.5	271.057	20.5	553.551
20.52	273.257	20.52	558.702
20.54	275.914	20.54	583.279
20.56	260.057	20.56	591.747
20.58	245.257	20.58	583.063
20.6	250.029	20.6	576.757
20.62	271.543	20.62	579.272
20.64	273.457	20.64	576.091
20.66	271.4	20.66	571.533
20.68	275.143	20.68	572.478
20.7	278.486	20.7	573.194
20.72	285.8	20.72	580.313
20.74	287.686	20.74	583.431
20.76	289.543	20.76	575.062
20.78	278.371	20.78	566.9
20.8	287.429	20.8	574.56
20.82	287.514	20.82	592.091
20.84	298.286	20.84	589.085
20.86	298.714	20.86	585.811
20.88	292.457	20.88	580.035
20.9	272.886	20.9	582.111
20.92	271.8	20.92	578.718
20.94	280.571	20.94	585.052
20.96	287.8	20.96	585.57
20.98	289.857	20.98	576.942
21	281.429	21	563.073
21.02	275.571	21.02	569.309
21.04	281.371	21.04	580.489
21.06	275.543	21.06	583.2
21.08	278.543	21.08	573.474
21.1	295.629	21.1	586.543
21.12	301.229	21.12	604.344
21.14	284.686	21.14	610.985
21.16	279.4	21.16	600.914
21.18	289.371	21.18	610.002
21.2	285.6	21.2	627.607
21.22	274.229	21.22	636.084
21.24	270.257	21.24	618.027
21.26	275.857	21.26	602.315
21.28	289.143	21.28	604.265
21.3	288.286	21.3	616.5
21.32	292.886	21.32	609.42
21.34	276.229	21.34	592.352
21.36	280.343	21.36	595.606
21.38	279.6	21.38	613.461
21.4	282.343	21.4	618.722
21.42	285.343	21.42	601.417
21.44	289.4	21.44	585.505
21.46	287.8	21.46	586.198
21.48	283.886	21.48	598.256
21.5	294.286	21.5	617.318
21.52	284.6	21.52	626.796
21.54	279.771	21.54	625.388
21.56	279.114	21.56	609.091
21.58	272.743	21.58	612.599
21.6	267.286	21.6	630.296
21.62	278.114	21.62	646.826
21.64	282.286	21.64	644.108
21.66	273.086	21.66	636.229
21.68	266.543	21.68	634.388
21.7	262.543	21.7	633.407
21.72	250.657	21.72	639.604
21.74	258.257	21.74	633.09
21.76	276.029	21.76	625.76
21.78	290.286	21.78	619.451
21.8	287.686	21.8	629.797
21.82	286.429	21.82	631.376
21.84	287.286	21.84	626.672
21.86	272.829	21.86	614.862
21.88	269.943	21.88	612.177
21.9	275.886	21.9	623.162
21.92	295.371	21.92	624.708
21.94	304.314	21.94	613.442
21.96	299.429	21.96	604.914
21.98	283.457	21.98	618.696
22	269.057	22	615.149
22.02	281.2	22.02	607.93
22.04	275.857	22.04	613.898
22.06	274.886	22.06	635.016
22.08	273.771	22.08	640.634
22.1	284.514	22.1	621.678
22.12	279.514	22.12	610.361
22.14	277.2	22.14	620.534
22.16	276.114	22.16	647.222
22.18	274.857	22.18	645.97
22.2	278.6	22.2	629.454
22.22	271.2	22.22	618.99
22.24	268.571	22.24	629.656
22.26	264.771	22.26	640.307
22.28	265.571	22.28	648.062
22.3	268.8	22.3	643.377
22.32	272.114	22.32	636.507
22.34	273.286	22.34	626.109
22.36	282.514	22.36	629.444
22.38	283.171	22.38	631.642
22.4	274.714	22.4	635.546
22.42	261.886	22.42	630.944
22.44	273.486	22.44	633.826
22.46	277.029	22.46	640.404
22.48	284.429	22.48	650.62
22.5	294.029	22.5	649.164
22.52	283.571	22.52	643.885
22.54	283.114	22.54	624.386
22.56	277.4	22.56	604.843
22.58	291.943	22.58	599.817
22.6	277.857	22.6	617.484
22.62	274.457	22.62	634.9
22.64	270.657	22.64	638.105
22.66	282.429	22.66	646.505
22.68	286.4	22.68	646.235
22.7	281.886	22.7	642.467
22.72	270.314	22.72	632.444
22.74	271.257	22.74	638.01
22.76	283.057	22.76	645.927
22.78	277	22.78	652.111
22.8	274.829	22.8	649.705
22.82	291.686	22.82	639.813
22.84	298.257	22.84	638.208
22.86	279.771	22.86	641.278
22.88	262.686	22.88	636.204
22.9	267.857	22.9	619.012
22.92	268.971	22.92	609.135
22.94	284.429	22.94	621.434
22.96	288.029	22.96	646.205
22.98	282.429	22.98	657.162
23	284.2	23	649.536
23.02	286.286	23.02	640.265
23.04	275.857	23.04	642.914
23.06	254.914	23.06	632.733
23.08	268.429	23.08	627.676
23.1	264.429	23.1	636.172
23.12	263.686	23.12	646.323
23.14	265.886	23.14	625.818
23.16	276.743	23.16	614.219
23.18	275.886	23.18	632.098
23.2	262.086	23.2	650.558
23.22	272.371	23.22	640.031
23.24	272.743	23.24	624.417
23.26	277.429	23.26	622.653
23.28	271.314	23.28	629.414
23.3	268.971	23.3	626.223
23.32	265.943	23.32	635.655
23.34	258.743	23.34	646.601
23.36	263.6	23.36	661.289
23.38	260.686	23.38	651.244
23.4	270	23.4	652.385
23.42	264.057	23.42	653.916
23.44	272.686	23.44	658.324
23.46	268.4	23.46	651.599
23.48	288.229	23.48	638.893
23.5	276.657	23.5	631.007
23.52	270.286	23.52	629.568
23.54	255.914	23.54	649.083
23.56	272.286	23.56	661.818
23.58	268.314	23.58	670.977
23.6	279.257	23.6	669.163
23.62	288	23.62	669.818
23.64	298.429	23.64	671.261
23.66	279.4	23.66	680.839
23.68	276.914	23.68	689.459
23.7	268.914	23.7	669.504
23.72	273.829	23.72	644.878
23.74	277.571	23.74	634.182
23.76	277.6	23.76	650.326
23.78	265.4	23.78	659.012
23.8	269.743	23.8	668.098
23.82	277.686	23.82	670.142
23.84	278.6	23.84	666.332
23.86	266.857	23.86	667.646
23.88	273.457	23.88	672.641
23.9	290.314	23.9	668.579
23.92	292.571	23.92	642.081
23.94	280.743	23.94	618.963
23.96	270.486	23.96	618.496
23.98	274	23.98	632.487
24	289.286	24	647.24
24.02	276.486	24.02	649.48
24.04	268.914	24.04	649.518
24.06	264.4	24.06	656.036
24.08	277.171	24.08	677.609
24.1	263.2	24.1	693.516
24.12	272.8	24.12	675.941
24.14	292.743	24.14	648.177
24.16	300.571	24.16	636.34
24.18	285.314	24.18	642.414
24.2	269.086	24.2	644.344
24.22	258.857	24.22	651.25
24.24	262.914	24.24	658.05
24.26	293	24.26	654.873
24.28	301	24.28	638.86
24.3	295.714	24.3	631.181
24.32	251.514	24.32	633.987
24.34	242.057	24.34	641.629
24.36	248.171	24.36	650.574
24.38	272.8	24.38	665.759
24.4	269.2	24.4	672.233
24.42	268.743	24.42	671.119
24.44	264.257	24.44	664.482
24.46	265.629	24.46	663.981
24.48	267.286	24.48	669.5
24.5	279.714	24.5	687.507
24.52	265.6	24.52	684.887
24.54	277.857	24.54	671.714
24.56	270.771	24.56	657.035
24.58	273.657	24.58	658.28
24.6	266.171	24.6	649.508
24.62	289.429	24.62	652.758
24.64	286.286	24.64	664.053
24.66	277.971	24.66	682.661
24.68	274.229	24.68	674.825
24.7	269.543	24.7	646.2
24.72	261.057	24.72	624.453
24.74	268.457	24.74	635.861
24.76	282.314	24.76	668.989
24.78	267.886	24.78	680.937
24.8	265.171	24.8	671.616
24.82	275.6	24.82	653.947
24.84	281.543	24.84	659.459
24.86	274.143	24.86	671.545
24.88	284.714	24.88	680.976
24.9	270.343	24.9	680.576
24.92	262.943	24.92	674.671
24.94	273.857	24.94	672.575
24.96	282.8	24.96	668.29
24.98	257.4	24.98	664.608
25	257.571	25	649.3
25.02	264.543	25.02	648.256
25.04	262.914	25.04	650.137
25.06	245.086	25.06	646.488
25.08	259.629	25.08	620.567
25.1	273.371	25.1	614.235
25.12	287	25.12	643.379
25.14	268.457	25.14	676.559
25.16	257.343	25.16	664.734
25.18	243.2	25.18	637.604
25.2	250.971	25.2	647.246
25.22	253.829	25.22	672.971
25.24	259.629	25.24	673.525
25.26	252.943	25.26	656.386
25.28	247.143	25.28	655.118
25.3	247.114	25.3	655.282
25.32	258.314	25.32	649.338
25.34	260.143	25.34	647.407
25.36	253.286	25.36	659.007
25.38	256.114	25.38	664.123
25.4	261.486	25.4	658.684
25.42	242.829	25.42	655.944
25.44	245.286	25.44	652.111
25.46	262.114	25.46	642.484
25.48	268.486	25.48	636.114
25.5	254.029	25.5	642.442
25.52	255.886	25.52	643.914
25.54	266.943	25.54	644.529
25.56	272.286	25.56	658.907
25.58	278.629	25.58	664.091
25.6	276.114	25.6	655.102
25.62	276.657	25.62	646.486
25.64	266.8	25.64	651.526
25.66	260.429	25.66	643.136
25.68	257.543	25.68	644.138
25.7	258.829	25.7	656.95
25.72	257.457	25.72	658.833
25.74	253.943	25.74	650.896
25.76	262.457	25.76	653.566
25.78	267.971	25.78	653.638
25.8	267.886	25.8	635.949
25.82	257	25.82	631.536
25.84	256.371	25.84	648.597
25.86	267.514	25.86	662.932
25.88	283.486	25.88	668.04
25.9	288.686	25.9	672.927
25.92	278.743	25.92	669.675
25.94	271.314	25.94	648.469
25.96	265.114	25.96	636.616
25.98	267.829	25.98	640.923
26	266.171	26	655.94
26.02	280.571	26.02	660.969
26.04	276.314	26.04	669.842
26.06	274.914	26.06	658.513
26.08	260.514	26.08	653.531
26.1	261.829	26.1	654.168
26.12	255.229	26.12	664.849
26.14	261.171	26.14	653.833
26.16	260.057	26.16	642.413
26.18	271.457	26.18	632.632
26.2	264.886	26.2	631.03
26.22	265.371	26.22	628.189
26.24	264.2	26.24	635.549
26.26	289.229	26.26	656.25
26.28	286.629	26.28	684.114
26.3	277.886	26.3	695.454
26.32	258.2	26.32	674.365
26.34	255.343	26.34	638.029
26.36	261.314	26.36	612.897
26.38	257.571	26.38	617.58
26.4	253.743	26.4	640.235
26.42	243.943	26.42	658.695
26.44	255.629	26.44	661.401
26.46	259.971	26.46	663.162
26.48	274.629	26.48	666.668
26.5	276.771	26.5	653.209
26.52	285.229	26.52	634.704
26.54	280.143	26.54	643.669
26.56	261.543	26.56	664.942
26.58	251.2	26.58	669.032
26.6	257.857	26.6	659.644
26.62	264.086	26.62	651.169
26.64	269.486	26.64	647.72
26.66	283.086	26.66	645.944
26.68	277.6	26.68	639.758
26.7	282.4	26.7	631.033
26.72	276.629	26.72	636.998
26.74	277.686	26.74	645.191
26.76	264.2	26.76	627.518
26.78	267.514	26.78	620.74
26.8	255.4	26.8	638.534
26.82	263.571	26.82	659.524
26.84	273.971	26.84	645.616
26.86	271.6	26.86	640.787
26.88	259.943	26.88	641.511
26.9	251.171	26.9	645.468
26.92	260.4	26.92	636.94
26.94	253.914	26.94	643.281
26.96	277.486	26.96	646.398
26.98	280.971	26.98	651.298
27	281.714	27	645.373
27.02	254.171	27.02	639.494
27.04	254.886	27.04	639.761
27.06	248.286	27.06	647.075
27.08	261.314	27.08	655.271
27.1	276.657	27.1	659.934
27.12	292.429	27.12	669.005
27.14	276.229	27.14	659.484
27.16	269.429	27.16	647.229
27.18	262.343	27.18	648.953
27.2	273.314	27.2	674.22
27.22	273.857	27.22	690.292
27.24	269.457	27.24	689.495
27.26	263.629	27.26	672.101
27.28	256.543	27.28	654.946
27.3	258.886	27.3	648.581
27.32	257.286	27.32	652.54
27.34	258.114	27.34	661.232
27.36	255.486	27.36	654.046
27.38	272.086	27.38	647.857
27.4	283.514	27.4	651.376
27.42	276.171	27.42	666.758
27.44	266.8	27.44	659.393
27.46	265.143	27.46	662.647
27.48	265.229	27.48	678.218
27.5	256.143	27.5	690.424
27.52	274.657	27.52	670.624
27.54	269.029	27.54	650.647
27.56	263.6	27.56	639.903
27.58	238.857	27.58	648.565
27.6	249.2	27.6	663.588
27.62	245.8	27.62	665.298
27.64	259.029	27.64	653.437
27.66	263.6	27.66	644.645
27.68	267.743	27.68	636.767
27.7	259.714	27.7	628.804
27.72	250.829	27.72	634.361
27.74	260.257	27.74	652.525
27.76	269.857	27.76	651.605
27.78	273.4	27.78	644.313
27.8	266.171	27.8	641.751
27.82	261.286	27.82	643.426
27.84	265.914	27.84	631.923
27.86	278.886	27.86	629.162
27.88	276.371	27.88	637.775
27.9	257.943	27.9	639.572
27.92	252	27.92	627.189
27.94	244.4	27.94	620.14
27.96	243.543	27.96	627.273
27.98	244.714	27.98	628.657
28	256.057	28	626.34
28.02	252.686	28.02	636.567
28.04	259.886	28.04	653.418
28.06	252.457	28.06	649.046
28.08	256.829	28.08	624.276
28.1	256.971	28.1	616.101
28.12	256.457	28.12	626.658
28.14	258.486	28.14	644.61
28.16	267.457	28.16	641.133
28.18	279.143	28.18	639.234
28.2	292.429	28.2	638.013
28.22	277.4	28.22	652.36
28.24	247.257	28.24	659.291
28.26	237.971	28.26	662.576
28.28	259.829	28.28	642.456
28.3	266.286	28.3	619.69
28.32	270.743	28.32	608.773
28.34	270.657	28.34	624.982
28.36	256.114	28.36	645.215
28.38	254.371	28.38	644.414
28.4	253.6	28.4	618.152
28.42	247.886	28.42	600.062
28.44	243.143	28.44	609.217
28.46	239.114	28.46	616.65
28.48	238.857	28.48	613.557
28.5	245.371	28.5	614.629
28.52	262.486	28.52	618.703
28.54	253.229	28.54	616.557
28.56	243.143	28.56	615.408
28.58	252.029	28.58	619.568
28.6	255.629	28.6	619.018
28.62	258.914	28.62	617.874
28.64	250.971	28.64	620.55
28.66	258.686	28.66	617.146
28.68	255.171	28.68	615.833
28.7	253.743	28.7	613.604
28.72	251.257	28.72	628.568
28.74	258.943	28.74	640.066
28.76	266.629	28.76	636.911
28.78	268.571	28.78	611.38
28.8	269.914	28.8	599.473
28.82	269.4	28.82	604.676
28.84	262	28.84	604.276
28.86	249.114	28.86	600.751
28.88	243.257	28.88	603.944
28.9	247.114	28.9	623.818
28.92	256.114	28.92	621.423
28.94	251.571	28.94	598.497
28.96	236.114	28.96	574.067
28.98	232.6	28.98	588.002
29	245.943	29	606.523
29.02	254.829	29.02	610.404
29.04	257.571	29.04	608.874
29.06	268.114	29.06	616.333
29.08	276.771	29.08	616.819
29.1	264.886	29.1	607.687
29.12	251.4	29.12	604.814
29.14	250.714	29.14	610.023
29.16	258.657	29.16	616.721
29.18	255.143	29.18	617.354
29.2	251.4	29.2	619.353
29.22	251	29.22	613.622
29.24	245.657	29.24	597.015
29.26	234.457	29.26	584.197
29.28	241.714	29.28	597.643
29.3	253.914	29.3	612.987
29.32	258.543	29.32	608.124
29.34	241.114	29.34	594.065
29.36	241.143	29.36	592.623
29.38	251.714	29.38	606.867
29.4	253.971	29.4	615.411
29.42	240.743	29.42	611.872
29.44	240	29.44	593.905
29.46	246.714	29.46	589.314
29.48	247.857	29.48	589.47
29.5	245.543	29.5	601.518
29.52	250.657	29.52	602.694
29.54	253.486	29.54	602.077
29.56	256.971	29.56	597.805
29.58	260.029	29.58	596.262
29.6	277.543	29.6	593.481
29.62	270.571	29.62	605.527
29.64	258.029	29.64	620.027
29.66	250.743	29.66	608.175
29.68	258.629	29.68	579.526
29.7	269.057	29.7	572.332
29.72	261.971	29.72	584.454
29.74	252.4	29.74	595.804
29.76	235.486	29.76	598.938
29.78	250.886	29.78	603.64
29.8	260.829	29.8	597.351
29.82	268.771	29.82	587.443
29.84	256	29.84	581.611
29.86	254.2	29.86	596.74
29.88	262.229	29.88	606.46
29.9	276.057	29.9	616.385
29.92	259.8	29.92	619.115
29.94	256.229	29.94	619.236
29.96	274	29.96	615.916
29.98	284.343	29.98	619.214
30	258.314	30	620.324
