# Supplementary material for: Strict molecular sieving over electrodeposited 2D-interspacing-narrowed graphene oxide membranes
Source: Nat Commun. 2017 Oct 10;8:825. doi: 10.1038/s41467-017-00990-x (PMC5635034; doi:10.1038/s41467-017-00990-x)
Supplement: Supplementary file 8 — Supplementary Data 5 [file 41467_2017_990_MOESM8_ESM.xlsx]

## Sheet: Data sources for Figure 3e
ED GO bilayer line 1 (grey)		ED GO bilayer line 2 (pink)		Pristine GO bilayer line 1 (orange)		Pristine GO bilayer line 1 (royal)
Distance (nm)	Height (nm)	Distance (nm)	Height (nm)	Distance (nm)	Height (nm)	Distance (nm)	Height (nm)
0	0.3091	15	0.22347	-10	0.04594	0	0.22417
0.39063	0.31043	15.3906	0.3662	-9.51172	0.18201	0.48828	0.09352
0.78125	0.31185	15.7812	0.36762	-9.02344	0.18472	0.97656	0.09623
1.17188	0.45458	16.1719	0.36904	-8.53516	0.18754	1.46484	0.09894
1.5625	0.456	16.5625	0.37037	-8.04688	0.19025	1.95313	0.10165
1.95313	0.45733	16.9531	0.37178	-7.55859	0.19296	2.44141	0.10447
2.34375	0.45875	17.3438	0.37311	-7.07031	0.19567	2.92969	0.10718
2.73438	0.46007	17.7344	0.37453	-6.58203	0.06502	3.41797	0.10989
3.125	0.46149	18.125	0.37595	-6.09375	0.06773	3.90625	0.1126
3.51563	0.46282	18.5156	0.37728	-5.60547	0.20391	4.39453	0.11542
3.90625	0.32284	18.9062	0.37869	-5.11719	0.07326	4.88281	0.11813
4.29688	0.32425	19.2969	0.38002	-4.62891	0.20944	5.37109	0.12084
4.6875	0.32567	19.6875	0.38144	-4.14063	0.21215	5.85938	0.12355
5.07813	0.327	20.0781	0.38277	-3.65234	0.0815	6.34766	0.12637
5.46875	0.32842	20.4688	0.38419	-3.16406	0.08421	6.83594	0.26244
5.85938	0.32975	20.8594	0.38561	-2.67578	0.22039	7.32422	0.13179
6.25	0.33116	21.25	0.24562	-2.1875	0.08963	7.8125	0.1345
6.64063	0.33249	21.6406	0.24695	-1.69922	0.09245	8.30078	0.13721
7.03125	0.33391	22.0312	0.24837	-1.21094	0.09516	8.78906	0.14003
7.42188	0.33533	22.4219	0.24969	-0.72266	0.09787	9.27734	0.14274
7.8125	0.33666	22.8125	0.25111	-0.23438	0.10058	9.76563	0.14545
8.20313	0.33807	23.2031	0.25244	0.25391	0.23676	10.2539	0.14816
8.59375	0.3394	23.5938	0.25386	0.74219	0.10611	10.7422	0.15098
8.98438	0.34082	23.9844	0.25528	1.23047	0.10882	11.2305	0.15369
9.375	0.34224	24.375	0.25661	1.71875	0.11153	11.7188	0.1564
9.76563	0.34357	24.7656	0.25802	2.20703	0.11425	12.207	0.15911
10.1562	0.34498	25.1562	0.25935	2.69531	0.11706	12.6953	0.16193
10.5469	0.34631	25.5469	0.26077	3.18359	0.11977	13.1836	0.16464
10.9375	0.34773	25.9375	0.4035	3.67188	0.12249	13.6719	0.16735
11.3281	0.34906	26.3281	0.26352	4.16016	0.1252	14.1602	0.0367
11.7188	0.35048	26.7188	0.26493	4.64844	0.12802	14.6484	0.17288
12.1094	0.3519	27.1094	0.26626	5.13672	0.13073	15.1367	0.17559
12.5	0.21191	27.5	0.26768	5.625	0.13344	15.625	0.1783
12.8906	0.35464	27.8906	0.26901	6.11328	0.13615	16.1133	0.18101
13.2812	0.35597	28.2812	0.27043	6.60156	0.13897	16.6016	0.05036
13.6719	0.35739	28.6719	0.27184	7.08984	0.14168	17.0898	0.05307
14.0625	0.35881	29.0625	0.41458	7.57813	0.14439	17.5781	0.18925
14.4531	0.36014	29.4531	0.27459	8.06641	0.1471	18.0664	0.0586
14.8438	0.36155	29.8438	0.27592	8.55469	0.14981	18.5547	0.06131
15.2344	0.36288	30.2344	0.27734	9.04297	0.15263	19.043	0.19749
15.625	0.3643	30.625	0.27876	9.53125	0.15534	19.5312	0.06673
16.0156	0.22431	31.0156	0.28008	10.0195	0.15805	20.0195	0.06955
16.4062	0.36705	31.4062	0.2815	10.5078	0.16076	20.5078	0.07226
16.7969	0.36846	31.7969	0.28283	10.9961	0.16358	20.9961	0.07498
17.1875	0.22848	32.1875	0.28425	11.4844	0.16629	21.4844	0.07769
17.5781	0.37121	32.5781	0.28558	11.9727	0.169	21.9727	0.0805
17.9688	0.23122	32.9688	0.287	12.4609	0.17171	22.4609	0.08322
18.3594	0.23255	33.3594	0.28841	12.9492	0.17453	22.9492	0.08593
18.75	0.37537	33.75	0.28974	13.4375	0.17724	23.4375	0.08864
19.1406	0.2353	34.1406	0.29116	13.9258	0.17995	23.9258	0.09135
19.5312	0.23672	34.5312	0.29249	14.4141	0.18266	24.4141	0.09417
19.9219	0.37945	34.9219	0.29391	14.9023	0.18537	24.9023	0.09688
20.3125	0.23946	35.3125	0.29532	15.3906	0.05472	25.3906	0.09959
20.7031	0.24088	35.7031	0.29665	15.8789	0.1909	25.8789	0.1023
21.0938	0.24221	36.0938	0.29807	16.3672	0.19361	26.3672	0.10512
21.4844	0.24363	36.4844	0.2994	16.8555	0.19632	26.8555	0.10783
21.875	0.24505	36.875	0.30082	17.3438	0.19914	27.3438	0.11054
22.2656	0.24637	37.2656	0.30215	17.832	0.20185	27.832	0.11325
22.6562	0.24779	37.6562	0.30356	18.3203	0.20456	28.3203	0.11607
23.0469	0.24912	38.0469	0.30498	18.8086	0.07391	28.8086	0.11878
23.4375	0.25054	38.4375	0.30631	19.2969	0.07662	29.2969	0.12149
23.8281	0.25187	38.8281	0.30773	19.7852	0.07933	29.7852	-0.00916
24.2188	0.25329	39.2188	0.30906	20.2734	0.08215	30.2734	0.12702
24.6094	0.2547	39.6094	0.31047	20.7617	0.08486	30.7617	0.12973
25	0.25603	40	0.31189	21.25	0.08757	31.25	0.13244
25.3906	0.25745	40.3906	0.17182	21.7383	0.09028	31.7383	0.13515
25.7812	0.25878	40.7812	0.17323	22.2266	0.0931	32.2266	0.13786
26.1719	0.2602	41.1719	0.17465	22.7148	0.09581	32.7148	0.00721
26.5625	0.26161	41.5625	0.31738	23.2031	0.09852	33.2031	0.14339
26.9531	0.26294	41.9531	0.1774	23.6914	0.10123	33.6914	0.01274
27.3438	0.26436	42.3438	0.32013	24.1797	0.10395	34.1797	0.14881
27.7344	0.26569	42.7344	0.32155	24.668	0.10676	34.668	0.01816
28.125	0.26711	43.125	0.32288	25.1562	0.10947	35.1562	0.15434
28.5156	0.26844	43.5156	0.18289	25.6445	0.11219	35.6445	0.15705
28.9062	0.26985	43.9062	0.18431	26.1328	0.1149	36.1328	0.15976
29.2969	0.27127	44.2969	0.18564	26.6211	0.11771	36.6211	0.16258
29.6875	0.2726	44.6875	0.32846	27.1094	0.12043	37.1094	0.16529
30.0781	0.27402	45.0781	0.32979	27.5977	0.12314	37.5977	0.03464
30.4688	0.13412	45.4688	0.33121	28.0859	0.12585	38.0859	0.03735
30.8594	0.13545	45.8594	0.33253	28.5742	0.12867	38.5742	0.04006
31.25	0.13687	46.25	0.33395	29.0625	0.13138	39.0625	0.17624
31.6406	0.1382	46.6406	0.33528	29.5508	0.13409	39.5508	0.04559
32.0312	0.13961	47.0312	0.3367	30.0391	0.1368	40.0391	0.0483
32.4219	0.28226	47.4219	0.33812	30.5273	0.13962	40.5273	0.05101
32.8125	0.14236	47.8125	0.33945	31.0156	0.14233	41.0156	0.05372
33.2031	0.14378	48.2031	0.34086	31.5039	0.14504	41.5039	0.05643
33.5938	0.14511	48.5938	0.34219	31.9922	0.14775	41.9922	0.05925
33.9844	0.14652	48.9844	0.34361	32.4805	0.15046	42.4805	0.06196
34.375	0.14794	49.375	0.34503	32.9688	0.15328	42.9688	0.06467
34.7656	0.14927	49.7656	0.34636	33.457	0.15599	43.457	0.06739
35.1562	0.15069	50.1562	0.34777	33.9453	0.1587	43.9453	0.0702
35.5469	0.15202	50.5469	0.3491	34.4336	0.16141	44.4336	0.07292
35.9375	0.15344	50.9375	0.35052	34.9219	0.03076	44.9219	0.07563
36.3281	0.15476	51.3281	0.35185	35.4102	0.16694	45.4102	0.07834
36.7188	0.15618	51.7188	0.35327	35.8984	0.03629	45.8984	0.08116
37.1094	0.1576	52.1094	0.21328	36.3867	0.17236	46.3867	0.08387
37.5	0.15893	52.5	0.2147	36.875	0.17518	46.875	0.08658
37.8906	0.16035	52.8906	0.21603	37.3633	0.17789	47.3633	0.08929
38.2812	0.16167	53.2812	0.21744	37.8516	0.1806	47.8516	0.09211
38.6719	0.16309	53.6719	0.21877	38.3398	0.18331	48.3398	0.09482
39.0625	0.16451	54.0625	0.22019	38.8281	0.05266	48.8281	0.09753
39.4531	0.16584	54.4531	0.22152	39.3164	0.05537	49.3164	0.10024
39.8438	0.16726	54.8438	0.22294	39.8047	0.05819	49.8047	0.10295
40.2344	0.16859	55.2344	0.22436	40.293	0.19426	50.293	0.10577
40.625	0.17	55.625	0.22568	40.7812	0.19697	50.7812	0.10848
41.0156	0.17133	56.0156	0.2271	41.2695	0.19979	51.2695	-0.02217
41.4062	0.17275	56.4062	0.22843	41.7578	0.2025	51.7578	0.1139
41.7969	0.17417	56.7969	0.22985	42.2461	0.20521	52.2461	0.11672
42.1875	0.1755	57.1875	0.23127	42.7344	0.07456	52.7344	-0.01404
42.5781	0.17691	57.5781	0.2326	43.2227	0.07727	53.2227	-0.01122
42.9688	0.17824	57.9688	0.23401	43.7109	0.07998	53.7109	0.12485
43.3594	0.17966	58.3594	0.23534	44.1992	0.0828	54.1992	-0.0058
43.75	0.18108	58.75	0.23676	44.6875	0.08551	54.6875	0.13038
44.1406	0.18241	59.1406	0.23809	45.1758	0.08822	55.1758	-0.000271027
44.5312	0.18382	59.5312	0.23951	45.6641	0.09093	55.6641	0.00244
44.9219	0.18515	59.9219	0.24092	46.1523	0.09375	56.1523	0.00515
45.3125	0.18648	60.3125	0.24225	46.6406	0.09646	56.6406	0.00786
45.7031	0.18781	60.7031	0.24367	47.1289	0.09917	57.1289	0.01057
46.0938	0.18923	61.0938	0.245	47.6172	0.10189	57.6172	0.01339
46.4844	0.19065	61.4844	0.24642	48.1055	0.1046	58.1055	0.0161
46.875	0.19197	61.875	0.24783	48.5938	0.10741	58.5938	0.01881
47.2656	0.19339	62.2656	0.24916	49.082	0.11013	59.082	0.02152
47.6562	0.19472	62.6562	0.25058	49.5703	0.11284	59.5703	0.02434
48.0469	0.19614	63.0469	0.25191	50.0586	0.11555	60.0586	0.02705
48.4375	0.19756	63.4375	0.11192	50.5469	0.11837	60.5469	0.02976
48.8281	0.19889	63.8281	0.11334	51.0352	0.12108	61.0352	0.03247
49.2188	0.2003	64.2188	0.25607	51.5234	0.12379	61.5234	0.03529
49.6094	0.20163	64.6094	0.11609	52.0117	-0.00686	62.0117	0.038
50	0.20305	65	0.11751	52.5	0.12932	62.5	0.04071
50.3906	0.20438	65.3906	0.11883	52.9883	-0.00144	62.9883	0.04342
50.7812	0.2058	65.7812	0.12025	53.4766	0.00138	63.4766	0.04624
51.1719	0.20721	66.1719	0.12158	53.9648	0.13745	63.9648	0.04895
51.5625	0.20854	66.5625	0.123	54.4531	0.0068	64.4531	0.05166
51.9531	0.20996	66.9531	0.12433	54.9414	0.00951	64.9414	0.05437
52.3438	0.21129	67.3438	0.12575	55.4297	0.14569	65.4297	0.05709
52.7344	0.21271	67.7344	0.12716	55.918	0.1484	65.918	0.0599
53.125	0.21412	68.125	0.12849	56.4062	0.01775	66.4062	0.06261
53.5156	0.21545	68.5156	0.12991	56.8945	0.02046	66.8945	0.06533
53.9062	0.07556	68.9062	0.13124	57.3828	0.02317	67.3828	0.06804
54.2969	0.2182	69.2969	0.13266	57.8711	0.02599	67.8711	0.07086
54.6875	0.21962	69.6875	0.13407	58.3594	0.0287	68.3594	0.20693
55.0781	0.22095	70.0781	0.1354	58.8477	0.03141	68.8477	0.20975
55.4688	0.08105	70.4688	0.13682	59.3359	0.03412	69.3359	0.21246
55.8594	0.22378	70.8594	0.13815	59.8242	0.03694	69.8242	0.34853
56.25	0.08389	71.25	0.13957	60.3125	0.03965	70.3125	0.35135
56.6406	0.08522	71.6406	0.1409	60.8008	0.04236	70.8008	0.35406
57.0312	0.08663	72.0312	0.14231	61.2891	0.04507	71.2891	0.49024
57.4219	0.08796	72.4219	0.14373	61.7773	0.04789	71.7773	0.49295
57.8125	0.08938	72.8125	0.14506	62.2656	0.0506	72.2656	0.49566
58.2031	0.09071	73.2031	0.14648	62.7539	0.05331	72.7539	0.49837
58.5938	0.09213	73.5938	0.14781	63.2422	0.05602	73.2422	0.50119
58.9844	0.09354	73.9844	0.00782	63.7305	0.05884	73.7305	0.63726
59.375	0.09487	74.375	0.00924	64.2188	0.06155	74.2188	0.63997
59.7656	0.23751	74.7656	0.01057	64.707	0.06426	74.707	0.77605
60.1562	0.23893	75.1562	0.01198	65.1953	0.06697	75.1953	0.77876
60.5469	0.09904	75.5469	0.15472	65.6836	0.06968	75.6836	0.78158
60.9375	0.24168	75.9375	0.15613	66.1719	0.0725	76.1719	0.78429
61.3281	0.10178	76.3281	0.15746	66.6602	0.07521	76.6602	0.787
61.7188	0.1032	76.7188	0.15888	67.1484	0.07792	77.1484	0.92318
62.1094	0.10453	77.1094	0.1603	67.6367	0.08063	77.6367	0.92589
62.5	0.10595	77.5	0.16163	68.125	0.08345	78.125	0.9286
62.8906	0.10728	77.8906	0.02164	68.6133	0.21952	78.6133	0.93142
63.2812	0.10869	78.2812	0.16437	69.1016	0.22234	79.1016	0.93413
63.6719	0.11011	78.6719	0.16579	69.5898	0.22505	79.5898	0.93685
64.0625	0.11144	79.0625	0.02581	70.0781	0.22777	80.0781	0.93956
64.4531	0.11286	79.4531	0.16854	70.5664	0.23048	80.5664	0.94227
64.8438	0.11419	79.8438	0.02855	71.0547	0.36666	81.0547	0.94509
65.2344	0.1156	80.2344	0.02997	71.543	0.36937	81.543	0.9478
65.625	0.11693	80.625	0.0313	72.0312	0.37208	82.0312	1.08398
66.0156	0.11835	81.0156	0.03272	72.5195	0.3749	82.5195	1.08669
66.4062	0.11977	81.4062	0.03405	73.0078	0.51097	83.0078	1.0894
66.7969	0.1211	81.7969	0.03546	73.4961	0.51379	83.4961	1.09211
67.1875	0.12252	82.1875	0.03688	73.9844	0.5165	83.9844	1.09493
67.5781	0.12384	82.5781	0.03821	74.4727	0.51921	84.4727	1.09764
67.9688	0.12526	82.9688	0.03963	74.9609	0.65539	84.9609	1.10035
68.3594	0.12668	83.3594	0.04096	75.4492	0.6581	85.4492	1.10306
68.75	0.12801	83.75	0.04237	75.9375	0.66081	85.9375	1.10588
69.1406	0.12943	84.1406	0.0437	76.4258	0.79699	86.4258	1.10859
69.5312	0.13075	84.5312	0.04512	76.9141	0.7997	86.9141	1.1113
69.9219	0.13217	84.9219	0.04654	77.4023	0.80241	87.4023	1.11402
70.3125	0.1335	85.3125	0.04796	77.8906	0.93849	87.8906	1.11673
70.7031	0.13492	85.7031	0.04938	78.3789	0.9412	88.3789	1.11954
71.0938	0.13634	86.0938	0.05061	78.8672	0.94402	88.8672	1.12226
71.4844	0.13767	86.4844	0.05203	79.3555	0.94673	89.3555	1.12497
71.875	0.13908	86.875	0.05336	79.8438	1.0828	89.8438	1.12768
72.2656	0.14041	87.2656	0.05478	80.332	1.08562	90.332	1.1305
72.6562	0.14183	87.6562	0.0562	80.8203	1.08833	90.8203	0.99973
73.0469	0.14325	88.0469	0.05752	81.3086	1.09104	91.3086	1.13592
73.4375	0.14458	88.4375	0.05894	81.7969	1.09375	91.7969	1.13863
73.8281	0.14599	88.8281	0.06027	82.2852	1.09657	92.2852	1.14145
74.2188	0.14732	89.2188	0.06169	82.7734	1.09928	92.7734	1.14416
74.6094	0.14874	89.6094	0.06311	83.2617	1.102	93.2617	1.14687
75	0.15007	90	0.20584	83.75	1.10471	93.75	1.14958
75.3906	0.15149	90.3906	0.20717	84.2383	1.10752	94.2383	1.15229
75.7812	0.1529	90.7812	0.20859	84.7266	0.97676	94.7266	1.02164
76.1719	0.15423	91.1719	0.21	85.2148	1.11295	95.2148	1.15782
76.5625	0.15565	91.5625	0.21133	85.7031	0.98229	95.7031	1.16053
76.9531	0.15698	91.9531	0.35406	86.1914	1.11848	96.1914	1.16324
77.3438	0.1584	92.3438	0.35548	86.6797	1.12119	96.6797	1.16606
77.7344	0.15981	92.7344	0.3569	87.168	0.99053	97.168	1.16877
78.125	0.01974	93.125	0.35823	87.6562	0.99324	97.6562	1.17148
78.5156	0.16256	93.5156	0.35965	88.1445	1.12932	98.1445	1.17419
78.9062	0.16389	93.9062	0.50238	88.6328	1.13214	98.6328	1.17701
79.2969	0.16531	94.2969	0.5038	89.1211	1.00137	99.1211	1.17972
79.6875	0.02533	94.6875	0.50513	89.6094	1.13756	99.6094	1.18243
80.0781	0.02665	95.0781	0.64786	90.0977	1.14027	100.098	1.18514
80.4688	0.02807	95.4688	0.64928	90.5859	1.14309	100.586	1.05449
80.8594	0.02949	95.8594	0.65069	91.0742	1.01233	101.074	1.19067
81.25	0.03082	96.25	0.65202	91.5625	1.01514	101.562	1.19338
81.6406	0.03224	96.6406	0.65344	92.0508	1.01786	102.051	1.06273
82.0312	0.03356	97.0312	0.65477	92.5391	1.02057	102.539	1.06544
82.4219	0.03498	97.4219	0.65619	93.0273	1.02328	103.027	1.06815
82.8125	0.03631	97.8125	0.65752	93.5156	1.0261	103.516	1.07086
83.2031	0.03773	98.2031	0.80034	94.0039	1.02881	104.004	1.07368
83.5938	0.03915	98.5938	0.80167	94.4922	1.16488	104.492	1.07639
83.9844	0.04048	98.9844	0.80308	94.9805	1.03423	104.981	1.0791
84.375	0.04189	99.375	0.80441	95.4688	1.03694	105.469	1.08181
84.7656	0.04322	99.7656	0.80583	95.957	1.17312	105.957	1.08463
85.1562	0.04464	100.156	0.80725	96.4453	1.04247	106.445	1.08734
85.5469	0.04606	100.547	0.80858	96.9336	1.04518	106.934	1.09005
85.9375	0.04739	100.938	0.80999	97.4219	1.04789	107.422	1.09276
86.3281	0.0488	101.328	0.81132	97.9102	1.05071	107.91	1.09558
86.7188	0.05013	101.719	0.81274	98.3984	1.05342	108.398	0.96482
87.1094	0.05155	102.109	0.67275	98.8867	1.05613	108.887	1.101
87.5	0.19419	102.5	0.67408	99.375	1.05884	109.375	0.97035
87.8906	0.19561	102.891	0.6755	99.8633	1.06166	109.863	0.97306
88.2812	0.19694	103.281	0.67692	100.352	1.06437	110.352	0.97577
88.6719	0.19835	103.672	0.67825	100.84	1.06708	110.84	0.97859
89.0625	0.34109	104.062	0.67967	101.328	1.06979	111.328	0.9813
89.4531	0.3425	104.453	0.68099	101.816	0.93914	111.816	0.98401
89.8438	0.34383	104.844	0.68241	102.305	1.07532	112.305	0.98672
90.2344	0.34525	105.234	0.68374	102.793	0.94467	112.793	0.98943
90.625	0.34658	105.625	0.68516	103.281	1.08074	113.281	0.99225
91.0156	0.4894	106.016	0.68658	103.769	0.95009	113.769	0.99496
91.4062	0.49073	106.406	0.6879	104.258	1.08627	114.258	0.99767
91.7969	0.49215	106.797	0.68932	104.746	0.95551	114.746	1.00038
92.1875	0.49348	107.188	0.69065	105.234	0.95833	115.234	1.0032
92.5781	0.49489	107.578	0.69207	105.723	0.96104	115.723	1.00591
92.9688	0.49631	107.969	0.69349	106.211	0.96375	116.211	1.00862
93.3594	0.49764	108.359	0.69482	106.699	0.96646	116.699	1.01133
93.75	0.64037	108.75	0.69623	107.188	0.96928	117.188	1.01415
94.1406	0.64179	109.141	0.69756	107.676	0.97199	117.676	1.15023
94.5312	0.64321	109.531	0.69898	108.164	1.10818	118.164	1.15305
94.9219	0.64454	109.922	0.70031	108.652	0.97741	118.652	1.15576
95.3125	0.64596	110.312	0.70173	109.141	0.98023	119.141	1.0251
95.7031	0.78869	110.703	0.70314	109.629	0.98294	119.629	1.02782
96.0938	0.6487	111.094	0.70447	110.117	0.98565	120.117	1.03053
96.4844	0.79143	111.484	0.70589	110.606	0.98836	120.606	1.03324
96.875	0.65145	111.875	0.84862	111.094	0.99118	121.094	1.03595
97.2656	0.79418	112.266	0.70864	111.582	0.99389	121.582	1.03877
97.6562	0.7956	112.656	0.71005	112.07	0.9966	122.07	1.04148
98.0469	0.79693	113.047	0.71138	112.559	0.99931	122.559	1.04419
98.4375	0.79835	113.438	0.7128	113.047	1.00203	123.047	1.0469
98.8281	0.79976	113.828	0.71413	113.535	1.00484	123.535	1.04972
99.2188	0.80109	114.219	0.71555	114.023	1.00756	124.023	1.05243
99.6094	0.80251	114.609	0.71688	114.512	1.01027	124.512	1.05514
100	0.80384	115	0.71829	115	1.01298	125	1.05785
100.391	0.80526	115.391	0.71971	115.488	1.0158	125.488	0.9272
100.781	0.80667	115.781	0.72104	115.977	1.01851	125.977	1.06338
101.172	0.808	116.172	0.86377	116.465	1.02122	126.465	1.06609
101.562	0.80942	116.562	0.86519	116.953	1.02393	126.953	0.93544
101.953	0.81075	116.953	0.7252	117.441	1.02675	127.441	0.93815
102.344	0.81217	117.344	0.72662	117.93	1.02946	127.93	0.94086
102.734	0.8135	117.734	0.72795	118.418	1.03217	128.418	0.94368
103.125	0.81491	118.125	0.87068	118.906	1.03488	128.906	0.94639
103.516	0.81633	118.516	0.8721	119.394	1.03759	129.394	0.9491
103.906	0.81766	118.906	0.73212	119.883	1.04041	129.883	0.95181
104.297	0.81908	119.297	0.87485	120.371	1.04312	130.371	0.95452
104.688	0.82041	119.688	0.73486	120.859	1.04583	130.859	0.95734
105.078	0.82182	120.078	0.73628	121.348	1.04854	131.348	0.96005
105.469	0.82324	120.469	0.73761	121.836	1.05136	131.836	0.96276
105.859	0.82457	120.859	0.73903	122.324	1.05407	132.324	0.96547
106.25	0.82599	121.25	0.74036	122.812	1.05678	132.812	0.83482
106.641	0.82732	121.641	0.74177	123.301	0.92613	133.301	0.83753
107.031	0.82873	122.031	0.74319	123.789	0.92884	133.789	0.97371
107.422	0.83006	122.422	0.74452	124.277	1.06502	134.277	0.97642
107.812	0.83148	122.812	0.60453	124.766	1.06773	134.766	0.97924
108.203	0.6915	123.203	0.74727	125.254	1.07044	135.254	0.98195
108.594	0.83423	123.594	0.60728	125.742	0.93979	135.742	0.98466
108.984	0.83565	123.984	0.75001	126.231	0.9425	136.231	0.98737
109.375	0.69566	124.375	0.61003	126.719	0.94532	136.719	0.99008
109.766	0.83839	124.766	0.75285	127.207	0.94803	137.207	0.9929
110.156	0.69841	125.156	0.75418	127.695	0.95074	137.695	0.99561
110.547	0.69973	125.547	0.61419	128.184	0.95345	138.184	0.86496
110.938	0.84256	125.938	0.61561	128.672	0.95616	138.672	0.86767
111.328	0.70257	126.328	0.61694	129.16	0.95898	139.16	0.87038
111.719	0.7039	126.719	0.61835	129.648	0.96169	139.648	0.87309
112.109	0.70532	127.109	0.61968	130.137	0.9644	140.137	0.87591
112.5	0.70665	127.5	0.6211	130.625	0.96711	140.625	0.87862
112.891	0.70806	127.891	0.62252	131.113	0.96993	141.113	0.88133
113.281	0.70948	128.281	0.62385	131.602	0.97264	141.602	0.88404
113.672	0.71081	128.672	0.62527	132.09	0.97535	142.09	0.88686
114.062	0.71223	129.062	0.62659	132.578	0.97806	142.578	0.88957
114.453	0.71356	129.453	0.62801	133.066	0.98088	143.066	0.89228
114.844	0.71497	129.844	0.62943	133.555	0.85012	143.555	0.89499
115.234	0.7163	130.234	0.63076	134.043	0.9863	144.043	1.03118
115.625	0.71772	130.625	0.63218	134.531	0.85565	144.531	1.03389
116.016	0.71914	131.016	0.6336	135.019	0.85836	145.019	0.90323
116.406	0.72047	131.406	0.63492	135.508	0.86107	145.508	0.90594
116.797	0.72188	131.797	0.63636	135.996	0.86389	145.996	0.90865
117.188	0.72321	132.188	0.63778	136.484	0.8666	146.484	0.91147
117.578	0.72463	132.578	0.63909	136.973	0.86931	146.973	0.91418
117.969	0.72605	132.969	0.64042	137.461	1.00549	147.461	0.91689
118.359	0.72738	133.359	0.64183	137.949	1.00821	147.949	0.91961
118.75	0.7288	133.75	0.64316	138.438	0.87755	148.438	0.92242
119.141	0.73012	134.141	0.64458	138.926	0.88026	148.926	0.92514
119.531	0.73154	134.531	0.646	139.414	0.88297	149.414	0.92785
119.922	0.73287	134.922	0.64733	139.902	0.88568	149.902	0.93056
120.312	0.73429	135.312	0.64874	140.391	0.8885	150.391	0.93338
120.703	0.73571	135.703	0.50876	140.879	0.89121	150.879	0.93609
121.094	0.73703	136.094	0.65149	141.367	0.89392	151.367	0.9388
121.484	0.73845	136.484	0.65282	141.856	0.89663	151.856	0.94151
121.875	0.73978	136.875	0.65424	142.344	0.89945	152.344	0.94433
122.266	0.7412	137.266	0.65565	142.832	0.90216	152.832	0.94704
122.656	0.74262	137.656	0.65698	143.32	0.90487	153.32	0.94975
123.047	0.74395	138.047	0.6584	143.809	0.90759	153.809	0.95246
123.438	0.74536	138.438	0.65973	144.297	0.9104	154.297	0.95517
123.828	0.74669	138.828	0.66115	144.785	0.91312	154.785	0.95799
124.219	0.74811	139.219	0.66257	145.273	0.91583	155.273	0.9607
124.609	0.74944	139.609	0.66389	145.762	0.91854	155.762	0.96341
125	0.75086	140	0.66531	146.25	0.92125	156.25	0.96612
125.391	0.75227	140.391	0.66664	146.738	0.92407	156.738	0.96894
125.781	0.7536	140.781	0.66806	147.227	0.92678
126.172	0.75502	141.172	0.66939	147.715	0.92949
126.562	0.75635	141.562	0.67081	148.203	0.9322
126.953	0.75777	141.953	0.67222	148.691	0.93502
127.344	0.7591	142.344	0.81496	149.18	0.93773
127.734	0.76051	142.734	0.67497	149.668	0.94044
128.125	0.76193	143.125	0.8177	150.156	0.94315
128.516	0.76326	143.516	0.67772	150.644	0.94597
128.906	0.76468	143.906	0.67913	151.133	0.94868
129.297	0.76601	144.297	0.68046	151.621	0.95139
129.688	0.76742	144.688	0.68188
130.078	0.76884	145.078	0.68321
130.469	0.77017	145.469	0.68463
130.859	0.77159	145.859	0.68596
131.25	0.77292	146.25	0.68737
131.641	0.77434	146.641	0.54739
132.031	0.77566	147.031	0.69012
132.422	0.77708	147.422	0.55013
132.812	0.7785	147.812	0.55155
133.203	0.77983	148.203	0.55288
133.594	0.78125	148.594	0.5543
133.984	0.64126	148.984	0.55563
134.375	0.64259	149.375	0.55704
134.766	0.64401	149.766	0.55846
135.156	0.64533	150.156	0.55979
135.547	0.64675	150.547	0.56121
135.938	0.64817	150.938	0.56254
136.328	0.6495	151.328	0.56396
136.719	0.65092	151.719	0.56537
137.109	0.65225	152.109	0.4253
137.5	0.65366	152.5	0.56812
137.891	0.65508	152.891	0.56945
138.281	0.65641	153.281	0.57087
138.672	0.79914	153.672	0.43088
139.062	0.65916	154.062	0.57361
139.453	0.66057	154.453	0.57503
139.844	0.6619	154.844	0.57645
140.234	0.66332	155.234	0.57787
140.625	0.66474	155.625	0.43779
141.016	0.66607	156.016	0.58067
141.406	0.66748	156.406	0.58209
141.797	0.66881	156.797	0.58351
142.188	0.67023	157.188	0.58493
142.578	0.67165	157.578	0.58635
142.969	0.67298	157.969	0.44603
143.359	0.81571	158.359	0.58915
143.75	0.67572	158.75	0.44878
144.141	0.81855	159.141	0.45019
144.531	0.67847	159.531	0.45161
144.922	0.82129	159.922	0.45294
145.312	0.68131	160.312	0.45436
145.703	0.82404	160.703	0.45569
146.094	0.68405	161.094	0.4571
146.484	0.82679	161.484	0.45843
146.875	0.6868	161.875	0.45985
147.266	0.68822	162.266	0.46127
147.656	0.68955	162.656	0.4626
148.047	0.69096	163.047	0.46402
148.438	0.69229	163.438	0.46534
148.828	0.69371	163.828	0.46676
149.219	0.69504	164.219	0.46809
149.609	0.69646	164.609	0.46951
150	0.69787	165	0.47093
150.391	0.6992	165.391	0.47226
150.781	0.70062	165.781	0.47367
151.172	0.70195	166.172	0.475
151.562	0.70337	166.562	0.47642
151.953	0.70478	166.953	0.47784
152.344	0.70611	167.344	0.47917
152.734	0.70753	167.734	0.48058
153.125	0.70886	168.125	0.48191
153.516	0.56887	168.516	0.48333
153.906	0.71161	168.906	0.48466
154.297	0.71302	169.297	0.48608
154.688	0.71444	169.688	0.48749
155.078	0.71577	170.078	0.48882
155.469	0.71719	170.469	0.49024
155.859	0.5772	170.859	0.49157
156.25	0.57853	171.25	0.49299
156.641	0.57995	171.641	0.4944
157.031	0.58128	172.031	0.49573
157.422	0.5827
157.812	0.58411
158.203	0.58544
158.594	0.58686
158.984	0.58819
159.375	0.58961
159.766	0.59102
160.156	0.59235
160.547	0.59377
160.938	0.5951
161.328	0.59652
161.719	0.59785
162.109	0.59926
162.5	0.60068
162.891	0.60201
163.281	0.46202
163.672	0.46344
164.062	0.46477
164.453	0.46619
