# Supplementary material for: Strict molecular sieving over electrodeposited 2D-interspacing-narrowed graphene oxide membranes
Source: Nat Commun. 2017 Oct 10;8:825. doi: 10.1038/s41467-017-00990-x (PMC5635034; doi:10.1038/s41467-017-00990-x)
Supplement: Supplementary file 9 — Supplementary Data 6 [file 41467_2017_990_MOESM9_ESM.xlsx]

## Sheet: Data sources for Figure4a
Pristine GO		ED GO
Wavenumber (cm^-1)	Transmittance (%)	Wavenumber (cm^-1)	Transmittance (%)
400.157	18.222	400.157	33.2211
400.639	18.235	400.639	33.2675
401.121	18.2131	401.121	33.289
401.603	18.1861	401.603	33.2991
402.085	18.1779	402.085	33.313
402.567	18.1971	402.567	33.3384
403.05	18.2342	403.05	33.3718
403.532	18.2692	403.532	33.4008
404.014	18.2823	404.014	33.4122
404.496	18.2636	404.496	33.3984
404.978	18.2179	404.978	33.3617
405.46	18.1615	405.46	33.313
405.942	18.1147	405.942	33.2668
406.424	18.0905	406.424	33.233
406.906	18.0879	406.906	33.212
407.389	18.0946	407.389	33.1955
407.871	18.0959	407.871	33.1738
408.353	18.0841	408.353	33.1417
408.835	18.0675	408.835	33.1084
409.317	18.0574	409.317	33.0838
409.799	18.0555	409.799	33.0684
410.281	18.0584	410.281	33.0542
410.763	18.0828	410.763	33.0651
411.245	18.0988	411.245	33.068
411.728	18.1033	411.728	33.0665
412.21	18.0844	412.21	33.0458
412.692	18.0487	412.692	33.0114
413.174	18.0046	413.174	32.9675
413.656	17.9805	413.656	32.9425
414.138	17.9669	414.138	32.9204
414.62	17.9787	414.62	32.9162
415.103	18.0116	415.103	32.9295
415.585	18.0419	415.585	32.9379
416.067	18.056	416.067	32.9287
416.549	18.0481	416.549	32.8968
417.031	18.0186	417.031	32.8426
417.513	17.966	417.513	32.7642
417.995	17.9009	417.995	32.6746
418.477	17.8232	418.477	32.5735
418.959	17.7529	418.959	32.4857
419.442	17.6841	419.442	32.4108
419.924	17.6246	419.924	32.3516
420.406	17.5856	420.406	32.3138
420.888	17.5745	420.888	32.3016
421.37	17.5902	421.37	32.3127
421.852	17.6193	421.852	32.3353
422.334	17.653	422.334	32.3618
422.816	17.6907	422.816	32.3938
423.298	17.7095	423.298	32.4083
423.781	17.6968	423.781	32.3868
424.263	17.6736	424.263	32.3521
424.745	17.6518	424.745	32.3124
425.227	17.6414	425.227	32.2756
425.709	17.6466	425.709	32.2475
426.191	17.67	426.191	32.2357
426.673	17.6926	426.673	32.2286
427.155	17.7012	427.155	32.2159
427.637	17.6904	427.637	32.1942
428.12	17.664	428.12	32.1652
428.602	17.631	428.602	32.1333
429.084	17.6084	429.084	32.1111
429.566	17.5988	429.566	32.0952
430.048	17.6006	430.048	32.0828
430.53	17.6014	430.53	32.061
431.012	17.609	431.012	32.0377
431.494	17.6085	431.494	32.002
431.977	17.6019	431.977	31.9591
432.459	17.596	432.459	31.9195
432.941	17.597	432.941	31.893
433.423	17.6073	433.423	31.8818
433.905	17.6213	433.905	31.8825
434.387	17.631	434.387	31.8839
434.869	17.6248	434.869	31.8733
435.351	17.5982	435.351	31.844
435.834	17.5572	435.834	31.7992
436.316	17.5177	436.316	31.7531
436.798	17.4936	436.798	31.7206
437.28	17.4775	437.28	31.6908
437.762	17.4766	437.762	31.6792
438.244	17.4777	438.244	31.6745
438.726	17.4845	438.726	31.6799
439.208	17.4831	439.208	31.6828
439.69	17.4739	439.69	31.683
440.173	17.4604	440.173	31.6811
440.655	17.4503	440.655	31.6831
441.137	17.4448	441.137	31.6875
441.619	17.4463	441.619	31.6952
442.101	17.447	442.101	31.7024
442.583	17.4406	442.583	31.6984
443.065	17.4239	443.065	31.6806
443.547	17.4014	443.547	31.6532
444.029	17.3777	444.029	31.6185
444.512	17.3903	444.512	31.6196
444.994	17.4041	444.994	31.6063
445.476	17.4275	445.476	31.5993
445.958	17.4573	445.958	31.5917
446.44	17.4767	446.44	31.5724
446.922	17.4799	446.922	31.5374
447.404	17.4695	447.404	31.492
447.886	17.4551	447.886	31.4482
448.368	17.4398	448.368	31.4126
448.851	17.4445	448.851	31.4066
449.333	17.4581	449.333	31.4234
449.815	17.4635	449.815	31.4382
450.297	17.4627	450.297	31.455
450.779	17.4494	450.779	31.4603
451.261	17.4233	451.261	31.4555
451.743	17.3963	451.743	31.4457
452.226	17.3807	452.226	31.4413
452.708	17.3842	452.708	31.4493
453.19	17.401	453.19	31.4643
453.672	17.4298	453.672	31.4919
454.154	17.4563	454.154	31.5206
454.636	17.4708	454.636	31.5451
455.118	17.4715	455.118	31.5654
455.6	17.4645	455.6	31.5852
456.082	17.4563	456.082	31.6082
456.565	17.4521	456.565	31.6346
457.047	17.4448	457.047	31.6501
457.529	17.444	457.529	31.6623
458.011	17.4365	458.011	31.6555
458.493	17.419	458.493	31.6264
458.975	17.399	458.975	31.5914
459.457	17.3831	459.457	31.5645
459.939	17.3785	459.939	31.5454
460.421	17.3905	460.421	31.549
460.904	17.4136	460.904	31.566
461.386	17.44	461.386	31.5879
461.868	17.4594	461.868	31.6044
462.35	17.4686	462.35	31.6114
462.832	17.4681	462.832	31.6135
463.314	17.4652	463.314	31.62
463.796	17.4699	463.796	31.6397
464.278	17.4792	464.278	31.6682
464.76	17.4936	464.76	31.7058
465.243	17.502	465.243	31.7374
465.725	17.5059	465.725	31.7661
466.207	17.5009	466.207	31.7831
466.689	17.4881	466.689	31.7885
467.171	17.472	467.171	31.7827
467.653	17.4664	467.653	31.7816
468.135	17.4766	468.135	31.792
468.617	17.5001	468.617	31.8143
469.099	17.5196	469.099	31.8328
469.582	17.5427	469.582	31.8602
470.064	17.5541	470.064	31.8808
470.546	17.5547	470.546	31.8958
471.028	17.5558	471.028	31.9152
471.51	17.5568	471.51	31.9335
471.992	17.5581	471.992	31.9495
472.474	17.5543	472.474	31.9552
472.957	17.5621	472.957	31.9647
473.439	17.5738	473.439	31.9755
473.921	17.5793	473.921	31.9771
474.403	17.5828	474.403	31.9756
474.885	17.5986	474.885	31.9866
475.367	17.6252	475.367	32.0074
475.849	17.6377	475.849	32.0134
476.331	17.6742	476.331	32.0434
476.813	17.7106	476.813	32.0722
477.296	17.7391	477.296	32.0907
477.778	17.7612	477.778	32.1034
478.26	17.7753	478.26	32.109
478.742	17.7813	478.742	32.1088
479.224	17.794	479.224	32.1153
479.706	17.8043	479.706	32.1247
480.188	17.8076	480.188	32.1327
480.67	17.8209	480.67	32.1527
481.152	17.8284	481.152	32.1683
481.635	17.8279	481.635	32.1735
482.117	17.8229	482.117	32.1711
482.599	17.8201	482.599	32.1666
483.081	17.8287	483.081	32.1666
483.563	17.8447	483.563	32.166
484.045	17.8535	484.045	32.153
484.527	17.871	484.527	32.1493
485.009	17.8781	485.009	32.1391
485.491	17.8718	485.491	32.1185
485.974	17.8552	485.974	32.0917
486.456	17.8501	486.456	32.0841
486.938	17.8442	486.938	32.0775
487.42	17.8464	487.42	32.0765
487.902	17.8641	487.902	32.0914
488.384	17.8879	488.384	32.1123
488.866	17.9083	488.866	32.1308
489.348	17.9199	489.348	32.1408
489.831	17.9193	489.831	32.144
490.313	17.913	490.313	32.1444
490.795	17.9061	490.795	32.146
491.277	17.9045	491.277	32.152
491.759	17.8964	491.759	32.148
492.241	17.9042	492.241	32.1542
492.723	17.9119	492.723	32.1543
493.205	17.9135	493.205	32.1429
493.688	17.9196	493.688	32.135
494.17	17.9296	494.17	32.1331
494.652	17.9357	494.652	32.127
495.134	17.948	495.134	32.1279
495.616	17.9642	495.616	32.1331
496.098	17.9806	496.098	32.1398
496.58	17.9925	496.58	32.1411
497.062	17.9972	497.062	32.1308
497.544	17.9936	497.544	32.1162
498.027	17.9894	498.027	32.1028
498.509	17.9815	498.509	32.0888
498.991	17.9811	498.991	32.0858
499.473	17.9866	499.473	32.0937
499.955	17.9753	499.955	32.0879
500.437	17.9715	500.437	32.0917
500.919	17.9597	500.919	32.0861
501.401	17.9424	501.401	32.0734
501.884	17.9285	501.884	32.059
502.366	17.9144	502.366	32.0375
502.848	17.9163	502.848	32.0291
503.33	17.9267	503.33	32.0295
503.812	17.9373	503.812	32.0324
504.294	17.9499	504.294	32.0412
504.776	17.9566	504.776	32.0483
505.258	17.9574	505.258	32.0505
505.74	17.9499	505.74	32.0459
506.223	17.9442	506.223	32.0426
506.705	17.9424	506.705	32.0369
507.187	17.9454	507.187	32.0312
507.669	17.9458	507.669	32.0214
508.151	17.9404	508.151	32.0065
508.633	17.9263	508.633	31.9854
509.115	17.9033	509.115	31.9592
509.597	17.8849	509.597	31.9468
510.079	17.8441	510.079	31.9216
510.562	17.8246	510.562	31.922
511.044	17.8031	511.044	31.9172
511.526	17.7884	511.526	31.9198
512.008	17.7767	512.008	31.9192
512.49	17.7633	512.49	31.9077
512.972	17.7511	512.972	31.8892
513.454	17.7523	513.454	31.8812
513.936	17.7611	513.936	31.8758
514.418	17.7779	514.418	31.8751
514.901	17.8005	514.901	31.8776
515.383	17.8234	515.383	31.8787
515.865	17.8401	515.865	31.8728
516.347	17.8483	516.347	31.8565
516.829	17.855	516.829	31.8406
517.311	17.8395	517.311	31.8083
517.793	17.8394	517.793	31.7939
518.275	17.8359	518.275	31.7918
518.758	17.8393	518.758	31.7882
519.24	17.8405	519.24	31.7802
519.722	17.8422	519.722	31.7712
520.204	17.8425	520.204	31.7599
520.686	17.8412	520.686	31.7482
521.168	17.8391	521.168	31.7406
521.65	17.8369	521.65	31.7416
522.132	17.8349	522.132	31.7535
522.615	17.8264	522.615	31.7696
523.097	17.8179	523.097	31.7903
523.579	17.8185	523.579	31.8229
524.061	17.8014	524.061	31.8338
524.543	17.7817	524.543	31.8297
525.025	17.7715	525.025	31.821
525.507	17.7633	525.507	31.7994
525.989	17.7806	525.989	31.7905
526.471	17.8069	526.471	31.7854
526.954	17.8252	526.954	31.7733
527.436	17.8251	527.436	31.7514
527.918	17.8317	527.918	31.7436
528.4	17.8278	528.4	31.7307
528.882	17.8221	528.882	31.7194
529.364	17.8201	529.364	31.7115
529.846	17.8253	529.846	31.7075
530.328	17.8377	530.328	31.7057
530.811	17.8543	530.811	31.7028
531.293	17.8705	531.293	31.6956
531.775	17.8834	531.775	31.6828
532.257	17.8923	532.257	31.6661
532.739	17.8988	532.739	31.6496
533.221	17.9053	533.221	31.6372
533.703	17.9134	533.703	31.6317
534.185	17.9218	534.185	31.6319
534.667	17.9277	534.667	31.6339
535.149	17.9287	535.149	31.6338
535.632	17.9245	535.632	31.629
536.114	17.9177	536.114	31.62
536.596	17.9127	536.596	31.6099
537.078	17.9136	537.078	31.6026
537.56	17.9222	537.56	31.6009
538.042	17.9363	538.042	31.6046
538.524	17.9505	538.524	31.6107
539.006	17.9593	539.006	31.6133
539.489	17.9713	539.489	31.6254
539.971	17.9652	539.971	31.6244
540.453	17.955	540.453	31.6219
540.935	17.9456	540.935	31.6207
541.417	17.9295	541.417	31.6133
541.899	17.9347	541.899	31.6244
542.381	17.9392	542.381	31.6314
542.863	17.9434	542.863	31.6366
543.346	17.9448	543.346	31.6388
543.828	17.9402	543.828	31.6341
544.31	17.9384	544.31	31.6333
544.792	17.9398	544.792	31.6348
545.274	17.9483	545.274	31.6413
545.756	17.9583	545.756	31.6447
546.238	17.9679	546.238	31.6429
546.72	17.9783	546.72	31.6407
547.202	17.9839	547.202	31.6332
547.685	17.9846	547.685	31.6228
548.167	17.9828	548.167	31.6133
548.649	17.9822	548.649	31.6076
549.131	17.9797	549.131	31.6037
549.613	17.9819	549.613	31.6061
550.095	17.987	550.095	31.6113
550.577	17.9922	550.577	31.6156
551.059	17.9958	551.059	31.6173
551.542	17.9973	551.542	31.6169
552.024	18.0003	552.024	31.6196
552.506	18.0075	552.506	31.6289
552.988	18.0159	552.988	31.6399
553.47	18.0251	553.47	31.6511
553.952	18.0376	553.952	31.6659
554.434	18.0499	554.434	31.6787
554.916	18.0602	554.916	31.687
555.398	18.0697	555.398	31.6927
555.881	18.0799	555.881	31.6983
556.363	18.0895	556.363	31.7029
556.845	18.1006	556.845	31.7107
557.327	18.1113	557.327	31.7207
557.809	18.1184	557.809	31.7297
558.291	18.1189	558.291	31.7342
558.773	18.1116	558.773	31.7303
559.255	18.1057	559.255	31.7296
559.737	18.0924	559.737	31.7249
560.22	18.0817	560.22	31.7239
560.702	18.0762	560.702	31.7289
561.184	18.0765	561.184	31.7405
561.666	18.069	561.666	31.7461
562.148	18.074	562.148	31.7615
562.63	18.0739	562.63	31.7693
563.112	18.0724	563.112	31.7744
563.594	18.0718	563.594	31.7796
564.077	18.0746	564.077	31.7884
564.559	18.0821	564.559	31.8027
565.041	18.093	565.041	31.8219
565.523	18.104	565.523	31.8432
566.005	18.1115	566.005	31.8632
566.487	18.1131	566.487	31.8798
566.969	18.1088	566.969	31.8934
567.451	18.1009	567.451	31.9065
567.933	18.0922	567.933	31.9218
568.416	18.0805	568.416	31.935
568.898	18.0752	568.898	31.9573
569.38	18.0665	569.38	31.9747
569.862	18.0602	569.862	31.9949
570.344	18.0521	570.344	32.0113
570.826	18.0409	570.826	32.0214
571.308	18.0318	571.308	32.0315
571.79	18.0276	571.79	32.0454
572.273	18.0296	572.273	32.0649
572.755	18.0331	572.755	32.0844
573.237	18.0413	573.237	32.1099
573.719	18.0472	573.719	32.1323
574.201	18.0482	574.201	32.1483
574.683	18.0442	574.683	32.157
575.165	18.0375	575.165	32.16
575.647	18.0314	575.647	32.1609
576.13	18.0284	576.13	32.1631
576.612	18.0288	576.612	32.1684
577.094	18.0307	577.094	32.1761
577.576	18.0313	577.576	32.1848
578.058	18.0288	578.058	32.1929
578.54	18.0236	578.54	32.2001
579.022	18.0177	579.022	32.2073
579.504	18.0138	579.504	32.2157
579.986	18.0141	579.986	32.2261
580.468	18.0188	580.468	32.2379
580.951	18.0261	580.951	32.2496
581.433	18.0339	581.433	32.2598
581.915	18.0405	581.915	32.2685
582.397	18.046	582.397	32.277
582.879	18.0517	582.879	32.2876
583.361	18.0591	583.361	32.3022
583.843	18.0689	583.843	32.3209
584.325	18.08	584.325	32.3414
584.808	18.0903	584.808	32.3606
585.29	18.0978	585.29	32.3753
585.772	18.102	585.772	32.3846
586.254	18.1044	586.254	32.39
586.736	18.1079	586.736	32.3951
587.218	18.1157	587.218	32.4046
587.7	18.1281	587.7	32.4191
588.182	18.1438	588.182	32.4378
588.664	18.1599	588.664	32.4576
589.147	18.1733	589.147	32.475
589.629	18.1821	589.629	32.4875
590.111	18.187	590.111	32.4947
590.593	18.1903	590.593	32.4982
591.075	18.1954	591.075	32.5002
591.557	18.205	591.557	32.5027
592.039	18.2194	592.039	32.506
592.521	18.2372	592.521	32.5095
593.004	18.2562	593.004	32.5119
593.486	18.2743	593.486	32.513
593.968	18.2913	593.968	32.5139
594.45	18.308	594.45	32.5161
594.932	18.3257	594.932	32.5213
595.414	18.3451	595.414	32.5297
595.896	18.3653	595.896	32.5401
596.378	18.3849	596.378	32.55
596.861	18.4021	596.861	32.5574
597.343	18.4163	597.343	32.5613
597.825	18.4286	597.825	32.563
598.307	18.4412	598.307	32.5644
598.789	18.4563	598.789	32.5679
599.271	18.4751	599.271	32.5745
599.753	18.497	599.753	32.5835
600.235	18.52	600.235	32.593
600.717	18.5417	600.717	32.6014
601.199	18.561	601.199	32.6083
601.682	18.5783	601.682	32.615
602.164	18.5952	602.164	32.6237
602.646	18.6139	602.646	32.6364
603.128	18.6356	603.128	32.6533
603.61	18.6599	603.61	32.673
604.092	18.6853	604.092	32.6927
604.574	18.7101	604.574	32.71
605.057	18.7333	605.057	32.7238
605.539	18.7554	605.539	32.7353
606.021	18.778	606.021	32.7471
606.503	18.8026	606.503	32.7615
606.985	18.83	606.985	32.7795
607.467	18.8595	607.467	32.8001
607.949	18.8892	607.949	32.821
608.431	18.9173	608.431	32.8398
608.913	18.9429	608.913	32.8555
609.395	18.9666	609.395	32.869
609.878	18.9898	609.878	32.8824
610.36	19.0142	610.36	32.8978
610.842	19.0407	610.842	32.9163
611.324	19.0687	611.324	32.937
611.806	19.0965	611.806	32.9578
612.288	19.1223	612.288	32.9768
612.77	19.1454	612.77	32.9934
613.252	19.1665	613.252	33.0087
613.735	19.187	613.735	33.0253
614.217	19.2089	614.217	33.0453
614.699	19.2329	614.699	33.0698
615.181	19.2586	615.181	33.0977
615.663	19.2844	615.663	33.1263
616.145	19.3086	616.145	33.1529
616.627	19.33	616.627	33.1758
617.109	19.3486	617.109	33.1947
617.591	19.3658	617.591	33.2115
618.074	19.3828	618.074	33.2282
618.556	19.4007	618.556	33.2465
619.038	19.4195	619.038	33.2669
619.52	19.4383	619.52	33.2884
620.002	19.4562	620.002	33.31
620.484	19.4729	620.484	33.3314
620.966	19.4892	620.966	33.3535
621.448	19.5066	621.448	33.3783
621.931	19.5265	621.931	33.4074
622.413	19.5493	622.413	33.4408
622.895	19.5739	622.895	33.4768
623.377	19.5985	623.377	33.5121
623.859	19.6214	623.859	33.5435
624.341	19.642	624.341	33.5692
624.823	19.6614	624.823	33.5895
625.305	19.6815	625.305	33.6065
625.788	19.7042	625.788	33.6229
626.27	19.7303	626.27	33.6407
626.752	19.7589	626.752	33.6601
627.234	19.788	627.234	33.6802
627.716	19.8155	627.716	33.6994
628.198	19.8401	628.198	33.7171
628.68	19.8617	628.68	33.7334
629.162	19.8814	629.162	33.7496
629.644	19.9006	629.644	33.7672
630.126	19.9198	630.126	33.7866
630.609	19.9388	630.609	33.807
631.091	19.9564	631.091	33.827
631.573	19.9719	631.573	33.8454
632.055	19.9854	632.055	33.8619
632.537	19.9979	632.537	33.8778
633.019	20.0113	633.019	33.8948
633.501	20.0272	633.501	33.9147
633.984	20.0459	633.984	33.9379
634.466	20.0665	634.466	33.9631
634.948	20.0869	634.948	33.9883
635.43	20.1055	635.43	34.0119
635.912	20.1218	635.912	34.0334
636.394	20.1368	636.394	34.0539
636.876	20.1523	636.876	34.0753
637.358	20.1703	637.358	34.0991
637.84	20.1913	637.84	34.1253
638.322	20.2147	638.322	34.1523
638.805	20.2387	638.805	34.1775
639.287	20.2613	639.287	34.1989
639.769	20.2818	639.769	34.216
640.251	20.3007	640.251	34.2299
640.733	20.3193	640.733	34.2431
641.215	20.3392	641.215	34.2577
641.697	20.3607	641.697	34.2745
642.179	20.3831	642.179	34.2925
642.662	20.4047	642.662	34.3095
643.144	20.4238	643.144	34.3239
643.626	20.4399	643.626	34.3353
644.108	20.454	644.108	34.3453
644.59	20.4681	644.59	34.3566
645.072	20.4843	645.072	34.3719
645.554	20.5037	645.554	34.3923
646.036	20.5258	646.036	34.4167
646.519	20.5488	646.519	34.4427
647.001	20.5709	647.001	34.4676
647.483	20.5907	647.483	34.4895
647.965	20.6079	647.965	34.5084
648.447	20.6235	648.447	34.5255
648.929	20.6384	648.929	34.5421
649.411	20.6534	649.411	34.5592
649.893	20.6683	649.893	34.5765
650.375	20.6823	650.375	34.5927
650.857	20.6947	650.857	34.6069
651.34	20.7054	651.34	34.6188
651.822	20.7153	651.822	34.6294
652.304	20.7259	652.304	34.6405
652.786	20.7385	652.786	34.6533
653.268	20.7533	653.268	34.668
653.75	20.7694	653.75	34.6834
654.232	20.7851	654.232	34.6975
654.715	20.799	654.715	34.7089
655.197	20.8105	655.197	34.7175
655.679	20.8206	655.679	34.7245
656.161	20.8306	656.161	34.7318
656.643	20.8421	656.643	34.7407
657.125	20.8553	657.125	34.751
657.607	20.8693	657.607	34.7612
658.089	20.8826	658.089	34.769
658.571	20.8937	658.571	34.773
659.053	20.9022	659.053	34.7738
659.536	20.9093	659.536	34.7733
660.018	20.9166	660.018	34.7746
660.5	20.9256	660.5	34.7797
660.982	20.9366	660.982	34.7887
661.464	20.9488	661.464	34.8002
661.946	20.9605	661.946	34.8119
662.428	20.9708	662.428	34.8229
662.91	20.9801	662.91	34.8341
663.393	20.99	663.393	34.8481
663.875	21.0029	663.875	34.8674
664.357	21.0201	664.357	34.893
664.839	21.0415	664.839	34.9228
665.321	21.0646	665.321	34.9529
665.803	21.0856	665.803	34.9785
666.285	21.1004	666.285	34.9962
666.767	21.1065	666.767	35.005
667.25	21.1057	667.25	35.0078
667.732	21.1047	667.732	35.0097
668.214	21.1086	668.214	35.0125
668.696	21.1146	668.696	35.0136
669.178	21.1202	669.178	35.0157
669.66	21.1286	669.66	35.028
670.142	21.1426	670.142	35.0533
670.624	21.1607	670.624	35.0857
671.106	21.1803	671.106	35.1174
671.589	21.1996	671.589	35.1435
672.071	21.2182	672.071	35.1631
672.553	21.2362	672.553	35.1782
673.035	21.2542	673.035	35.1913
673.517	21.2719	673.517	35.2041
673.999	21.289	673.999	35.2173
674.481	21.3046	674.481	35.2303
674.963	21.3188	674.963	35.2425
675.446	21.3317	675.446	35.2539
675.928	21.3441	675.928	35.2651
676.41	21.3567	676.41	35.2769
676.892	21.3696	676.892	35.2893
677.374	21.3822	677.374	35.3016
677.856	21.3936	677.856	35.3128
678.338	21.4033	678.338	35.3216
678.82	21.4114	678.82	35.328
679.302	21.4183	679.302	35.3327
679.784	21.4252	679.784	35.3369
680.267	21.4327	680.267	35.3417
680.749	21.441	680.749	35.3477
681.231	21.4494	681.231	35.3541
681.713	21.4573	681.713	35.3599
682.195	21.4639	682.195	35.3643
682.677	21.4695	682.677	35.3672
683.159	21.4747	683.159	35.3693
683.641	21.4803	683.641	35.372
684.124	21.487	684.124	35.3764
684.606	21.4947	684.606	35.3827
685.088	21.5026	685.088	35.3899
685.57	21.5098	685.57	35.3969
686.052	21.5156	686.052	35.4025
686.534	21.5202	686.534	35.4062
687.016	21.5241	687.016	35.4087
687.498	21.5285	687.498	35.4107
687.981	21.5341	687.981	35.413
688.463	21.5407	688.463	35.4156
688.945	21.5478	688.945	35.4178
689.427	21.5543	689.427	35.4188
689.909	21.5598	689.909	35.4181
690.391	21.5641	690.391	35.4162
690.873	21.5679	690.873	35.4141
691.355	21.5721	691.355	35.4133
691.837	21.5772	691.837	35.4144
692.32	21.5834	692.32	35.417
692.802	21.5901	692.802	35.4199
693.284	21.5965	693.284	35.4214
693.766	21.6021	693.766	35.4207
694.248	21.6068	694.248	35.4177
694.73	21.6112	694.73	35.4137
695.212	21.6157	695.212	35.4104
695.694	21.621	695.694	35.4091
696.177	21.6269	696.177	35.4105
696.659	21.6331	696.659	35.4139
697.141	21.6392	697.141	35.4184
697.623	21.6451	697.623	35.4232
698.105	21.6511	698.105	35.4282
698.587	21.6579	698.587	35.434
699.069	21.6663	699.069	35.4416
699.551	21.6762	699.551	35.4514
700.033	21.6874	700.033	35.4629
700.516	21.6989	700.516	35.4749
700.998	21.7101	700.998	35.486
701.48	21.7205	701.48	35.4951
701.962	21.7304	701.962	35.5021
702.444	21.7405	702.444	35.5079
702.926	21.7517	702.926	35.5136
703.408	21.7641	703.408	35.5201
703.89	21.7775	703.89	35.5274
704.372	21.7908	704.372	35.5346
704.855	21.8034	704.855	35.5408
705.337	21.8147	705.337	35.5453
705.819	21.8248	705.819	35.5481
706.301	21.8343	706.301	35.5502
706.783	21.8438	706.783	35.5528
707.265	21.8536	707.265	35.5566
707.747	21.8631	707.747	35.5614
708.229	21.8716	708.229	35.5664
708.712	21.8783	708.712	35.5704
709.194	21.8829	709.194	35.5727
709.676	21.8861	709.676	35.5737
710.158	21.8889	710.158	35.5746
710.64	21.8925	710.64	35.5768
711.122	21.8979	711.122	35.5815
711.604	21.905	711.604	35.5889
712.086	21.9135	712.086	35.5981
712.568	21.9226	712.568	35.6079
713.051	21.9317	713.051	35.617
713.533	21.9409	713.533	35.6252
714.015	21.9506	714.015	35.6329
714.497	21.9615	714.497	35.6411
714.979	21.9738	714.979	35.6508
715.461	21.9875	715.461	35.6626
715.943	22.0022	715.943	35.6765
716.425	22.0177	716.425	35.6924
716.908	22.0339	716.908	35.7101
717.39	22.0512	717.39	35.7296
717.872	22.0703	717.872	35.7508
718.354	22.0913	718.354	35.773
718.836	22.1134	718.836	35.7944
719.318	22.1348	719.318	35.8122
719.8	22.1535	719.8	35.8234
720.282	22.1675	720.282	35.826
720.764	22.1764	720.764	35.8201
721.247	22.181	721.247	35.8083
721.729	22.1836	721.729	35.7948
722.211	22.1864	722.211	35.7838
722.693	22.1909	722.693	35.7781
723.175	22.1974	723.175	35.7786
723.657	22.2053	723.657	35.784
724.139	22.2136	724.139	35.7919
724.621	22.2212	724.621	35.8002
725.104	22.228	725.104	35.8079
725.586	22.2342	725.586	35.8149
726.068	22.2408	726.068	35.8225
726.55	22.2482	726.55	35.8315
727.032	22.2567	727.032	35.8426
727.514	22.266	727.514	35.8553
727.996	22.2757	727.996	35.8686
728.478	22.2854	728.478	35.8815
728.96	22.2952	728.96	35.8936
729.443	22.3056	729.443	35.9053
729.925	22.3171	729.925	35.9172
730.407	22.3297	730.407	35.9298
730.889	22.3431	730.889	35.9431
731.371	22.3565	731.371	35.9561
731.853	22.369	731.853	35.9679
732.335	22.3805	732.335	35.9778
732.817	22.3913	732.817	35.9857
733.299	22.4023	733.299	35.9927
733.782	22.4143	733.782	35.9997
734.264	22.4279	734.264	36.0074
734.746	22.443	734.746	36.016
735.228	22.4586	735.228	36.0245
735.71	22.4739	735.71	36.032
736.192	22.4882	736.192	36.0377
736.674	22.5013	736.674	36.0416
737.156	22.5139	737.156	36.0446
737.639	22.5264	737.639	36.0479
738.121	22.5391	738.121	36.0525
738.603	22.552	738.603	36.0586
739.085	22.5641	739.085	36.0655
739.567	22.5745	739.567	36.0722
740.049	22.5827	740.049	36.0778
740.531	22.5886	740.531	36.0824
741.013	22.5928	741.013	36.0864
741.495	22.5959	741.495	36.091
741.978	22.5989	741.978	36.0969
742.46	22.602	742.46	36.1043
742.942	22.6052	742.942	36.1125
743.424	22.6082	743.424	36.1207
743.906	22.6109	743.906	36.1283
744.388	22.6135	744.388	36.1353
744.87	22.6166	744.87	36.1422
745.352	22.6209	745.352	36.15
745.835	22.6268	745.835	36.1592
746.317	22.6344	746.317	36.1697
746.799	22.6431	746.799	36.1804
747.281	22.6525	747.281	36.1901
747.763	22.6622	747.763	36.1977
748.245	22.6724	748.245	36.203
748.727	22.6834	748.727	36.2063
749.209	22.6955	749.209	36.2085
749.692	22.7087	749.692	36.2102
750.174	22.7227	750.174	36.2117
750.656	22.7367	750.656	36.2126
751.138	22.7499	751.138	36.2122
751.62	22.7619	751.62	36.2103
752.102	22.7727	752.102	36.2069
752.584	22.7828	752.584	36.2032
753.066	22.7924	753.066	36.2001
753.548	22.802	753.548	36.1985
754.03	22.8111	754.03	36.1985
754.513	22.8193	754.513	36.1998
754.995	22.826	754.995	36.2013
755.477	22.831	755.477	36.2027
755.959	22.8347	755.959	36.2039
756.441	22.8376	756.441	36.2058
756.923	22.8406	756.923	36.2092
757.405	22.844	757.405	36.2146
757.888	22.8476	757.888	36.2217
758.37	22.8508	758.37	36.2296
758.852	22.8529	758.852	36.2372
759.334	22.8537	759.334	36.2435
759.816	22.8535	759.816	36.2484
760.298	22.8533	760.298	36.2531
760.78	22.8538	760.78	36.2578
761.262	22.8559	761.262	36.2632
761.744	22.8597	761.744	36.2691
762.226	22.8649	762.226	36.2752
762.709	22.8709	762.709	36.2807
763.191	22.8774	763.191	36.285
763.673	22.8843	763.673	36.2882
764.155	22.8919	764.155	36.2906
764.637	22.9004	764.637	36.2931
765.119	22.9099	765.119	36.2963
765.601	22.92	765.601	36.3
766.083	22.9301	766.083	36.3038
766.566	22.9394	766.566	36.307
767.048	22.9476	767.048	36.3091
767.53	22.9546	767.53	36.3099
768.012	22.9606	768.012	36.3102
768.494	22.966	768.494	36.3106
768.976	22.9709	768.976	36.312
769.458	22.975	769.458	36.3143
769.94	22.9777	769.94	36.3172
770.423	22.9785	770.423	36.3201
770.905	22.9773	770.905	36.3225
771.387	22.9745	771.387	36.3242
771.869	22.9707	771.869	36.3257
772.351	22.967	772.351	36.3275
772.833	22.9635	772.833	36.33
773.315	22.9603	773.315	36.3332
773.797	22.9568	773.797	36.3364
774.279	22.9522	774.279	36.3388
774.761	22.9462	774.761	36.3398
775.244	22.939	775.244	36.3394
775.726	22.9312	775.726	36.3381
776.208	22.9239	776.208	36.3368
776.69	22.9177	776.69	36.3362
777.172	22.9132	777.172	36.3365
777.654	22.9101	777.654	36.3374
778.136	22.9081	778.136	36.3385
778.619	22.907	778.619	36.3391
779.101	22.9069	779.101	36.3394
779.583	22.9081	779.583	36.3398
780.065	22.9111	780.065	36.3409
780.547	22.9162	780.547	36.3432
781.029	22.9231	781.029	36.3465
781.511	22.9309	781.511	36.3505
781.993	22.9389	781.993	36.3544
782.475	22.9464	782.475	36.3576
782.957	22.953	782.957	36.3601
783.44	22.9589	783.44	36.3623
783.922	22.9644	783.922	36.3646
784.404	22.9697	784.404	36.3675
784.886	22.9745	784.886	36.3708
785.368	22.9782	785.368	36.374
785.85	22.9803	785.85	36.3763
786.332	22.9804	786.332	36.3775
786.814	22.9784	786.814	36.3777
787.297	22.9748	787.297	36.3775
787.779	22.9699	787.779	36.3776
788.261	22.9642	788.261	36.3783
788.743	22.9573	788.743	36.3795
789.225	22.9489	789.225	36.3803
789.707	22.9385	789.707	36.3796
790.189	22.9258	790.189	36.3768
790.671	22.9111	790.671	36.3718
791.154	22.8954	791.154	36.3654
791.636	22.8796	791.636	36.3586
792.118	22.8644	792.118	36.352
792.6	22.8502	792.6	36.3458
793.082	22.8366	793.082	36.3396
793.564	22.8232	793.564	36.3328
794.046	22.8099	794.046	36.3248
794.528	22.7969	794.528	36.316
795.01	22.7849	795.01	36.3071
795.493	22.775	795.493	36.2993
795.975	22.7677	795.975	36.2937
796.457	22.7632	796.457	36.2904
796.939	22.7612	796.939	36.289
797.421	22.7608	797.421	36.2887
797.903	22.7614	797.903	36.2886
798.385	22.7626	798.385	36.2886
798.867	22.7646	798.867	36.289
799.35	22.7674	799.35	36.2906
799.832	22.7711	799.832	36.294
800.314	22.7754	800.314	36.2991
800.796	22.7797	800.796	36.3055
801.278	22.7833	801.278	36.3124
801.76	22.7861	801.76	36.3191
802.242	22.7884	802.242	36.3258
802.724	22.791	802.724	36.3332
803.206	22.7944	803.206	36.342
803.688	22.799	803.688	36.353
804.171	22.8042	804.171	36.3659
804.653	22.8091	804.653	36.3799
805.135	22.8125	805.135	36.3937
805.617	22.8137	805.617	36.4064
806.099	22.8126	806.099	36.4175
806.581	22.8099	806.581	36.4273
807.063	22.8067	807.063	36.4367
807.545	22.8039	807.545	36.4462
808.028	22.802	808.028	36.4563
808.51	22.8009	808.51	36.4666
808.992	22.8002	808.992	36.4765
809.474	22.7996	809.474	36.4856
809.956	22.7988	809.956	36.494
810.438	22.7981	810.438	36.502
810.92	22.7977	810.92	36.5105
811.402	22.798	811.402	36.5199
811.885	22.7989	811.885	36.5302
812.367	22.8	812.367	36.5408
812.849	22.801	812.849	36.5509
813.331	22.8017	813.331	36.5598
813.813	22.8023	813.813	36.5673
814.295	22.8033	814.295	36.5741
814.777	22.8052	814.777	36.5809
815.259	22.8081	815.259	36.5883
815.741	22.8115	815.741	36.5967
816.224	22.8147	816.224	36.6058
816.706	22.8168	816.706	36.615
817.188	22.8174	817.188	36.624
817.67	22.8167	817.67	36.6326
818.152	22.8151	818.152	36.6412
818.634	22.8134	818.634	36.6505
819.116	22.812	819.116	36.6609
819.598	22.8108	819.598	36.6722
820.081	22.8091	820.081	36.6841
820.563	22.8062	820.563	36.6956
821.045	22.8018	821.045	36.7063
821.527	22.7961	821.527	36.716
822.009	22.7898	822.009	36.7254
822.491	22.7839	822.491	36.7351
822.973	22.779	822.973	36.7457
823.455	22.7755	823.455	36.7575
823.937	22.773	823.937	36.77
824.42	22.7707	824.42	36.7826
824.902	22.7681	824.902	36.7946
825.384	22.7651	825.384	36.8057
825.866	22.7619	825.866	36.816
826.348	22.759	826.348	36.8261
826.83	22.7568	826.83	36.8361
827.312	22.7552	827.312	36.8462
827.794	22.7539	827.794	36.8561
828.277	22.7522	828.277	36.8652
828.759	22.7498	828.759	36.8734
829.241	22.7467	829.241	36.8808
829.723	22.7433	829.723	36.8881
830.205	22.7403	830.205	36.8959
830.687	22.7383	830.687	36.9051
831.169	22.7375	831.169	36.9157
831.651	22.738	831.651	36.9276
832.133	22.7396	832.133	36.9404
832.615	22.7423	832.615	36.9538
833.098	22.7463	833.098	36.9675
833.58	22.752	833.58	36.9819
834.062	22.7598	834.062	36.9973
834.544	22.7696	834.544	37.0137
835.026	22.7807	835.026	37.0309
835.508	22.7923	835.508	37.0482
835.99	22.8032	835.99	37.0649
836.472	22.8128	836.472	37.0806
836.955	22.8211	836.955	37.0956
837.437	22.8286	837.437	37.1105
837.919	22.8361	837.919	37.1262
838.401	22.844	838.401	37.1432
838.883	22.8528	838.883	37.1618
839.365	22.8621	839.365	37.1815
839.847	22.8715	839.847	37.2014
840.329	22.8808	840.329	37.221
840.812	22.8897	840.812	37.2397
841.294	22.8987	841.294	37.2576
841.776	22.9082	841.776	37.2752
842.258	22.9183	842.258	37.2928
842.74	22.9292	842.74	37.3107
843.222	22.9406	843.222	37.3288
843.704	22.9522	843.704	37.3468
844.186	22.9637	844.186	37.3644
844.668	22.9753	844.668	37.3818
845.151	22.9873	845.151	37.3993
845.633	23.0002	845.633	37.4175
846.115	23.0139	846.115	37.4368
846.597	23.0285	846.597	37.4571
847.079	23.0432	847.079	37.4782
847.561	23.0578	847.561	37.4997
848.043	23.072	848.043	37.521
848.525	23.0861	848.525	37.542
849.008	23.1004	849.008	37.5628
849.49	23.1156	849.49	37.5838
849.972	23.1317	849.972	37.6052
850.454	23.1485	850.454	37.6268
850.936	23.1654	850.936	37.6481
851.418	23.1817	851.418	37.6686
851.9	23.197	851.9	37.6878
852.382	23.2113	852.382	37.7056
852.864	23.2252	852.864	37.7224
853.347	23.2392	853.347	37.7389
853.829	23.2537	853.829	37.7557
854.311	23.2687	854.311	37.7732
854.793	23.2837	854.793	37.7914
855.275	23.2983	855.275	37.8101
855.757	23.3121	855.757	37.8287
856.239	23.3254	856.239	37.8468
856.721	23.3384	856.721	37.8643
857.203	23.3519	857.203	37.8812
857.686	23.3662	857.686	37.8975
858.168	23.3817	858.168	37.9133
858.65	23.3981	858.65	37.9286
859.132	23.4151	859.132	37.9435
859.614	23.4325	859.614	37.958
860.096	23.4502	860.096	37.9725
860.578	23.4684	860.578	37.9874
861.06	23.4871	861.06	38.0032
861.543	23.5064	861.543	38.0201
862.025	23.5257	862.025	38.0381
862.507	23.5447	862.507	38.0567
862.989	23.5627	862.989	38.0754
863.471	23.5798	863.471	38.0938
863.953	23.5962	863.953	38.1115
864.435	23.6124	864.435	38.1285
864.917	23.6291	864.917	38.1451
865.399	23.6468	865.399	38.1613
865.882	23.6654	865.882	38.1773
866.364	23.6847	866.364	38.1929
866.846	23.7039	866.846	38.2078
867.328	23.7226	867.328	38.2215
867.81	23.7406	867.81	38.2341
868.292	23.7579	868.292	38.2457
868.774	23.7748	868.774	38.2563
869.256	23.7914	869.256	38.2664
869.739	23.8078	869.739	38.2762
870.221	23.8241	870.221	38.2856
870.703	23.8403	870.703	38.2948
871.185	23.8565	871.185	38.3039
871.667	23.8731	871.667	38.3131
872.149	23.8906	872.149	38.3228
872.631	23.9093	872.631	38.3335
873.113	23.9295	873.113	38.3454
873.596	23.9508	873.596	38.3584
874.078	23.9725	874.078	38.3722
874.56	23.9941	874.56	38.3862
875.042	24.0148	875.042	38.3997
875.524	24.0345	875.524	38.4125
876.006	24.0535	876.006	38.4245
876.488	24.0722	876.488	38.4359
876.97	24.0912	876.97	38.4469
877.452	24.111	877.452	38.4576
877.934	24.1317	877.934	38.4679
878.417	24.153	878.417	38.4776
878.899	24.1747	878.899	38.4863
879.381	24.1964	879.381	38.4937
879.863	24.218	879.863	38.4999
880.345	24.2392	880.345	38.505
880.827	24.2599	880.827	38.5093
881.309	24.2799	881.309	38.5132
881.791	24.2994	881.791	38.5167
882.274	24.3183	882.274	38.5201
882.756	24.3367	882.756	38.5234
883.238	24.3549	883.238	38.5268
883.72	24.373	883.72	38.5304
884.202	24.3911	884.202	38.5344
884.684	24.409	884.684	38.539
885.166	24.4266	885.166	38.544
885.648	24.4435	885.648	38.5492
886.13	24.4597	886.13	38.5545
886.613	24.4751	886.613	38.5594
887.095	24.4898	887.095	38.564
887.577	24.5041	887.577	38.5682
888.059	24.5181	888.059	38.5723
888.541	24.532	888.541	38.5763
889.023	24.5456	889.023	38.5802
889.505	24.5586	889.505	38.5838
889.987	24.571	889.987	38.5865
890.47	24.5825	890.47	38.5882
890.952	24.5933	890.952	38.5885
891.434	24.6034	891.434	38.5876
891.916	24.6132	891.916	38.5855
892.398	24.6227	892.398	38.5825
892.88	24.6318	892.88	38.5787
893.362	24.6404	893.362	38.5738
893.844	24.6484	893.844	38.5677
894.326	24.6558	894.326	38.5602
894.808	24.6626	894.808	38.551
895.291	24.6689	895.291	38.5406
895.773	24.6747	895.773	38.529
896.255	24.6799	896.255	38.5169
896.737	24.6843	896.737	38.5046
897.219	24.6876	897.219	38.492
897.701	24.6896	897.701	38.4793
898.183	24.6902	898.183	38.4664
898.665	24.6896	898.665	38.4531
899.148	24.6881	899.148	38.4398
899.63	24.6858	899.63	38.4268
900.112	24.6832	900.112	38.4145
900.594	24.6802	900.594	38.4032
901.076	24.6769	901.076	38.3929
901.558	24.673	901.558	38.3834
902.04	24.6684	902.04	38.3742
902.522	24.6632	902.522	38.3652
903.005	24.6572	903.005	38.3562
903.487	24.6506	903.487	38.347
903.969	24.6435	903.969	38.3379
904.451	24.6358	904.451	38.3285
904.933	24.6276	904.933	38.3186
905.415	24.6188	905.415	38.3077
905.897	24.6095	905.897	38.2954
906.379	24.5996	906.379	38.2815
906.861	24.5895	906.861	38.266
907.344	24.5792	907.344	38.2492
907.826	24.5688	907.826	38.2314
908.308	24.5582	908.308	38.213
908.79	24.5474	908.79	38.1939
909.272	24.5362	909.272	38.174
909.754	24.5246	909.754	38.153
910.236	24.5125	910.236	38.1307
910.718	24.5	910.718	38.1072
911.201	24.487	911.201	38.0828
911.683	24.4735	911.683	38.0578
912.165	24.4592	912.165	38.0326
912.647	24.4438	912.647	38.0074
913.129	24.4272	913.129	37.9823
913.611	24.4096	913.611	37.9573
914.093	24.3913	914.093	37.9326
914.575	24.3731	914.575	37.9086
915.057	24.3555	915.057	37.8858
915.54	24.3388	915.54	37.8645
916.022	24.3229	916.022	37.8449
916.504	24.3074	916.504	37.8265
916.986	24.2917	916.986	37.8086
917.468	24.2753	917.468	37.7906
917.95	24.2579	917.95	37.7717
918.432	24.2394	918.432	37.7518
918.914	24.22	918.914	37.7307
919.396	24.1999	919.396	37.7086
919.879	24.1793	919.879	37.6856
920.361	24.1582	920.361	37.6617
920.843	24.1364	920.843	37.6367
921.325	24.1137	921.325	37.6103
921.807	24.0904	921.807	37.5827
922.289	24.0665	922.289	37.5541
922.771	24.0424	922.771	37.5247
923.253	24.0182	923.253	37.4949
923.736	23.9938	923.736	37.4647
924.218	23.969	924.218	37.434
924.7	23.9435	924.7	37.4022
925.182	23.9171	925.182	37.3693
925.664	23.8899	925.664	37.3351
926.146	23.862	926.146	37.3001
926.628	23.8336	926.628	37.2649
927.11	23.805	927.11	37.23
927.592	23.7759	927.592	37.196
928.075	23.746	928.075	37.1625
928.557	23.7149	928.557	37.1294
929.039	23.6824	929.039	37.0962
929.521	23.6486	929.521	37.0628
930.003	23.6141	930.003	37.0295
930.485	23.5796	930.485	36.9969
930.967	23.5456	930.967	36.9655
931.449	23.5124	931.449	36.9355
931.932	23.4799	931.932	36.9067
932.414	23.4477	932.414	36.8785
932.896	23.4155	932.896	36.8503
933.378	23.3832	933.378	36.8217
933.86	23.3508	933.86	36.7926
934.342	23.3186	934.342	36.7632
934.824	23.2869	934.824	36.7338
935.306	23.2555	935.306	36.7044
935.788	23.2242	935.788	36.6748
936.271	23.1925	936.271	36.6443
936.753	23.1601	936.753	36.6125
937.235	23.127	937.235	36.5791
937.717	23.0935	937.717	36.5442
938.199	23.0601	938.199	36.5083
938.681	23.0271	938.681	36.472
939.163	22.9947	939.163	36.4354
939.645	22.9625	939.645	36.3985
940.128	22.9301	940.128	36.3613
940.61	22.8971	940.61	36.3235
941.092	22.8634	941.092	36.2854
941.574	22.8293	941.574	36.2476
942.056	22.7952	942.056	36.2109
942.538	22.7613	942.538	36.1759
943.02	22.7277	943.02	36.1428
943.502	22.6941	943.502	36.1112
943.984	22.6599	943.984	36.0805
944.467	22.6249	944.467	36.0499
944.949	22.5893	944.949	36.019
945.431	22.5536	945.431	35.9879
945.913	22.5182	945.913	35.9568
946.395	22.4836	946.395	35.9262
946.877	22.4497	946.877	35.8961
947.359	22.416	947.359	35.866
947.841	22.3819	947.841	35.8353
948.323	22.3467	948.323	35.8036
948.806	22.3107	948.806	35.7706
949.288	22.2742	949.288	35.7369
949.77	22.2379	949.77	35.7027
950.252	22.2024	950.252	35.6686
950.734	22.1677	950.734	35.6345
951.216	22.1334	951.216	35.5996
951.698	22.099	951.698	35.5633
952.18	22.0637	952.18	35.5249
952.663	22.0277	952.663	35.4845
953.145	21.9912	953.145	35.4427
953.627	21.955	953.627	35.4006
954.109	21.9196	954.109	35.3594
954.591	21.8849	954.591	35.3195
955.073	21.8507	955.073	35.281
955.555	21.8161	955.555	35.2432
956.037	21.7808	956.037	35.2057
956.519	21.7446	956.519	35.1681
957.002	21.7082	957.002	35.1307
957.484	21.6722	957.484	35.094
957.966	21.637	957.966	35.0583
958.448	21.6025	958.448	35.0235
958.93	21.5682	958.93	34.989
959.412	21.5333	959.412	34.9542
959.894	21.497	959.894	34.9184
960.376	21.4594	960.376	34.8816
960.859	21.4211	960.859	34.8445
961.341	21.3831	961.341	34.8079
961.823	21.3462	961.823	34.7725
962.305	21.3107	962.305	34.7385
962.787	21.2762	962.787	34.7054
963.269	21.2419	963.269	34.672
963.751	21.2071	963.751	34.6377
964.233	21.1716	964.233	34.6019
964.716	21.1356	964.716	34.5651
965.198	21.1001	965.198	34.528
965.68	21.0655	965.68	34.4914
966.162	21.0322	966.162	34.4557
966.644	20.9997	966.644	34.4204
967.126	20.9674	967.126	34.3851
967.608	20.9349	967.608	34.3493
968.09	20.9019	968.09	34.3131
968.572	20.8691	968.572	34.2774
969.054	20.837	969.054	34.243
969.537	20.8062	969.537	34.2107
970.019	20.7767	970.019	34.1807
970.501	20.7477	970.501	34.152
970.983	20.7185	970.983	34.1236
971.465	20.6883	971.465	34.0943
971.947	20.6572	971.947	34.0639
972.429	20.6256	972.429	34.0329
972.911	20.5946	972.911	34.0021
973.394	20.5648	973.394	33.9725
973.876	20.5367	973.876	33.9444
974.358	20.5097	974.358	33.9175
974.84	20.483	974.84	33.891
975.322	20.4562	975.322	33.8641
975.804	20.429	975.804	33.8367
976.286	20.4018	976.286	33.8092
976.768	20.3754	976.768	33.7824
977.25	20.3503	977.25	33.7569
977.733	20.3264	977.733	33.7327
978.215	20.3035	978.215	33.7092
978.697	20.2806	978.697	33.6855
979.179	20.2575	979.179	33.6609
979.661	20.2343	979.661	33.6353
980.143	20.2114	980.143	33.6096
980.625	20.1898	980.625	33.5847
981.107	20.1697	981.107	33.5618
981.59	20.1508	981.59	33.541
982.072	20.1323	982.072	33.5217
982.554	20.1131	982.554	33.5029
983.036	20.0926	983.036	33.484
983.518	20.0709	983.518	33.4648
984	20.0489	984	33.4461
984.482	20.0278	984.482	33.4289
984.964	20.0084	984.964	33.414
985.447	19.9907	985.447	33.4014
985.929	19.974	985.929	33.3905
986.411	19.9572	986.411	33.38
986.893	19.9394	986.893	33.3691
987.375	19.9206	987.375	33.3575
987.857	19.9015	987.857	33.3458
988.339	19.8829	988.339	33.335
988.821	19.8657	988.821	33.326
989.303	19.85	989.303	33.3187
989.785	19.8349	989.785	33.3125
990.268	19.8195	990.268	33.306
990.75	19.803	990.75	33.2982
991.232	19.7854	991.232	33.289
991.714	19.7673	991.714	33.279
992.196	19.7497	992.196	33.2693
992.678	19.7337	992.678	33.2608
993.16	19.7191	993.16	33.2539
993.643	19.7055	993.643	33.248
994.125	19.6917	994.125	33.2419
994.607	19.6771	994.607	33.2348
995.089	19.6615	995.089	33.2266
995.571	19.6458	995.571	33.2178
996.053	19.6309	996.053	33.2095
996.535	19.6176	996.535	33.2026
997.017	19.606	997.017	33.1972
997.499	19.5952	997.499	33.1927
997.981	19.5842	997.981	33.188
998.464	19.5721	998.464	33.1822
998.946	19.5588	998.946	33.1749
999.428	19.5448	999.428	33.1668
999.91	19.5313	999.91	33.1589
1000.39	19.5192	1000.39	33.152
1000.87	19.5085	1000.87	33.1461
1001.36	19.4985	1001.36	33.1405
1001.84	19.4881	1001.84	33.1338
1002.32	19.4762	1002.32	33.1251
1002.8	19.4627	1002.8	33.114
1003.28	19.4481	1003.28	33.1011
1003.77	19.4333	1003.77	33.0876
1004.25	19.419	1004.25	33.0742
1004.73	19.4055	1004.73	33.0614
1005.21	19.3923	1005.21	33.0485
1005.7	19.3784	1005.7	33.0347
1006.18	19.3631	1006.18	33.0191
1006.66	19.3466	1006.66	33.0017
1007.14	19.3292	1007.14	32.9831
1007.62	19.3121	1007.62	32.9646
1008.11	19.2956	1008.11	32.947
1008.59	19.2796	1008.59	32.9302
1009.07	19.2633	1009.07	32.9134
1009.55	19.2454	1009.55	32.8953
1010.03	19.2254	1010.03	32.875
1010.52	19.2034	1010.52	32.852
1011	19.1802	1011	32.8273
1011.48	19.1574	1011.48	32.802
1011.96	19.1357	1011.96	32.7769
1012.45	19.115	1012.45	32.7523
1012.93	19.0944	1012.93	32.7271
1013.41	19.0723	1013.41	32.6999
1013.89	19.0476	1013.89	32.6695
1014.37	19.0201	1014.37	32.6355
1014.86	18.9904	1014.86	32.5987
1015.34	18.96	1015.34	32.5603
1015.82	18.9297	1015.82	32.5215
1016.3	18.8999	1016.3	32.4828
1016.78	18.8699	1016.78	32.4435
1017.27	18.8388	1017.27	32.4025
1017.75	18.8056	1017.75	32.3591
1018.23	18.7704	1018.23	32.313
1018.71	18.7342	1018.71	32.2653
1019.2	18.6981	1019.2	32.2173
1019.68	18.6632	1019.68	32.1702
1020.16	18.6294	1020.16	32.1241
1020.64	18.5959	1020.64	32.0783
1021.12	18.5615	1021.12	32.0315
1021.61	18.5251	1021.61	31.9826
1022.09	18.487	1022.09	31.9317
1022.57	18.4481	1022.57	31.8797
1023.05	18.4098	1023.05	31.8283
1023.53	18.3731	1023.53	31.7788
1024.02	18.3378	1024.02	31.7315
1024.5	18.3029	1024.5	31.6857
1024.98	18.2667	1024.98	31.6398
1025.46	18.2282	1025.46	31.593
1025.94	18.1875	1025.94	31.545
1026.43	18.1456	1026.43	31.4972
1026.91	18.1044	1026.91	31.4511
1027.39	18.0651	1027.39	31.4079
1027.87	18.028	1027.87	31.3677
1028.36	17.9922	1028.36	31.3292
1028.84	17.956	1028.84	31.2907
1029.32	17.9184	1029.32	31.2506
1029.8	17.8792	1029.8	31.2087
1030.28	17.8392	1030.28	31.1658
1030.77	17.7998	1030.77	31.1238
1031.25	17.7622	1031.25	31.0838
1031.73	17.7262	1031.73	31.0462
1032.21	17.6909	1032.21	31.0099
1032.69	17.6547	1032.69	30.9734
1033.18	17.6163	1033.18	30.9354
1033.66	17.5759	1033.66	30.8959
1034.14	17.5345	1034.14	30.8562
1034.62	17.4939	1034.62	30.8183
1035.1	17.4553	1035.1	30.7837
1035.59	17.4189	1035.59	30.7525
1036.07	17.3835	1036.07	30.7236
1036.55	17.3477	1036.55	30.695
1037.03	17.3101	1037.03	30.6653
1037.52	17.2706	1037.52	30.634
1038	17.2302	1038	30.6022
1038.48	17.1904	1038.48	30.5717
1038.96	17.1524	1038.96	30.544
1039.44	17.1162	1039.44	30.5192
1039.93	17.0806	1039.93	30.4964
1040.41	17.0443	1040.41	30.4738
1040.89	17.006	1040.89	30.4499
1041.37	16.9661	1041.37	30.4246
1041.85	16.9258	1041.85	30.3989
1042.34	16.8869	1042.34	30.3744
1042.82	16.8507	1042.82	30.3521
1043.3	16.817	1043.3	30.3319
1043.78	16.7842	1043.78	30.3119
1044.27	16.7505	1044.27	30.2901
1044.75	16.7142	1044.75	30.2646
1045.23	16.6754	1045.23	30.2352
1045.71	16.6355	1045.71	30.2033
1046.19	16.5966	1046.19	30.1711
1046.67	16.5603	1046.67	30.1404
1047.16	16.527	1047.16	30.1117
1047.64	16.4959	1047.64	30.084
1048.12	16.4654	1048.12	30.0553
1048.6	16.4341	1048.6	30.0241
1049.09	16.4023	1049.09	29.9901
1049.57	16.3713	1049.57	29.9547
1050.05	16.343	1050.05	29.9198
1050.53	16.3189	1050.53	29.8873
1051.01	16.2991	1051.01	29.8575
1051.5	16.2826	1051.5	29.8292
1051.98	16.2674	1051.98	29.8007
1052.46	16.2524	1052.46	29.7704
1052.94	16.2376	1052.94	29.7381
1053.42	16.2245	1053.42	29.7052
1053.91	16.2152	1053.91	29.6735
1054.39	16.2109	1054.39	29.6447
1054.87	16.2119	1054.87	29.6191
1055.35	16.2167	1055.35	29.595
1055.84	16.2235	1055.84	29.5704
1056.32	16.2308	1056.32	29.5435
1056.8	16.2387	1056.8	29.514
1057.28	16.2483	1057.28	29.4831
1057.76	16.2614	1057.76	29.4528
1058.25	16.279	1058.25	29.4246
1058.73	16.3006	1058.73	29.3988
1059.21	16.3242	1059.21	29.3739
1059.69	16.3475	1059.69	29.3476
1060.17	16.3683	1060.17	29.3184
1060.66	16.386	1060.66	29.286
1061.14	16.4015	1061.14	29.2519
1061.62	16.4163	1061.62	29.2186
1062.1	16.4316	1062.1	29.1878
1062.59	16.4477	1062.59	29.16
1063.07	16.4637	1063.07	29.134
1063.55	16.4784	1063.55	29.1077
1064.03	16.4913	1064.03	29.0795
1064.51	16.5032	1064.51	29.049
1065	16.516	1065	29.0179
1065.48	16.5315	1065.48	28.9884
1065.96	16.5506	1065.96	28.9623
1066.44	16.5724	1066.44	28.9397
1066.92	16.5946	1066.92	28.9193
1067.41	16.6143	1067.41	28.8986
1067.89	16.6293	1067.89	28.876
1068.37	16.6395	1068.37	28.851
1068.85	16.6463	1068.85	28.8252
1069.34	16.6521	1069.34	28.8008
1069.82	16.659	1069.82	28.7797
1070.3	16.6674	1070.3	28.7621
1070.78	16.6765	1070.78	28.7466
1071.26	16.6848	1071.26	28.7308
1071.74	16.6912	1071.74	28.7129
1072.23	16.6957	1072.23	28.6928
1072.71	16.7001	1072.71	28.6718
1073.19	16.7065	1073.19	28.6522
1073.67	16.7162	1073.67	28.636
1074.16	16.7295	1074.16	28.6232
1074.64	16.7449	1074.64	28.6122
1075.12	16.7602	1075.12	28.6005
1075.6	16.7738	1075.6	28.5861
1076.08	16.7854	1076.08	28.5686
1076.57	16.7963	1076.57	28.5496
1077.05	16.8083	1077.05	28.5316
1077.53	16.823	1077.53	28.5168
1078.01	16.8405	1078.01	28.5058
1078.49	16.8595	1078.49	28.4975
1078.98	16.8782	1078.98	28.4898
1079.46	16.8953	1079.46	28.4809
1079.94	16.9107	1079.94	28.471
1080.42	16.9257	1080.42	28.4616
1080.91	16.9422	1080.91	28.4552
1081.39	16.9614	1081.39	28.4535
1081.87	16.9832	1081.87	28.4568
1082.35	17.0062	1082.35	28.4635
1082.83	17.0283	1082.83	28.4708
1083.32	17.048	1083.32	28.4768
1083.8	17.0651	1083.8	28.481
1084.28	17.0808	1084.28	28.485
1084.76	17.0972	1084.76	28.491
1085.24	17.1157	1085.24	28.5009
1085.73	17.1364	1085.73	28.515
1086.21	17.1582	1086.21	28.5318
1086.69	17.1795	1086.69	28.5489
1087.17	17.1989	1087.17	28.5642
1087.65	17.2165	1087.65	28.5774
1088.14	17.2335	1088.14	28.59
1088.62	17.252	1088.62	28.6042
1089.1	17.2731	1089.1	28.6218
1089.58	17.297	1089.58	28.6429
1090.07	17.3226	1090.07	28.6659
1090.55	17.3481	1090.55	28.6883
1091.03	17.3723	1091.03	28.7081
1091.51	17.3951	1091.51	28.7248
1091.99	17.4177	1091.99	28.7401
1092.48	17.4419	1092.48	28.756
1092.96	17.4689	1092.96	28.7745
1093.44	17.4984	1093.44	28.796
1093.92	17.5292	1093.92	28.8191
1094.4	17.5592	1094.4	28.842
1094.89	17.5873	1094.89	28.863
1095.37	17.6132	1095.37	28.8821
1095.85	17.6383	1095.85	28.9011
1096.33	17.6642	1096.33	28.9221
1096.82	17.6922	1096.82	28.9469
1097.3	17.7221	1097.3	28.9754
1097.78	17.7525	1097.78	29.0058
1098.26	17.7815	1098.26	29.0358
1098.74	17.8078	1098.74	29.0634
1099.23	17.8311	1099.23	29.0886
1099.71	17.8527	1099.71	29.1128
1100.19	17.8743	1100.19	29.1389
1100.67	17.8975	1100.67	29.1687
1101.15	17.9224	1101.15	29.2028
1101.64	17.9479	1101.64	29.2398
1102.12	17.9724	1102.12	29.2772
1102.6	17.9948	1102.6	29.3131
1103.08	18.015	1103.08	29.3469
1103.57	18.0341	1103.57	29.3799
1104.05	18.0537	1104.05	29.4139
1104.53	18.0751	1104.53	29.4507
1105.01	18.0983	1105.01	29.4906
1105.49	18.1224	1105.49	29.5323
1105.98	18.1457	1105.98	29.5738
1106.46	18.1671	1106.46	29.6135
1106.94	18.1865	1106.94	29.6512
1107.42	18.2049	1107.42	29.6881
1107.9	18.2238	1107.9	29.7262
1108.39	18.2444	1108.39	29.7669
1108.87	18.2666	1108.87	29.8104
1109.35	18.2896	1109.35	29.8554
1109.83	18.3119	1109.83	29.8997
1110.32	18.3325	1110.32	29.9417
1110.8	18.3514	1110.8	29.9813
1111.28	18.3697	1111.28	30.0196
1111.76	18.3888	1111.76	30.0586
1112.24	18.4098	1112.24	30.1
1112.72	18.4325	1112.72	30.1439
1113.21	18.4557	1113.21	30.1889
1113.69	18.4778	1113.69	30.2332
1114.17	18.4978	1114.17	30.2749
1114.65	18.5157	1114.65	30.3138
1115.14	18.5325	1115.14	30.3507
1115.62	18.5499	1115.62	30.3875
1116.1	18.5689	1116.1	30.4256
1116.58	18.5897	1116.58	30.4653
1117.06	18.6112	1117.06	30.5057
1117.55	18.632	1117.55	30.5451
1118.03	18.6508	1118.03	30.5823
1118.51	18.6676	1118.51	30.6172
1118.99	18.6832	1118.99	30.651
1119.47	18.6991	1119.47	30.6853
1119.96	18.7163	1119.96	30.7215
1120.44	18.735	1120.44	30.7598
1120.92	18.7543	1120.92	30.7989
1121.4	18.7729	1121.4	30.8373
1121.88	18.7899	1121.88	30.8738
1122.37	18.8054	1122.37	30.9082
1122.85	18.8202	1122.85	30.9417
1123.33	18.836	1123.33	30.9761
1123.81	18.8536	1123.81	31.0127
1124.3	18.8732	1124.3	31.0516
1124.78	18.8937	1124.78	31.0915
1125.26	18.9137	1125.26	31.1305
1125.74	18.932	1125.74	31.1669
1126.22	18.9483	1126.22	31.2005
1126.71	18.9634	1126.71	31.2322
1127.19	18.9785	1127.19	31.2641
1127.67	18.9946	1127.67	31.2979
1128.15	19.0116	1128.15	31.3347
1128.63	19.029	1128.63	31.3742
1129.12	19.0454	1129.12	31.4155
1129.6	19.0599	1129.6	31.4577
1130.08	19.0725	1130.08	31.5004
1130.56	19.084	1130.56	31.5442
1131.05	19.0955	1131.05	31.5898
1131.53	19.1079	1131.53	31.6378
1132.01	19.1212	1132.01	31.6875
1132.49	19.1347	1132.49	31.7376
1132.97	19.1469	1132.97	31.7866
1133.46	19.1572	1133.46	31.8331
1133.94	19.1654	1133.94	31.8772
1134.42	19.1724	1134.42	31.9199
1134.9	19.1795	1134.9	31.9628
1135.38	19.1877	1135.38	32.007
1135.87	19.197	1135.87	32.0527
1136.35	19.2066	1136.35	32.0989
1136.83	19.2155	1136.83	32.1443
1137.31	19.2229	1137.31	32.1877
1137.8	19.2287	1137.8	32.229
1138.28	19.2339	1138.28	32.269
1138.76	19.2396	1138.76	32.3093
1139.24	19.2466	1139.24	32.3509
1139.72	19.255	1139.72	32.3939
1140.21	19.2637	1140.21	32.4374
1140.69	19.2716	1140.69	32.4796
1141.17	19.2776	1141.17	32.5194
1141.65	19.2817	1141.65	32.5561
1142.13	19.2848	1142.13	32.5906
1142.62	19.2882	1142.62	32.6239
1143.1	19.2928	1143.1	32.6575
1143.58	19.2986	1143.58	32.6916
1144.06	19.3048	1144.06	32.7259
1144.55	19.3102	1144.55	32.7595
1145.03	19.3138	1145.03	32.7914
1145.51	19.3156	1145.51	32.8217
1145.99	19.3164	1145.99	32.8513
1146.47	19.3174	1146.47	32.8815
1146.96	19.3195	1146.96	32.9131
1147.44	19.3228	1147.44	32.9464
1147.92	19.3266	1147.92	32.9805
1148.4	19.3295	1148.4	33.014
1148.88	19.3308	1148.88	33.0456
1149.37	19.3302	1149.37	33.075
1149.85	19.3286	1149.85	33.1028
1150.33	19.3271	1150.33	33.1301
1150.81	19.3268	1150.81	33.1579
1151.3	19.3277	1151.3	33.1867
1151.78	19.3289	1151.78	33.2157
1152.26	19.3295	1152.26	33.2438
1152.74	19.3285	1152.74	33.2702
1153.22	19.3259	1153.22	33.2944
1153.7	19.3226	1153.7	33.3171
1154.19	19.3199	1154.19	33.3394
1154.67	19.3187	1154.67	33.3622
1155.15	19.319	1155.15	33.3858
1155.63	19.3202	1155.63	33.4096
1156.12	19.3208	1156.12	33.4327
1156.6	19.3199	1156.6	33.4543
1157.08	19.3171	1157.08	33.4742
1157.56	19.313	1157.56	33.4932
1158.04	19.3088	1158.04	33.5122
1158.53	19.3054	1158.53	33.5323
1159.01	19.3027	1159.01	33.5533
1159.49	19.3	1159.49	33.5746
1159.97	19.2963	1159.97	33.5947
1160.45	19.2906	1160.45	33.6126
1160.94	19.2828	1160.94	33.6279
1161.42	19.2738	1161.42	33.6413
1161.9	19.2647	1161.9	33.6542
1162.38	19.2567	1162.38	33.6677
1162.87	19.2498	1162.87	33.6825
1163.35	19.2434	1163.35	33.6983
1163.83	19.2364	1163.83	33.7142
1164.31	19.2282	1164.31	33.7293
1164.79	19.2187	1164.79	33.7432
1165.28	19.2088	1165.28	33.7563
1165.76	19.1998	1165.76	33.7695
1166.24	19.1928	1166.24	33.7836
1166.72	19.1878	1166.72	33.7989
1167.2	19.1841	1167.2	33.8149
1167.69	19.1806	1167.69	33.8306
1168.17	19.1763	1168.17	33.8452
1168.65	19.171	1168.65	33.8581
1169.13	19.1654	1169.13	33.8698
1169.62	19.1607	1169.62	33.881
1170.1	19.1577	1170.1	33.8925
1170.58	19.1564	1170.58	33.9046
1171.06	19.1562	1171.06	33.9167
1171.54	19.1558	1171.54	33.9279
1172.03	19.1542	1172.03	33.9374
1172.51	19.1511	1172.51	33.9451
1172.99	19.1473	1172.99	33.9515
1173.47	19.144	1173.47	33.9576
1173.95	19.1419	1173.95	33.9646
1174.44	19.1412	1174.44	33.9728
1174.92	19.1412	1174.92	33.9819
1175.4	19.1407	1175.4	33.9911
1175.88	19.1388	1175.88	33.9995
1176.37	19.1354	1176.37	34.0068
1176.85	19.1312	1176.85	34.0133
1177.33	19.1274	1177.33	34.0198
1177.81	19.1247	1177.81	34.0268
1178.29	19.1231	1178.29	34.0346
1178.78	19.1217	1178.78	34.0426
1179.26	19.1195	1179.26	34.05
1179.74	19.1155	1179.74	34.0562
1180.22	19.1098	1180.22	34.061
1180.7	19.1033	1180.7	34.0652
1181.19	19.0974	1181.19	34.0698
1181.67	19.0932	1181.67	34.0759
1182.15	19.0907	1182.15	34.0836
1182.63	19.0894	1182.63	34.0924
1183.11	19.0879	1183.11	34.1012
1183.6	19.0853	1183.6	34.1089
1184.08	19.0815	1184.08	34.1151
1184.56	19.0769	1184.56	34.1193
1185.04	19.0734	1185.04	34.1235
1185.53	19.0717	1185.53	34.1285
1186.01	19.0722	1186.01	34.1344
1186.49	19.0738	1186.49	34.1405
1186.97	19.0752	1186.97	34.1456
1187.45	19.0754	1187.45	34.1489
1187.94	19.0743	1187.94	34.1505
1188.42	19.0728	1188.42	34.1511
1188.9	19.072	1188.9	34.1522
1189.38	19.0729	1189.38	34.1546
1189.86	19.0753	1189.86	34.1587
1190.35	19.0782	1190.35	34.1633
1190.83	19.0802	1190.83	34.1672
1191.31	19.0803	1191.31	34.1691
1191.79	19.0782	1191.79	34.1688
1192.28	19.0748	1192.28	34.1668
1192.76	19.0714	1192.76	34.1645
1193.24	19.069	1193.24	34.163
1193.72	19.0677	1193.72	34.1624
1194.2	19.0667	1194.2	34.162
1194.68	19.0649	1194.68	34.1607
1195.17	19.0613	1195.17	34.1574
1195.65	19.0559	1195.65	34.1519
1196.13	19.0496	1196.13	34.1451
1196.61	19.0437	1196.61	34.1384
1197.1	19.0393	1197.1	34.1328
1197.58	19.0364	1197.58	34.1287
1198.06	19.034	1198.06	34.1253
1198.54	19.0309	1198.54	34.1213
1199.02	19.0261	1199.02	34.1153
1199.51	19.0194	1199.51	34.107
1199.99	19.0119	1199.99	34.0969
1200.47	19.0048	1200.47	34.0864
1200.95	18.9991	1200.95	34.0765
1201.43	18.995	1201.43	34.0677
1201.92	18.9917	1201.92	34.0595
1202.4	18.9879	1202.4	34.0508
1202.88	18.9827	1202.88	34.0407
1203.36	18.976	1203.36	34.029
1203.85	18.9687	1203.85	34.0163
1204.33	18.9621	1204.33	34.004
1204.81	18.9571	1204.81	33.993
1205.29	18.9537	1205.29	33.9836
1205.77	18.9509	1205.77	33.9751
1206.26	18.9472	1206.26	33.9662
1206.74	18.9416	1206.74	33.9556
1207.22	18.9339	1207.22	33.9432
1207.7	18.9249	1207.7	33.9292
1208.18	18.916	1208.18	33.915
1208.67	18.9081	1208.67	33.9015
1209.15	18.9012	1209.15	33.8887
1209.63	18.8942	1209.63	33.8759
1210.11	18.8857	1210.11	33.8617
1210.6	18.8744	1210.6	33.8447
1211.08	18.8601	1211.08	33.8247
1211.56	18.8436	1211.56	33.8022
1212.04	18.8263	1212.04	33.7788
1212.52	18.8093	1212.52	33.7556
1213.01	18.7931	1213.01	33.7334
1213.49	18.7769	1213.49	33.7118
1213.97	18.7599	1213.97	33.6898
1214.45	18.741	1214.45	33.6667
1214.93	18.7206	1214.93	33.6422
1215.42	18.6995	1215.42	33.617
1215.9	18.6792	1215.9	33.5924
1216.38	18.6606	1216.38	33.5694
1216.86	18.6439	1216.86	33.5483
1217.35	18.6281	1217.35	33.5283
1217.83	18.6116	1217.83	33.5084
1218.31	18.5935	1218.31	33.4873
1218.79	18.5737	1218.79	33.4651
1219.27	18.5535	1219.27	33.4426
1219.76	18.5345	1219.76	33.4213
1220.24	18.5182	1220.24	33.4025
1220.72	18.505	1220.72	33.3867
1221.2	18.4944	1221.2	33.3733
1221.68	18.485	1221.68	33.361
1222.17	18.4759	1222.17	33.3488
1222.65	18.4669	1222.65	33.3364
1223.13	18.459	1223.13	33.3245
1223.61	18.4535	1223.61	33.3142
1224.09	18.4514	1224.09	33.3067
1224.58	18.4529	1224.58	33.3022
1225.06	18.4572	1225.06	33.3
1225.54	18.4631	1225.54	33.2991
1226.02	18.4697	1226.02	33.2987
1226.51	18.477	1226.51	33.2989
1226.99	18.486	1226.99	33.3009
1227.47	18.4981	1227.47	33.3062
1227.95	18.5144	1227.95	33.3162
1228.43	18.5346	1228.43	33.331
1228.91	18.5578	1228.91	33.3496
1229.4	18.5824	1229.4	33.3706
1229.88	18.6072	1229.88	33.3925
1230.36	18.6321	1230.36	33.415
1230.84	18.6578	1230.84	33.4387
1231.33	18.6859	1231.33	33.4647
1231.81	18.7171	1231.81	33.4941
1232.29	18.7515	1232.29	33.5268
1232.77	18.7879	1232.77	33.5618
1233.26	18.8246	1233.26	33.5974
1233.74	18.8604	1233.74	33.6324
1234.22	18.8948	1234.22	33.6661
1234.7	18.9285	1234.7	33.6992
1235.18	18.9627	1235.18	33.7329
1235.66	18.9982	1235.66	33.7683
1236.15	19.035	1236.15	33.8053
1236.63	19.0719	1236.63	33.8429
1237.11	19.1075	1237.11	33.8796
1237.59	19.1408	1237.59	33.9139
1238.08	19.1716	1238.08	33.9454
1238.56	19.2008	1238.56	33.9745
1239.04	19.2297	1239.04	34.0026
1239.52	19.2593	1239.52	34.0311
1240	19.2897	1240	34.0606
1240.49	19.3202	1240.49	34.0907
1240.97	19.3493	1240.97	34.1204
1241.45	19.3761	1241.45	34.1485
1241.93	19.4002	1241.93	34.1748
1242.41	19.4223	1242.41	34.1996
1242.9	19.4437	1242.9	34.2239
1243.38	19.4653	1243.38	34.2484
1243.86	19.4873	1243.86	34.2733
1244.34	19.509	1244.34	34.2981
1244.83	19.5296	1244.83	34.3218
1245.31	19.5485	1245.31	34.3438
1245.79	19.566	1245.79	34.364
1246.27	19.5831	1246.27	34.3835
1246.75	19.6012	1246.75	34.4034
1247.24	19.6212	1247.24	34.4246
1247.72	19.643	1247.72	34.447
1248.2	19.6655	1248.2	34.4697
1248.68	19.687	1248.68	34.4911
1249.16	19.7063	1249.16	34.5099
1249.65	19.7233	1249.65	34.5257
1250.13	19.7385	1250.13	34.5392
1250.61	19.7534	1250.61	34.5518
1251.09	19.7689	1251.09	34.5644
1251.58	19.7849	1251.58	34.5775
1252.06	19.8007	1252.06	34.5904
1252.54	19.8148	1252.54	34.6016
1253.02	19.8259	1253.02	34.6101
1253.5	19.8339	1253.5	34.6154
1253.98	19.8396	1253.98	34.6183
1254.47	19.8443	1254.47	34.62
1254.95	19.8492	1254.95	34.6219
1255.43	19.8547	1255.43	34.6246
1255.91	19.8603	1255.91	34.628
1256.4	19.8649	1256.4	34.6314
1256.88	19.8679	1256.88	34.6341
1257.36	19.869	1257.36	34.6358
1257.84	19.8692	1257.84	34.637
1258.33	19.8695	1258.33	34.6384
1258.81	19.871	1258.81	34.6403
1259.29	19.8734	1259.29	34.6424
1259.77	19.8759	1259.77	34.6434
1260.25	19.8773	1260.25	34.6419
1260.73	19.8766	1260.73	34.6374
1261.22	19.8744	1261.22	34.6305
1261.7	19.872	1261.7	34.6231
1262.18	19.8715	1262.18	34.6176
1262.66	19.8742	1262.66	34.6159
1263.15	19.8806	1263.15	34.6187
1263.63	19.8896	1263.63	34.625
1264.11	19.8997	1264.11	34.6331
1264.59	19.9094	1264.59	34.6414
1265.07	19.9183	1265.07	34.6492
1265.56	19.9272	1265.56	34.6571
1266.04	19.9371	1266.04	34.6662
1266.52	19.9489	1266.52	34.6776
1267	19.9625	1267	34.6914
1267.48	19.9768	1267.48	34.7065
1267.97	19.9902	1267.97	34.7214
1268.45	20.0013	1268.45	34.7343
1268.93	20.0097	1268.93	34.7444
1269.41	20.0157	1269.41	34.752
1269.89	20.0205	1269.89	34.7579
1270.38	20.0248	1270.38	34.7626
1270.86	20.0288	1270.86	34.7663
1271.34	20.0317	1271.34	34.7682
1271.82	20.0324	1271.82	34.7672
1272.31	20.0305	1272.31	34.763
1272.79	20.0263	1272.79	34.7559
1273.27	20.0212	1273.27	34.748
1273.75	20.0172	1273.75	34.7413
1274.23	20.0157	1274.23	34.7377
1274.72	20.017	1274.72	34.7376
1275.2	20.0205	1275.2	34.7403
1275.68	20.0248	1275.68	34.7437
1276.16	20.0289	1276.16	34.7464
1276.64	20.0326	1276.64	34.7472
1277.13	20.0365	1277.13	34.7467
1277.61	20.0418	1277.61	34.7458
1278.09	20.0494	1278.09	34.7457
1278.57	20.0591	1278.57	34.7463
1279.06	20.0698	1279.06	34.7471
1279.54	20.08	1279.54	34.7464
1280.02	20.0886	1280.02	34.7431
1280.5	20.0955	1280.5	34.7371
1280.98	20.1015	1280.98	34.7296
1281.47	20.1085	1281.47	34.7224
1281.95	20.1176	1281.95	34.7173
1282.43	20.1292	1282.43	34.7154
1282.91	20.1427	1282.91	34.7164
1283.39	20.1567	1283.39	34.719
1283.88	20.1699	1283.88	34.7223
1284.36	20.1818	1284.36	34.7257
1284.84	20.1929	1284.84	34.7295
1285.32	20.2041	1285.32	34.7347
1285.81	20.2161	1285.81	34.7416
1286.29	20.2286	1286.29	34.7495
1286.77	20.2406	1286.77	34.7568
1287.25	20.2506	1287.25	34.7612
1287.73	20.2575	1287.73	34.7612
1288.22	20.2616	1288.22	34.7569
1288.7	20.2642	1288.7	34.7498
1289.18	20.2672	1289.18	34.7425
1289.66	20.2722	1289.66	34.7371
1290.14	20.2798	1290.14	34.7348
1290.63	20.2892	1290.63	34.7349
1291.11	20.2991	1291.11	34.7355
1291.59	20.3083	1291.59	34.735
1292.07	20.3165	1292.07	34.7326
1292.56	20.3245	1292.56	34.7291
1293.04	20.3339	1293.04	34.7258
1293.52	20.3458	1293.52	34.7245
1294	20.3604	1294	34.7255
1294.48	20.3768	1294.48	34.7276
1294.96	20.3933	1294.96	34.7288
1295.45	20.4086	1295.45	34.7269
1295.93	20.422	1295.93	34.7211
1296.41	20.4342	1296.41	34.7118
1296.89	20.4467	1296.89	34.7011
1297.38	20.4605	1297.38	34.691
1297.86	20.4763	1297.86	34.6829
1298.34	20.4933	1298.34	34.6767
1298.82	20.5102	1298.82	34.671
1299.3	20.5256	1299.3	34.6645
1299.79	20.5392	1299.79	34.6564
1300.27	20.5513	1300.27	34.6474
1300.75	20.5633	1300.75	34.6388
1301.23	20.576	1301.23	34.6324
1301.71	20.5898	1301.71	34.6287
1302.2	20.6039	1302.2	34.6271
1302.68	20.6171	1302.68	34.626
1303.16	20.6281	1303.16	34.6237
1303.64	20.6367	1303.64	34.6195
1304.13	20.6437	1304.13	34.614
1304.61	20.6504	1304.61	34.6088
1305.09	20.6581	1305.09	34.6054
1305.57	20.6671	1305.57	34.6042
1306.05	20.6764	1306.05	34.604
1306.54	20.6847	1306.54	34.6028
1307.02	20.6906	1307.02	34.5985
1307.5	20.6939	1307.5	34.5905
1307.98	20.6958	1307.98	34.58
1308.46	20.6983	1308.46	34.57
1308.95	20.7034	1308.95	34.5638
1309.43	20.712	1309.43	34.5634
1309.91	20.7239	1309.91	34.5688
1310.39	20.7375	1310.39	34.5778
1310.88	20.7511	1310.88	34.5872
1311.36	20.7634	1311.36	34.5935
1311.84	20.7738	1311.84	34.5949
1312.32	20.783	1312.32	34.591
1312.8	20.7918	1312.8	34.5831
1313.29	20.801	1313.29	34.5732
1313.77	20.8105	1313.77	34.5632
1314.25	20.8202	1314.25	34.5542
1314.73	20.8295	1314.73	34.5472
1315.21	20.8388	1315.21	34.5426
1315.7	20.8486	1315.7	34.5412
1316.18	20.8599	1316.18	34.5429
1316.66	20.8728	1316.66	34.5471
1317.14	20.8863	1317.14	34.5515
1317.62	20.8984	1317.62	34.5527
1318.11	20.9066	1318.11	34.5468
1318.59	20.9092	1318.59	34.5315
1319.07	20.9057	1319.07	34.5065
1319.55	20.8977	1319.55	34.4746
1320.04	20.8879	1320.04	34.4402
1320.52	20.8787	1320.52	34.4078
1321	20.8717	1321	34.3805
1321.48	20.8668	1321.48	34.3588
1321.96	20.863	1321.96	34.341
1322.45	20.8588	1322.45	34.3249
1322.93	20.8534	1322.93	34.3085
1323.41	20.8473	1323.41	34.2914
1323.89	20.8415	1323.89	34.2746
1324.38	20.8372	1324.38	34.2594
1324.86	20.835	1324.86	34.247
1325.34	20.8344	1325.34	34.237
1325.82	20.8343	1325.82	34.2278
1326.3	20.8333	1326.3	34.2178
1326.79	20.8312	1326.79	34.2056
1327.27	20.8283	1327.27	34.1913
1327.75	20.826	1327.75	34.1763
1328.23	20.8254	1328.23	34.1623
1328.71	20.8269	1328.71	34.1499
1329.2	20.8296	1329.2	34.1387
1329.68	20.8322	1329.68	34.1271
1330.16	20.8332	1330.16	34.1132
1330.64	20.832	1330.64	34.0962
1331.12	20.8295	1331.12	34.077
1331.61	20.8272	1331.61	34.0581
1332.09	20.8267	1332.09	34.0423
1332.57	20.8291	1332.57	34.0317
1333.05	20.8342	1333.05	34.0269
1333.54	20.8407	1333.54	34.0266
1334.02	20.8474	1334.02	34.0296
1334.5	20.8541	1334.5	34.035
1334.98	20.8612	1334.98	34.0434
1335.46	20.8702	1335.46	34.0566
1335.94	20.8825	1335.94	34.0765
1336.43	20.8981	1336.43	34.1033
1336.91	20.9155	1336.91	34.1345
1337.39	20.931	1337.39	34.1638
1337.87	20.9402	1337.87	34.1831
1338.36	20.939	1338.36	34.1833
1338.84	20.9253	1338.84	34.1588
1339.32	20.9001	1339.32	34.1089
1339.8	20.867	1339.8	34.0397
1340.28	20.8308	1340.28	33.9613
1340.77	20.7958	1340.77	33.8839
1341.25	20.7645	1341.25	33.815
1341.73	20.7382	1341.73	33.7581
1342.21	20.7172	1342.21	33.714
1342.69	20.7019	1342.69	33.6816
1343.18	20.6922	1343.18	33.6592
1343.66	20.6878	1343.66	33.6445
1344.14	20.6874	1344.14	33.6349
1344.62	20.6894	1344.62	33.6274
1345.11	20.6918	1345.11	33.6196
1345.59	20.6933	1345.59	33.61
1346.07	20.6935	1346.07	33.5986
1346.55	20.6933	1346.55	33.5864
1347.03	20.6938	1347.03	33.575
1347.52	20.6958	1347.52	33.5653
1348	20.6991	1348	33.5564
1348.48	20.702	1348.48	33.5465
1348.96	20.7028	1348.96	33.5329
1349.44	20.7001	1349.44	33.5143
1349.93	20.694	1349.93	33.4913
1350.41	20.6862	1350.41	33.4668
1350.89	20.6792	1350.89	33.4449
1351.37	20.6751	1351.37	33.4291
1351.86	20.6746	1351.86	33.4211
1352.34	20.6767	1352.34	33.4192
1352.82	20.6791	1352.82	33.42
1353.3	20.6791	1353.3	33.4189
1353.78	20.6752	1353.78	33.4128
1354.27	20.6677	1354.27	33.4009
1354.75	20.6581	1354.75	33.3847
1355.23	20.6484	1355.23	33.3673
1355.71	20.6402	1355.71	33.3514
1356.19	20.6339	1356.19	33.3385
1356.68	20.6291	1356.68	33.3287
1357.16	20.625	1357.16	33.3217
1357.64	20.622	1357.64	33.318
1358.12	20.6216	1358.12	33.3194
1358.61	20.6261	1358.61	33.3289
1359.09	20.6373	1359.09	33.3494
1359.57	20.656	1359.57	33.3815
1360.05	20.6802	1360.05	33.4222
1360.53	20.7059	1360.53	33.4645
1361.02	20.7276	1361.02	33.498
1361.5	20.7398	1361.5	33.5114
1361.98	20.7388	1361.98	33.4967
1362.46	20.7251	1362.46	33.4531
1362.94	20.7031	1362.94	33.3887
[truncated: 5,470 more rows]
