# Supplementary material for: Strict molecular sieving over electrodeposited 2D-interspacing-narrowed graphene oxide membranes
Source: Nat Commun. 2017 Oct 10;8:825. doi: 10.1038/s41467-017-00990-x (PMC5635034; doi:10.1038/s41467-017-00990-x)
Supplement: Supplementary file 10 — Supplementary Data 7 [file 41467_2017_990_MOESM10_ESM.xlsx]

## Sheet: Data sources for Figure 4b
Pristine GO																ED GO
Raw intensity		peak sum		background		C-C/C=C		C-OH		C-O-C		C=O		O=C-OH		Raw intensity		peak sum		background		C-C/C=C		C-OH		C-O-C		C=O		O=C-OH
binding energy (eV)	intensity	binding energy (eV)	intensity	binding energy (eV)	intensity	binding energy (eV)	intensity	binding energy (eV)	intensity	binding energy (eV)	intensity	binding energy (eV)	intensity	binding energy (eV)	intensity	binding energy (eV)	intensity	binding energy (eV)	intensity	binding energy (eV)	intensity	binding energy (eV)	intensity	binding energy (eV)	intensity	binding energy (eV)	intensity	binding energy (eV)	intensity	binding energy (eV)	intensity
293.98	3484.38	293.98	3515.29	293.98	3484.38	293.98	3515.29	293.98	3484.38	293.98	3484.38	293.98	3484.38	293.98	3484.38	293.98	67002.6	293.98	67034.5	293.98	67002.6	293.98	67034.5	293.98	67002.6	293.98	67002.6	293.98	67002.6	293.98	67002.6
293.88	3343.63	293.88	3515.94	293.88	3484.38	293.88	3515.94	293.88	3484.38	293.88	3484.38	293.88	3484.38	293.88	3484.38	293.88	66963.6	293.88	67035.2	293.88	67002.6	293.88	67035.2	293.88	67002.6	293.88	67002.6	293.88	67002.6	293.88	67002.6
293.78	3378.4	293.78	3516.86	293.78	3484.62	293.78	3516.86	293.78	3484.62	293.78	3484.62	293.78	3484.62	293.78	3484.62	293.78	67020.6	293.78	67036	293.78	67002.7	293.78	67036	293.78	67002.7	293.78	67002.7	293.78	67002.7	293.78	67002.7
293.68	3391.05	293.68	3517.74	293.68	3484.8	293.68	3517.74	293.68	3484.8	293.68	3484.8	293.68	3484.8	293.68	3484.8	293.68	66905.5	293.68	67036.7	293.68	67002.6	293.68	67036.7	293.68	67002.6	293.68	67002.6	293.68	67002.6	293.68	67002.6
293.58	3339.85	293.58	3518.62	293.58	3484.97	293.58	3518.62	293.58	3484.97	293.58	3484.97	293.58	3484.97	293.58	3484.97	293.58	66948.8	293.58	67037.9	293.58	67003.1	293.58	67037.9	293.58	67003.1	293.58	67003.1	293.58	67003.1	293.58	67003.1
293.48	3233.02	293.48	3519.61	293.48	3485.21	293.48	3519.61	293.48	3485.21	293.48	3485.21	293.48	3485.21	293.48	3485.21	293.48	66853.3	293.48	67038.9	293.48	67003.3	293.48	67038.9	293.48	67003.3	293.48	67003.3	293.48	67003.3	293.48	67003.3
293.38	3298.37	293.38	3520.81	293.38	3485.65	293.38	3520.81	293.38	3485.65	293.38	3485.65	293.38	3485.65	293.38	3485.65	293.38	66836.1	293.38	67040.3	293.38	67004	293.38	67040.3	293.38	67004	293.38	67004	293.38	67004	293.38	67004
293.28	3293.81	293.28	3521.92	293.28	3485.97	293.28	3521.92	293.28	3485.97	293.28	3485.97	293.28	3485.97	293.28	3485.97	293.28	66866.7	293.28	67041.9	293.28	67004.7	293.28	67041.9	293.28	67004.7	293.28	67004.7	293.28	67004.7	293.28	67004.7
293.18	3352.8	293.18	3523.07	293.18	3486.3	293.18	3523.07	293.18	3486.3	293.18	3486.3	293.18	3486.3	293.18	3486.3	293.18	66949	293.18	67043.3	293.18	67005.3	293.18	67043.3	293.18	67005.3	293.18	67005.3	293.18	67005.3	293.18	67005.3
293.08	3273.22	293.08	3524.16	293.08	3486.53	293.08	3524.15	293.08	3486.53	293.08	3486.53	293.08	3486.53	293.08	3486.53	293.08	66854.6	293.08	67044.5	293.08	67005.6	293.08	67044.5	293.08	67005.6	293.08	67005.6	293.08	67005.6	293.08	67005.6
292.98	3281.58	292.98	3525.4	292.98	3486.89	292.98	3525.39	292.98	3486.89	292.98	3486.89	292.98	3486.89	292.98	3486.9	292.98	66880.7	292.98	67046	292.98	67006.3	292.98	67046	292.98	67006.3	292.98	67006.3	292.98	67006.3	292.98	67006.3
292.88	3245.76	292.88	3526.68	292.88	3487.24	292.88	3526.66	292.88	3487.24	292.88	3487.24	292.88	3487.24	292.88	3487.26	292.88	66830.1	292.88	67047.5	292.88	67006.8	292.88	67047.5	292.88	67006.8	292.88	67006.8	292.88	67006.8	292.88	67006.8
292.78	3228.84	292.78	3528.05	292.78	3487.66	292.78	3528.01	292.78	3487.66	292.78	3487.66	292.78	3487.66	292.78	3487.7	292.78	66782.4	292.78	67049.3	292.78	67007.6	292.78	67049.3	292.78	67007.6	292.78	67007.6	292.78	67007.6	292.78	67007.6
292.68	3311.19	292.68	3529.5	292.68	3488.1	292.68	3529.43	292.68	3488.1	292.68	3488.1	292.68	3488.1	292.68	3488.17	292.68	66879.3	292.68	67051.3	292.68	67008.6	292.68	67051.3	292.68	67008.6	292.68	67008.6	292.68	67008.6	292.68	67008.6
292.58	3298.59	292.58	3530.86	292.58	3488.41	292.58	3530.74	292.58	3488.41	292.58	3488.41	292.58	3488.41	292.58	3488.53	292.58	66840.8	292.58	67052.9	292.58	67009.2	292.58	67052.9	292.58	67009.2	292.58	67009.2	292.58	67009.2	292.58	67009.2
292.48	3238.89	292.48	3532.33	292.48	3488.73	292.48	3532.12	292.48	3488.73	292.48	3488.73	292.48	3488.73	292.48	3488.94	292.48	66815	292.48	67054.8	292.48	67009.9	292.48	67054.8	292.48	67009.9	292.48	67009.9	292.48	67009.9	292.48	67009.9
292.38	3305.76	292.38	3534	292.38	3489.16	292.38	3533.64	292.38	3489.16	292.38	3489.16	292.38	3489.16	292.38	3489.52	292.38	66855.9	292.38	67056.7	292.38	67010.8	292.38	67056.7	292.38	67010.8	292.38	67010.8	292.38	67010.8	292.38	67010.8
292.28	3340.38	292.28	3535.7	292.28	3489.48	292.28	3535.08	292.28	3489.48	292.28	3489.48	292.28	3489.48	292.28	3490.1	292.28	66816.7	292.28	67058.6	292.28	67011.5	292.28	67058.6	292.28	67011.5	292.28	67011.5	292.28	67011.5	292.28	67011.5
292.18	3304.27	292.18	3537.55	292.18	3489.73	292.18	3536.51	292.18	3489.73	292.18	3489.73	292.18	3489.73	292.18	3490.78	292.18	66797	292.18	67060.7	292.18	67012.3	292.18	67060.7	292.18	67012.3	292.18	67012.3	292.18	67012.3	292.18	67012.3
292.08	3304.56	292.08	3539.78	292.08	3490.05	292.08	3538.04	292.08	3490.05	292.08	3490.05	292.08	3490.05	292.08	3491.78	292.08	66777	292.08	67062.9	292.08	67013.3	292.08	67062.9	292.08	67013.3	292.08	67013.3	292.08	67013.3	292.08	67013.3
291.98	3348.88	291.98	3542.46	291.98	3490.37	291.98	3539.63	291.98	3490.37	291.98	3490.37	291.98	3490.37	291.98	3493.2	291.98	66830.4	291.98	67065.2	291.98	67014.3	291.98	67065.2	291.98	67014.3	291.98	67014.3	291.98	67014.3	291.98	67014.3
291.88	3354	291.88	3545.75	291.88	3490.61	291.88	3541.19	291.88	3490.61	291.88	3490.61	291.88	3490.61	291.88	3495.17	291.88	66862	291.88	67067.4	291.88	67015.2	291.88	67067.4	291.88	67015.2	291.88	67015.2	291.88	67015.2	291.88	67015.2
291.78	3240.18	291.78	3550.03	291.78	3490.84	291.78	3542.79	291.78	3490.84	291.78	3490.84	291.78	3490.84	291.78	3498.08	291.78	66824.3	291.78	67069.5	291.78	67015.8	291.78	67069.5	291.78	67015.8	291.78	67015.8	291.78	67015.8	291.78	67015.9
291.68	3362.63	291.68	3555.96	291.68	3491.28	291.68	3544.65	291.68	3491.28	291.68	3491.28	291.68	3491.28	291.68	3502.58	291.68	66860.7	291.68	67071.9	291.68	67016.7	291.68	67071.8	291.68	67016.7	291.68	67016.7	291.68	67016.7	291.68	67016.8
291.58	3333.74	291.58	3563.78	291.58	3491.49	291.58	3546.36	291.58	3491.49	291.58	3491.49	291.58	3491.49	291.58	3508.92	291.58	66841.2	291.58	67074.2	291.58	67017.4	291.58	67074.1	291.58	67017.4	291.58	67017.4	291.58	67017.4	291.58	67017.6
291.48	3435.76	291.48	3574.63	291.48	3491.77	291.48	3548.18	291.48	3491.77	291.48	3491.77	291.48	3491.77	291.48	3518.22	291.48	66940.2	291.48	67076.8	291.48	67018.2	291.48	67076.4	291.48	67018.2	291.48	67018.2	291.48	67018.2	291.48	67018.5
291.38	3533.79	291.38	3589.47	291.38	3491.86	291.38	3549.89	291.38	3491.86	291.38	3491.86	291.38	3491.86	291.38	3531.45	291.38	66920.4	291.38	67079.2	291.38	67018.5	291.38	67078.5	291.38	67018.5	291.38	67018.5	291.38	67018.5	291.38	67019.2
291.28	3567.58	291.28	3609.87	291.28	3491.79	291.28	3551.5	291.28	3491.79	291.28	3491.79	291.28	3491.79	291.28	3550.16	291.28	66962.7	291.28	67082	291.28	67018.9	291.28	67080.6	291.28	67018.9	291.28	67018.9	291.28	67018.9	291.28	67020.3
291.18	3624.53	291.18	3637.95	291.18	3491.66	291.18	3553.13	291.18	3491.66	291.18	3491.66	291.18	3491.66	291.18	3576.48	291.18	66931.2	291.18	67085.2	291.18	67019.2	291.18	67082.7	291.18	67019.2	291.18	67019.2	291.18	67019.2	291.18	67021.7
291.08	3693.22	291.08	3676.2	291.08	3491.43	291.08	3554.74	291.08	3491.43	291.08	3491.43	291.08	3491.43	291.08	3612.9	291.08	66992.3	291.08	67089.5	291.08	67019.6	291.08	67085	291.08	67019.6	291.08	67019.6	291.08	67019.6	291.08	67024.1
290.98	3647.88	290.98	3727.7	290.98	3491.09	290.98	3556.31	290.98	3491.09	290.98	3491.09	290.98	3491.09	290.98	3662.47	290.98	67063.4	290.98	67095.2	290.98	67019.7	290.98	67087.1	290.98	67019.7	290.98	67019.7	290.98	67019.7	290.98	67027.8
290.88	3744.46	290.88	3796.38	290.88	3490.82	290.88	3558.05	290.88	3490.82	290.88	3490.82	290.88	3490.82	290.88	3729.15	290.88	66982.6	290.88	67103	290.88	67019.5	290.88	67089	290.88	67019.5	290.88	67019.5	290.88	67019.5	290.88	67033.6
290.78	3914.06	290.78	3886.32	290.78	3490.38	290.78	3559.72	290.78	3490.38	290.78	3490.38	290.78	3490.38	290.78	3816.98	290.78	67084.2	290.78	67115.1	290.78	67019.7	290.78	67091.3	290.78	67019.7	290.78	67019.7	290.78	67019.7	290.78	67043.5
290.68	3991.47	290.68	4002.25	290.68	3489.66	290.68	3561.2	290.68	3489.66	290.68	3489.66	290.68	3489.66	290.68	3930.71	290.68	67119	290.68	67132.6	290.68	67019.4	290.68	67093.3	290.68	67019.4	290.68	67019.4	290.68	67019.4	290.68	67058.7
290.58	4164.28	290.58	4149.59	290.58	3488.79	290.58	3562.64	290.58	3488.79	290.58	3488.79	290.58	3488.79	290.58	4075.74	290.58	67144.8	290.58	67158.5	290.58	67018.9	290.58	67095.2	290.58	67018.9	290.58	67018.9	290.58	67018.9	290.58	67082.2
290.48	4452.87	290.48	4333.58	290.48	3487.64	290.48	3563.91	290.48	3487.64	290.48	3487.64	290.48	3487.64	290.48	4257.3	290.48	67162	290.48	67196.6	290.48	67018.4	290.48	67097.2	290.48	67018.4	290.48	67018.4	290.48	67018.4	290.48	67117.8
290.38	4528.62	290.38	4559.48	290.38	3485.98	290.38	3564.79	290.38	3485.98	290.38	3485.98	290.38	3485.98	290.38	4480.65	290.38	67302.4	290.38	67251.6	290.38	67017.7	290.38	67099.2	290.38	67017.7	290.38	67017.7	290.38	67017.8	290.38	67170.1
290.28	4842.06	290.28	4832.45	290.28	3484.19	290.28	3565.68	290.28	3484.19	290.28	3484.19	290.28	3484.2	290.28	4750.94	290.28	67373.8	290.28	67328.6	290.28	67016.5	290.28	67100.7	290.28	67016.5	290.28	67016.5	290.28	67016.5	290.28	67244.4
290.18	5170.57	290.18	5155.98	290.18	3481.86	290.18	3566.16	290.18	3481.86	290.18	3481.86	290.18	3481.9	290.18	5071.64	290.18	67475.8	290.18	67434.6	290.18	67014.9	290.18	67102	290.18	67014.9	290.18	67014.9	290.18	67015	290.18	67347.4
290.08	5536.51	290.08	5532.46	290.08	3478.96	290.08	3566.21	290.08	3478.96	290.08	3478.97	290.08	3479.05	290.08	5445.11	290.08	67570.6	290.08	67576.5	290.08	67012.9	290.08	67103	290.08	67012.9	290.08	67012.9	290.08	67013	290.08	67486.2
289.98	5986.05	289.98	5962.13	289.98	3475.43	289.98	3565.8	289.98	3475.43	289.98	3475.46	289.98	3475.65	289.98	5871.53	289.98	67774	289.98	67761.4	289.98	67010.4	289.98	67103.7	289.98	67010.4	289.98	67010.4	289.98	67010.8	289.98	67667.7
289.88	6563.64	289.88	6443.08	289.88	3471.12	289.88	3564.77	289.88	3471.12	289.88	3471.17	289.88	3471.64	289.88	6348.87	289.88	68075.8	289.88	67995.1	289.88	67007	289.88	67103.7	289.88	67007	289.88	67007	289.88	67007.8	289.88	67897.5
289.78	7139.12	289.78	6970.14	289.78	3465.82	289.78	3562.93	289.78	3465.82	289.78	3465.92	289.78	3467	289.78	6871.75	289.78	68265.7	289.78	68281.3	289.78	67002.2	289.78	67102.6	289.78	67002.2	289.78	67002.3	289.78	67003.8	289.78	68179.4
289.68	7482.58	289.68	7535.5	289.68	3459.52	289.68	3560.28	289.68	3459.52	289.68	3459.73	289.68	3462.14	289.68	7431.91	289.68	68576.2	289.68	68621.8	289.68	66996.6	289.68	67100.8	289.68	66996.6	289.68	66996.6	289.68	66999.6	289.68	68514.7
289.58	8061.27	289.58	8128.91	289.58	3452.61	289.58	3557.24	289.58	3452.61	289.58	3453.03	289.58	3458.21	289.58	8018.27	289.58	68892.8	289.58	69013.4	289.58	66989.6	289.58	67097.8	289.58	66989.6	289.58	66989.6	289.58	66995.3	289.58	68899.6
289.48	8705.29	289.48	8736.78	289.48	3444.71	289.48	3553.42	289.48	3444.71	289.48	3445.53	289.48	3456.28	289.48	8615.67	289.48	69262.2	289.48	69448.4	289.48	66981.2	289.48	67093.5	289.48	66981.2	289.48	66981.2	289.48	66991.7	289.48	69325.5
289.38	9309.06	289.38	9344.99	289.38	3435.68	289.38	3548.73	289.38	3435.68	289.38	3437.25	289.38	3458.83	289.38	9207.23	289.38	69734.5	289.38	69914.4	289.38	66971.1	289.38	67087.9	289.38	66971.1	289.38	66971.1	289.38	66990.2	289.38	69778.4
289.28	9892.79	289.28	9939.08	289.28	3425.61	289.28	3543.25	289.28	3425.61	289.28	3428.55	289.28	3470.36	289.28	9773.74	289.28	70156.8	289.28	70394.1	289.28	66958.8	289.28	67080.4	289.28	66958.8	289.28	66958.9	289.28	66992.6	289.28	70238.7
289.18	10366.3	289.18	10506.8	289.18	3414.51	289.18	3537.03	289.18	3414.51	289.18	3419.9	289.18	3498.18	289.18	10295.2	289.18	70587.8	289.18	70868.2	289.18	66944.6	289.18	67071.3	289.18	66944.6	289.18	66944.8	289.18	67002.9	289.18	70683.1
289.08	10887.4	289.08	11040.7	289.08	3402.58	289.08	3530.29	289.08	3402.58	289.08	3412.23	289.08	3553.86	289.08	10752.1	289.08	71115.1	289.08	71316.2	289.08	66928.5	289.08	67060.5	289.08	66928.5	289.08	66928.8	289.08	67026.5	289.08	71085.7
288.98	11589.4	288.98	11540	288.98	3389.74	288.98	3522.96	288.98	3389.74	288.98	3406.59	288.98	3654.13	288.98	11125.6	288.98	71512.4	288.98	71719.5	288.98	66909.9	288.98	67047.6	288.98	66909.9	288.98	66910.6	288.98	67071	288.98	71420
288.88	11894.1	288.88	12014.6	288.88	3375.67	288.88	3514.78	288.88	3375.67	288.88	3404.46	288.88	3822.57	288.88	11399.8	288.88	72057.1	288.88	72066.6	288.88	66889.5	288.88	67033.3	288.88	66889.5	288.88	66890.9	288.88	67147.8	288.88	71663.1
288.78	12474.9	288.78	12487	288.78	3361.06	288.78	3506.44	288.78	3361.06	288.78	3409.1	288.78	4091.46	288.78	11563.1	288.78	72296.5	288.78	72353	288.78	66866.5	288.78	67016.9	288.78	66866.5	288.78	66869.1	288.78	67270.7	288.78	71795.9
288.68	13116	288.68	12992.1	288.68	3345.42	288.68	3497.5	288.68	3345.42	288.68	3423.77	288.68	4499.72	288.68	11607.4	288.68	72605.2	288.68	72587.6	288.68	66842.4	288.68	66999.7	288.68	66842.4	288.68	66847.2	288.68	67459.6	288.68	71808.4
288.58	13710.4	288.58	13577.9	288.58	3328.66	288.58	3487.91	288.58	3328.66	288.58	3453.52	288.58	5092.55	288.58	11529.9	288.58	72932	288.58	72790.3	288.58	66816.9	288.58	66981.6	288.58	66816.9	288.58	66825.3	288.58	67736.3	288.58	71697.8
288.48	14373	288.48	14300.7	288.48	3310.84	288.48	3477.79	288.48	3310.85	288.48	3505.27	288.48	5916.84	288.48	11333.3	288.48	73172.2	288.48	72993.9	288.48	66789.8	288.48	66962.4	288.48	66789.8	288.48	66804.3	288.48	68126.4	288.48	71470
288.38	15359.8	288.38	15219.7	288.38	3291.87	288.38	3467.06	288.38	3291.88	288.38	3587.74	288.38	7015.15	288.38	11025.3	288.38	73529.5	288.38	73242.1	288.38	66761.4	288.38	66942.7	288.38	66761.4	288.38	66786	288.38	68657.9	288.38	71139.8
288.28	16588	288.28	16385.2	288.28	3271.16	288.28	3455.22	288.28	3271.19	288.28	3711.13	288.28	8414.86	288.28	10617.5	288.28	73871.7	288.28	73584.2	288.28	66731.4	288.28	66921.9	288.28	66731.4	288.28	66771.9	288.28	69357.1	288.28	70727.5
288.18	17830.6	288.18	17829.4	288.18	3248.31	288.18	3441.93	288.18	3248.38	288.18	3887.64	288.18	10119.4	288.18	10125.4	288.18	74346.2	288.18	74070.9	288.18	66699.7	288.18	66900.1	288.18	66699.7	288.18	66764.9	288.18	70247.2	288.18	70257.9
288.08	19504.6	288.08	19554.2	288.08	3223.29	288.08	3427.22	288.08	3223.45	288.08	4131.11	288.08	12098.3	288.08	9567.34	288.08	74873.8	288.08	74747.2	288.08	66665.8	288.08	66876.9	288.08	66665.8	288.08	66768.1	288.08	71342.8	288.08	69756.8
287.98	21494.6	287.98	21521.3	287.98	3195.36	287.98	3410.42	287.98	3195.72	287.98	4454.87	287.98	14279	287.98	8962.75	287.98	75811.7	287.98	75645.3	287.98	66629.4	287.98	66852.1	287.98	66629.4	287.98	66786	287.98	72646.2	287.98	69249.2
287.88	23670.6	287.88	23651.6	287.88	3163.96	287.88	3391.08	287.88	3164.74	287.88	4871.71	287.88	16549.2	287.88	8330.68	287.88	76720.2	287.88	76777.9	287.88	66588.6	287.88	66823.9	287.88	66588.6	287.88	66822.7	287.88	74142.5	287.88	68754.8
287.78	25570.1	287.78	25824.9	287.78	3128.78	287.78	3368.99	287.78	3130.43	287.78	5391.44	287.78	18759.2	287.78	7690.02	287.78	77931.6	287.78	78135.6	287.78	66543.7	287.78	66792.6	287.78	66543.7	287.78	66885	287.78	75798	287.78	68291.1
287.68	27749.4	287.68	27894.3	287.68	3090.28	287.68	3344.74	287.68	3093.67	287.68	6019.74	287.68	20738.8	287.68	7058.41	287.68	79546.8	287.68	79681.2	287.68	66493.2	287.68	66756.9	287.68	66493.2	287.68	66978.6	287.68	77556.8	287.68	67868.4
287.58	29442.3	287.58	29701.3	287.58	3047.97	287.58	3317.99	287.58	3054.75	287.58	6754.19	287.58	22316.4	287.58	6449.88	287.58	81335.2	287.58	81351.9	287.58	66435.3	287.58	66715.2	287.58	66435.3	287.58	67109	287.58	79342.3	287.58	67491.1
287.48	31035.2	287.48	31099.9	287.48	3002.68	287.48	3289.74	287.48	3015.85	287.48	7584.31	287.48	23343.9	287.48	5876.88	287.48	83143.7	287.48	83063.3	287.48	66369.1	287.48	66666.8	287.48	66369.2	287.48	67281.4	287.48	81062.4	287.48	67160.1
287.38	31908.9	287.38	31977.2	287.38	2954.59	287.38	3260.4	287.38	2979.47	287.38	8489.52	287.38	23718.7	287.38	5347.48	287.38	85118.6	287.38	84718.2	287.38	66294.7	287.38	66611.8	287.38	66294.8	287.38	67500	287.38	82617.8	287.38	66872.8
287.28	32298.1	287.28	32269.3	287.28	2904.91	287.28	3231.51	287.28	2950.62	287.28	9438.9	287.28	23399.9	287.28	4868.11	287.28	86921.7	287.28	86210.8	287.28	66211.2	287.28	66549.6	287.28	66211.3	287.28	67764.8	287.28	83906.6	287.28	66623.4
287.18	32136.8	287.18	31970.9	287.18	2854.48	287.18	3204.31	287.18	2936.09	287.18	10391.8	287.18	22414.9	287.18	4441.71	287.18	88059.9	287.18	87441.6	287.18	66119.3	287.18	66481.3	287.18	66119.6	287.18	68073.1	287.18	84838.8	287.18	66406
287.08	31498.7	287.08	31134.2	287.08	2804.24	287.08	3180.39	287.08	2945.88	287.08	11300.6	287.08	20855.5	287.08	4068.82	287.08	88946.6	287.08	88327	287.08	66022	287.08	66410.1	287.08	66022.8	287.08	68419.2	287.08	85346.3	287.08	66216.5
286.98	30187.7	286.98	29860.2	286.98	2755.01	286.98	3161.44	286.98	2993.92	286.98	12113.5	286.98	18863.4	286.98	3747.95	286.98	89222.6	286.98	88804.6	286.98	65920.3	286.98	66337.4	286.98	65922.4	286.98	68789.9	286.98	85386.9	286.98	66049.1
286.88	28459.7	286.88	28282.2	286.88	2707.95	286.88	3150.03	286.88	3099.76	286.88	12781.2	286.88	16606.8	286.88	3476.19	286.88	89171.9	286.88	88842.9	286.88	65816.9	286.88	66266.5	286.88	65822.3	286.88	69168.6	286.88	84953	286.88	65900.1
286.78	26574.3	286.78	26550.4	286.78	2663.76	286.78	3148.93	286.78	3288.39	286.78	13258.9	286.78	14259.7	286.78	3249.51	286.78	88469.8	286.78	88441.3	286.78	65713.3	286.78	66199.6	286.78	65726.6	286.78	69532.6	286.78	84069.9	286.78	65765.7
286.68	24597.4	286.68	24814	286.68	2622.74	286.68	3161.5	286.68	3590.71	286.68	13512.4	286.68	11977.5	286.68	3062.85	286.68	87218.6	286.68	87633.6	286.68	65612.3	286.68	66140.5	286.68	65643.4	286.68	69858.7	286.68	82795.7	286.68	65644.5
286.58	23002.8	286.58	23210.6	286.58	2585.04	286.58	3192.46	286.58	4043.18	286.58	13522	286.58	9882.16	286.58	2910.9	286.58	85882	286.58	86484.4	286.58	65516.4	286.58	66093.2	286.58	65585.8	286.58	70122.6	286.58	81212.8	286.58	65535.8
286.48	21624.7	286.48	21858.7	286.48	2550.01	286.48	3247.66	286.48	4684.93	286.48	13283.9	286.48	8054.41	286.48	2787.8	286.48	84060.4	286.48	85085.8	286.48	65426.1	286.48	66060.7	286.48	65573.1	286.48	70300.8	286.48	79418.2	286.48	65437.4
286.38	20672.1	286.38	20854.5	286.38	2517.28	286.38	3335.94	286.38	5556.18	286.38	12811.5	286.38	6531.78	286.38	2688.26	286.38	82566	286.38	83556.7	286.38	65343.4	286.38	66048.8	286.38	65640.4	286.38	70376.8	286.38	77514.4	286.38	65349.9
286.28	20109.1	286.28	20273.1	286.28	2486.13	286.28	3468.95	286.28	6690.94	286.28	12133.3	286.28	5317.2	286.28	2607.28	286.28	81199.3	286.28	82038.7	286.28	65267	286.28	66062.2	286.28	65838	286.28	70337.7	286.28	75598.1	286.28	65270.6
286.18	20055.8	286.18	20167.3	286.18	2455.9	286.18	3662.26	286.18	8111.41	286.18	11290.3	286.18	4386.38	286.18	2540.49	286.18	80097.4	286.18	80698.2	286.18	65196.3	286.18	66109.5	286.18	66241.7	286.18	70180.3	286.18	73753.8	286.18	65198.3
286.08	20693.9	286.08	20566.3	286.08	2425.7	286.08	3935.41	286.08	9819.97	286.08	10331.2	286.08	3698.55	286.08	2483.91	286.08	79525	286.08	79722.5	286.08	65130.2	286.08	66203.3	286.08	66952	286.08	69909.6	286.08	72047.1	286.08	65131.2
285.98	21687.1	285.98	21472.8	285.98	2394.36	285.98	4311.61	285.98	11791.3	285.98	9307.55	285.98	3205.98	285.98	2433.83	285.98	79756.4	285.98	79312	285.98	65066.3	285.98	66361.2	285.98	68088.6	285.98	69538.1	285.98	70522.6	285.98	65066.9
285.88	23198.5	285.88	22861.6	285.88	2361.26	285.88	4818.41	285.88	13970.5	285.88	8268.46	285.88	2861.59	285.88	2387.63	285.88	80186.8	285.88	79662.9	285.88	65001.2	285.88	66607	285.88	69775.1	285.88	69083.2	285.88	69200.9	285.88	65001.4
285.78	24970.3	285.78	24674.6	285.78	2325.51	285.78	5484.65	285.78	16267.4	285.78	7257.92	285.78	2623.75	285.78	2342.88	285.78	81629.7	285.78	80944.6	285.78	64933.8	285.78	66975.3	285.78	72113.1	285.78	68569.3	285.78	68088.2	285.78	64933.9
285.68	26961.6	285.68	26822.4	285.68	2286.65	285.68	6339.18	285.68	18562.2	285.68	6311.13	285.68	2458.56	285.68	2297.93	285.68	84050.6	285.68	83255.1	285.68	64859.7	285.68	67505.5	285.68	75138.2	285.68	68018.7	285.68	67171.8	285.68	64859.8
285.58	29111.5	285.58	29187.8	285.58	2244.32	285.58	7406.92	285.58	20713.5	285.58	5453.05	285.58	2340.12	285.58	2251.53	285.58	87237.5	285.58	86584.5	285.58	64774.6	285.58	68243.1	285.58	78784.2	285.58	67452.7	285.58	66428.2	285.58	64774.6
285.48	31251.7	285.48	31633.1	285.48	2198.22	285.48	8704.37	285.48	22570.7	285.48	4698.37	285.48	2249.86	285.48	2202.76	285.48	91202.5	285.48	90783.2	285.48	64674.9	285.48	69235.7	285.48	82852.8	285.48	66890.2	285.48	65829.2	285.48	64674.9
285.38	34004.4	285.38	34015	285.38	2148.38	285.38	10236.9	285.38	23993.3	285.38	4051.82	285.38	2175.28	285.38	2151.2	285.38	95175.2	285.38	95557.7	285.38	64557.2	285.38	70527	285.38	87014	285.38	66345	285.38	65343.4	285.38	64557.2
285.28	36015.8	285.28	36191.6	285.28	2093.72	285.28	11990.7	285.28	24863.3	285.28	3509.8	285.28	2107.28	285.28	2095.45	285.28	99776.2	285.28	100491	285.28	64421.4	285.28	72148.5	285.28	90833.3	285.28	65829	285.28	64943.9	285.28	64421.4
285.18	37900.2	285.18	38041.2	285.18	2035.52	285.18	13933.7	285.18	25106	285.18	3064.97	285.18	2042.12	285.18	2036.56	285.18	104236	285.18	105098	285.18	64264.5	285.18	74104.5	285.18	93838	285.18	65345.8	285.18	64603.4	285.18	64264.5
285.08	39225.4	285.08	39467.2	285.08	1973.99	285.08	16009.8	285.08	24696.4	285.08	2705.3	285.08	1977.1	285.08	1974.61	285.08	108131	285.08	108917	285.08	64087.2	285.08	76367.7	285.08	95612.1	285.08	64897.6	285.08	64301.7	285.08	64087.2
284.98	40276.1	284.98	40403.3	284.98	1910.07	284.98	18139	284.98	23664.9	284.98	2417.79	284.98	1911.49	284.98	1910.44	284.98	111104	284.98	111586	284.98	63891.8	284.98	78867.9	284.98	95884.9	284.98	64484.4	284.98	64024.3	284.98	63891.8
284.88	40915.7	284.88	40811.4	284.88	1844.25	284.88	20219.6	284.88	22090.8	284.88	2188.65	284.88	1844.87	284.88	1844.46	284.88	113011	284.88	112904	284.88	63682.3	284.88	81489.9	284.88	94593.4	284.88	64105.1	284.88	63762.2	284.88	63682.3
284.78	40844.2	284.78	40673.6	284.78	1777.21	284.78	22128.3	284.78	20093.7	284.78	2005.5	284.78	1777.48	284.78	1777.33	284.78	113883	284.78	112839	284.78	63463.5	284.78	84065.1	284.78	91896.3	284.78	63757.8	284.78	63510.4	284.78	63463.5
284.68	40166.9	284.68	39985.6	284.68	1710.19	284.68	23730	284.68	17817.8	284.68	1858.05	284.68	1710.3	284.68	1710.25	284.68	112742	284.68	111502	284.68	63239.8	284.68	86376.8	284.68	88138.4	284.68	63439.6	284.68	63266.7	284.68	63239.8
284.58	39070.8	284.58	38751.9	284.58	1644.21	284.58	24888.8	284.58	15413.7	284.58	1737.8	284.58	1644.25	284.58	1644.24	284.58	110509	284.58	109083	284.58	63020.1	284.58	88178.1	284.58	83778	284.58	63152.6	284.58	63035.2	284.58	63020.1
284.48	37142.4	284.48	36990.1	284.48	1579.99	284.48	25489.6	284.48	13022.6	284.48	1637.89	284.48	1580.01	284.48	1580.01	284.48	106759	284.48	105791	284.48	62809.4	284.48	89220.9	284.48	79286.2	284.48	62895.1	284.48	62817.7	284.48	62809.4
284.38	35075.8	284.38	34742.7	284.38	1518.98	284.38	25464.8	284.38	10761.9	284.38	1553.97	284.38	1518.99	284.38	1518.99	284.38	102522	284.38	101837	284.38	62614.5	284.38	89328.2	284.38	75064.8	284.38	62668.5	284.38	62618.9	284.38	62614.5
284.28	31914.5	284.28	32088.5	284.28	1461.41	284.28	24810.4	284.28	8718.89	284.28	1482.07	284.28	1461.41	284.28	1461.41	284.28	97678.6	284.28	97445.9	284.28	62437.4	284.28	88453.8	284.28	71394	284.28	62470.6	284.28	62439.7	284.28	62437.4
284.18	29245.5	284.18	29142.3	284.18	1409.16	284.18	23591	284.18	6948.55	284.18	1421.08	284.18	1409.16	284.18	1409.16	284.18	92285.9	284.18	92864.4	284.18	62281	284.18	86709.2	284.18	68415.2	284.18	62301	284.18	62282.2	284.18	62281
284.08	26087.7	284.08	26034.5	284.08	1361.4	284.08	21917.8	284.08	5471.33	284.08	1368.12	284.08	1361.4	284.08	1361.4	284.08	87614.7	284.08	88329.4	284.08	62147.9	284.08	84317.6	284.08	66147.5	284.08	62159.6	284.08	62148.5	284.08	62147.9
283.98	22762.4	283.98	22896	283.98	1318.97	283.98	19927.8	283.98	4283.46	283.98	1322.68	283.98	1318.97	283.98	1318.97	283.98	83087.3	283.98	84027.2	283.98	62034.9	283.98	81537.2	283.98	64518	283.98	62041.6	283.98	62035.2	283.98	62034.9
283.88	19766.8	283.88	19837.6	283.88	1282.18	283.88	17757.2	283.88	3360.53	283.88	1284.18	283.88	1282.18	283.88	1282.18	283.88	79210	283.88	80082.1	283.88	61941.5	283.88	78610.9	283.88	63408.9	283.88	61945.3	283.88	61941.7	283.88	61941.5
283.78	16773.9	283.78	16949	283.78	1250.47	283.78	15531.5	283.78	2666.87	283.78	1251.52	283.78	1250.47	283.78	1250.47	283.78	75663.7	283.78	76566.6	283.78	61864.9	283.78	75739	283.78	62690.5	283.78	61866.9	283.78	61865	283.78	61864.9
283.68	14066.5	283.68	14295.4	283.68	1223.84	283.68	13356.5	283.68	2162.15	283.68	1224.38	283.68	1223.84	283.68	1223.84	283.68	73016.7	283.68	73515.4	283.68	61803.7	283.68	73072.1	283.68	62245.9	283.68	61804.8	283.68	61803.7	283.68	61803.7
283.58	11696.5	283.58	11919.2	283.58	1201.8	283.58	11314.7	283.58	1806.04	283.58	1202.07	283.58	1201.8	283.58	1201.8	283.58	70698.3	283.58	70932.9	283.58	61753.9	283.58	70706.9	283.58	61979.4	283.58	61754.5	283.58	61754	283.58	61753.9
283.48	9733.65	283.48	9843.54	283.48	1183.8	283.48	9465.11	283.48	1562.09	283.48	1183.93	283.48	1183.8	283.48	1183.8	283.48	68856.3	283.48	68805.7	283.48	61714.3	283.48	68695.9	283.48	61823.8	283.48	61714.5	283.48	61714.3	283.48	61714.3
283.38	7950.87	283.38	8071.86	283.38	1169.13	283.38	7841.61	283.38	1399.32	283.38	1169.19	283.38	1169.13	283.38	1169.13	283.38	67271.3	283.38	67099.4	283.38	61682.6	283.38	67048.7	283.38	61733.2	283.38	61682.7	283.38	61682.6	283.38	61682.6
283.28	6557.01	283.28	6595.33	283.28	1157.49	283.28	6459.15	283.28	1293.65	283.28	1157.52	283.28	1157.49	283.28	1157.49	283.28	65986.9	283.28	65768.6	283.28	61657.8	283.28	65746.2	283.28	61680	283.28	61657.8	283.28	61657.8	283.28	61657.8
283.18	5421.28	283.18	5392.5	283.18	1148.23	283.18	5314.2	283.18	1226.52	283.18	1148.24	283.18	1148.23	283.18	1148.23	283.18	65085.5	283.18	64757.8	283.18	61638.6	283.18	64748.4	283.18	61647.9	283.18	61638.6	283.18	61638.6	283.18	61638.6
283.08	4567.47	283.08	4434.07	283.08	1140.9	283.08	4390.31	283.08	1184.65	283.08	1140.9	283.08	1140.9	283.08	1140.9	283.08	64414.7	283.08	64007.7	283.08	61623.3	283.08	64004	283.08	61627	283.08	61623.3	283.08	61623.3	283.08	61623.3
282.98	3742.99	282.98	3686.34	282.98	1135.02	282.98	3662.56	282.98	1158.8	282.98	1135.02	282.98	1135.02	282.98	1135.02	282.98	63849.1	282.98	63462	282.98	61610.9	282.98	63460.6	282.98	61612.3	282.98	61610.9	282.98	61610.9	282.98	61610.9
282.88	3224.61	282.88	3114	282.88	1130.54	282.88	3101.44	282.88	1143.1	282.88	1130.55	282.88	1130.54	282.88	1130.54	282.88	63352.7	282.88	63070.2	282.88	61601	282.88	63069.7	282.88	61601.5	282.88	61601	282.88	61601	282.88	61601
282.78	2789.96	282.78	2683.2	282.78	1126.95	282.78	2676.76	282.78	1133.4	282.78	1126.95	282.78	1126.95	282.78	1126.95	282.78	62942.4	282.78	62790.6	282.78	61593.2	282.78	62790.4	282.78	61593.4	282.78	61593.2	282.78	61593.2	282.78	61593.2
282.68	2520.83	282.68	2363.34	282.68	1124.1	282.68	2360.13	282.68	1127.32	282.68	1124.1	282.68	1124.1	282.68	1124.1	282.68	62825.8	282.68	62590.3	282.68	61587.2	282.68	62590.2	282.68	61587.3	282.68	61587.2	282.68	61587.2	282.68	61587.2
282.58	2325.2	282.58	2127.88	282.58	1121.7	282.58	2126.32	282.58	1123.26	282.58	1121.7	282.58	1121.7	282.58	1121.7	282.58	62608.4	282.58	62443.6	282.58	61581.7	282.58	62443.5	282.58	61581.7	282.58	61581.7	282.58	61581.7	282.58	61581.7
282.48	2081.33	282.48	1955.09	282.48	1119.64	282.48	1954.36	282.48	1120.37	282.48	1119.64	282.48	1119.64	282.48	1119.64	282.48	62479.1	282.48	62333.7	282.48	61577.2	282.48	62333.7	282.48	61577.2	282.48	61577.2	282.48	61577.2	282.48	61577.2
282.38	2001.93	282.38	1827.87	282.38	1117.99	282.38	1827.53	282.38	1118.32	282.38	1117.99	282.38	1117.99	282.38	1117.99	282.38	62287.4	282.38	62248.4	282.38	61573.2	282.38	62248.4	282.38	61573.2	282.38	61573.2	282.38	61573.2	282.38	61573.2
282.28	1788.64	282.28	1732.96	282.28	1116.47	282.28	1732.81	282.28	1116.62	282.28	1116.47	282.28	1116.47	282.28	1116.47	282.28	62199.4	282.28	62180.2	282.28	61570	282.28	62180.2	282.28	61570	282.28	61570	282.28	61570	282.28	61570
282.18	1713.73	282.18	1661	282.18	1115.32	282.18	1660.94	282.18	1115.38	282.18	1115.32	282.18	1115.32	282.18	1115.32	282.18	62116.2	282.18	62123.6	282.18	61567.2	282.18	62123.6	282.18	61567.2	282.18	61567.2	282.18	61567.2	282.18	61567.2
282.08	1589.39	282.08	1604.91	282.08	1114.29	282.08	1604.88	282.08	1114.32	282.08	1114.29	282.08	1114.29	282.08	1114.29	282.08	62000.5	282.08	62075.5	282.08	61564.8	282.08	62075.5	282.08	61564.8	282.08	61564.8	282.08	61564.8	282.08	61564.8
281.98	1568.42	281.98	1560	281.98	1113.47	281.98	1559.99	281.98	1113.49	281.98	1113.47	281.98	1113.47	281.98	1113.47	281.98	61947.1	281.98	62033.9	281.98	61562.8	281.98	62033.9	281.98	61562.8	281.98	61562.8	281.98	61562.8	281.98	61562.8
281.88	1524.12	281.88	1522.84	281.88	1112.69	281.88	1522.84	281.88	1112.7	281.88	1112.69	281.88	1112.69	281.88	1112.69	281.88	61892.6	281.88	61997.3	281.88	61561.1	281.88	61997.3	281.88	61561.1	281.88	61561.1	281.88	61561.1	281.88	61561.1
281.78	1453.7	281.78	1491.31	281.78	1111.99	281.78	1491.31	281.78	1111.99	281.78	1111.99	281.78	1111.99	281.78	1111.99	281.78	61866.7	281.78	61964.8	281.78	61559.7	281.78	61964.8	281.78	61559.7	281.78	61559.7	281.78	61559.7	281.78	61559.7
281.68	1406.68	281.68	1464.02	281.68	1111.4	281.68	1464.02	281.68	1111.4	281.68	1111.4	281.68	1111.4	281.68	1111.4	281.68	61835.7	281.68	61935.6	281.68	61558.3	281.68	61935.6	281.68	61558.3	281.68	61558.3	281.68	61558.3	281.68	61558.3
281.58	1394.29	281.58	1439.97	281.58	1110.89	281.58	1439.96	281.58	1110.89	281.58	1110.89	281.58	1110.89	281.58	1110.89	281.58	61770.4	281.58	61909.3	281.58	61557.1	281.58	61909.3	281.58	61557.1	281.58	61557.1	281.58	61557.1	281.58	61557.1
281.48	1368.43	281.48	1418.45	281.48	1110.41	281.48	1418.45	281.48	1110.41	281.48	1110.41	281.48	1110.41	281.48	1110.41	281.48	61686	281.48	61885.8	281.48	61556.1	281.48	61885.8	281.48	61556.1	281.48	61556.1	281.48	61556.1	281.48	61556.1
281.38	1322.51	281.38	1399.04	281.38	1109.97	281.38	1399.04	281.38	1109.97	281.38	1109.97	281.38	1109.97	281.38	1109.97	281.38	61682.7	281.38	61864.6	281.38	61555.5	281.38	61864.6	281.38	61555.5	281.38	61555.5	281.38	61555.5	281.38	61555.5
281.28	1300.26	281.28	1381.45	281.28	1109.6	281.28	1381.45	281.28	1109.6	281.28	1109.6	281.28	1109.6	281.28	1109.6	281.28	61669.3	281.28	61845.3	281.28	61555	281.28	61845.3	281.28	61555	281.28	61555	281.28	61555	281.28	61555
281.18	1294.63	281.18	1365.42	281.18	1109.27	281.18	1365.42	281.18	1109.27	281.18	1109.27	281.18	1109.27	281.18	1109.27	281.18	61719.2	281.18	61827.8	281.18	61554.5	281.18	61827.8	281.18	61554.5	281.18	61554.5	281.18	61554.5	281.18	61554.5
281.08	1242.14	281.08	1350.71	281.08	1108.96	281.08	1350.71	281.08	1108.96	281.08	1108.96	281.08	1108.96	281.08	1108.96	281.08	61643	281.08	61811.4	281.08	61553.7	281.08	61811.4	281.08	61553.7	281.08	61553.7	281.08	61553.7	281.08	61553.7
280.98	1264.82	280.98	1337.27	280.98	1108.73	280.98	1337.27	280.98	1108.73	280.98	1108.73	280.98	1108.73	280.98	1108.73	280.98	61569.8	280.98	61796.6	280.98	61553.3	280.98	61796.6	280.98	61553.3	280.98	61553.3	280.98	61553.3	280.98	61553.3
280.88	1210.11	280.88	1324.83	280.88	1108.46	280.88	1324.83	280.88	1108.46	280.88	1108.46	280.88	1108.46	280.88	1108.46	280.88	61647.2	280.88	61783.4	280.88	61553.3	280.88	61783.4	280.88	61553.3	280.88	61553.3	280.88	61553.3	280.88	61553.3
280.78	1198.05	280.78	1313.41	280.78	1108.29	280.78	1313.41	280.78	1108.29	280.78	1108.29	280.78	1108.29	280.78	1108.29	280.78	61551.5	280.78	61770.8	280.78	61552.8	280.78	61770.8	280.78	61552.8	280.78	61552.8	280.78	61552.8	280.78	61552.8
280.68	1245.99	280.68	1302.87	280.68	1108.13	280.68	1302.87	280.68	1108.13	280.68	1108.13	280.68	1108.13	280.68	1108.13	280.68	61574.2	280.68	61759.6	280.68	61552.9	280.68	61759.6	280.68	61552.9	280.68	61552.9	280.68	61552.9	280.68	61552.9
280.58	1231.4	280.58	1293	280.58	1107.89	280.58	1293	280.58	1107.89	280.58	1107.89	280.58	1107.89	280.58	1107.89	280.58	61563.3	280.58	61749.1	280.58	61552.8	280.58	61749.1	280.58	61552.8	280.58	61552.8	280.58	61552.8	280.58	61552.8
280.48	1185.72	280.48	1283.84	280.48	1107.68	280.48	1283.84	280.48	1107.68	280.48	1107.68	280.48	1107.68	280.48	1107.68	280.48	61614.9	280.48	61739.4	280.48	61552.7	280.48	61739.4	280.48	61552.7	280.48	61552.7	280.48	61552.7	280.48	61552.7
280.38	1168.05	280.38	1275.39	280.38	1107.55	280.38	1275.39	280.38	1107.55	280.38	1107.55	280.38	1107.55	280.38	1107.55	280.38	61520.4	280.38	61730.2	280.38	61552.4	280.38	61730.2	280.38	61552.4	280.38	61552.4	280.38	61552.4	280.38	61552.4
280.28	1196.01	280.28	1267.54	280.28	1107.45	280.28	1267.54	280.28	1107.45	280.28	1107.45	280.28	1107.45	280.28	1107.45	280.28	61515.5	280.28	61722	280.28	61552.6	280.28	61722	280.28	61552.6	280.28	61552.6	280.28	61552.6	280.28	61552.6
280.18	1178.03	280.18	1260.16	280.18	1107.29	280.18	1260.16	280.18	1107.29	280.18	1107.29	280.18	1107.29	280.18	1107.29	280.18	61545.2	280.18	61714.4	280.18	61552.7	280.18	61714.4	280.18	61552.7	280.18	61552.7	280.18	61552.7	280.18	61552.7
280.08	1166.88	280.08	1253.28	280.08	1107.17	280.08	1253.28	280.08	1107.17	280.08	1107.17	280.08	1107.17	280.08	1107.17	280.08	61535.7	280.08	61707.2	280.08	61552.8	280.08	61707.2	280.08	61552.8	280.08	61552.8	280.08	61552.8	280.08	61552.8
279.98	1107.07	279.98	1246.86	279.98	1107.07	279.98	1246.86	279.98	1107.07	279.98	1107.07	279.98	1107.07	279.98	1107.07	279.98	61552.8	279.98	61700.5	279.98	61552.8	279.98	61700.5	279.98	61552.8	279.98	61552.8	279.98	61552.8	279.98	61552.8
