# Supplementary material for: Strict molecular sieving over electrodeposited 2D-interspacing-narrowed graphene oxide membranes
Source: Nat Commun. 2017 Oct 10;8:825. doi: 10.1038/s41467-017-00990-x (PMC5635034; doi:10.1038/s41467-017-00990-x)
Supplement: Supplementary file 11 — Supplementary Data 8 [file 41467_2017_990_MOESM11_ESM.xlsx]

## Sheet: Data sources for Figure 4c
Raman shift (cm^-1)	Intensity pristine GO	Intensity ED GO
500.406	624.808	708.321
501.878	618.272	676.724
503.35	622.949	657.866
504.822	637.339	661.937
506.294	656.338	680.606
507.767	657.884	690.577
509.239	630.388	691.769
510.711	586.464	683.455
512.183	544.08	674.429
513.655	517.291	670.132
515.127	507.21	670.328
516.599	486.77	679.811
518.071	465.434	701.694
519.543	452.471	711.478
521.015	469.3	709.181
522.487	493.097	697.798
523.959	499.224	680.298
525.431	476.252	666.393
526.904	434.512	661.178
528.376	380.849	664.012
529.848	368.307	666.159
531.32	364.621	653.777
532.792	390.434	634.798
534.264	405.517	618.267
535.736	425.475	615.57
537.208	447.831	628.052
538.68	462.022	649.909
540.152	495.268	667.563
541.624	495.168	666.106
543.096	515.688	655.616
544.569	513.338	636.229
546.041	523.612	626.544
547.513	520.617	624.855
548.985	516.733	630.874
550.457	522.059	641.668
551.929	525.875	652.009
553.401	561.954	653.723
554.873	549.317	642.431
556.345	534.837	619.95
557.817	489.75	607.451
559.289	457.675	600.136
560.761	431.731	605.735
562.234	411.072	615.635
563.706	404.457	617.176
565.178	409.207	617.682
566.65	435.526	615.291
568.122	468.65	621.426
569.594	492.939	629.993
571.066	495.561	638.319
572.538	476.401	649.911
574.01	457.274	660.235
575.482	462.566	660.318
576.954	490.643	650.808
578.426	531.952	635.176
579.899	539.644	625.187
581.371	511.155	620.856
582.843	468.437	626.772
584.315	429.17	627.016
585.787	417.3	636.88
587.259	422.027	644.851
588.731	435.269	642.461
590.203	432.034	635.864
591.675	387.62	624.896
593.147	348.188	620.846
594.619	324.483	620.258
596.091	378.034	609.041
597.563	433.323	602.661
599.036	476.126	592.481
600.508	484.174	588.762
601.98	473.289	595.355
603.452	467.654	606.775
604.924	472.033	621.763
606.396	493.348	628.234
607.868	489.926	623.193
609.34	472.106	617.95
610.812	429.105	611.507
612.284	378.124	613.026
613.756	331.374	615.682
615.228	311.354	625.682
616.701	324.692	648.115
618.173	366.006	666.925
619.645	395.843	682.764
621.117	409.793	678.281
622.589	416.26	675.264
624.061	468.97	666.522
625.533	519.661	656.68
627.005	556.896	646.401
628.477	548.141	634.856
629.949	500.712	627.231
631.421	469.748	626.982
632.893	459.601	632.736
634.365	495.807	655.096
635.838	527.154	677.253
637.31	544.825	700.392
638.782	557.271	711.132
640.254	573.903	708.349
641.726	597.384	696.469
643.198	620.398	675.289
644.67	625.697	655.996
646.142	613.443	648.623
647.614	594.828	654.709
649.086	594.592	661.485
650.558	603.598	664.975
652.03	595.39	669.451
653.503	562.657	672.298
654.975	544.609	674.394
656.447	566.359	672.726
657.919	640.259	665.626
659.391	722.009	664.498
660.863	743.308	656.486
662.335	709.305	667.252
663.807	625.45	669.983
665.279	582.182	678.239
666.751	559.768	682.186
668.223	557.212	677.782
669.695	562.609	669.869
671.168	557.99	663.833
672.64	536.561	657.528
674.112	526.631	647.016
675.584	514.179	626.788
677.056	543.557	609.604
678.528	562.103	616.41
680	560.806	645.94
681.472	546.67	674.608
682.944	521.429	687.035
684.416	517.701	680.647
685.888	535.332	670.482
687.36	552.06	665.566
688.832	571.06	653.861
690.305	530.044	640.925
691.777	493.011	618.032
693.249	434.507	606.455
694.721	438.193	611.671
696.193	467.585	624.626
697.665	522.104	640.959
699.137	575.984	648.262
700.609	612.429	649.509
702.081	640.558	653.63
703.553	669.236	651.335
705.025	685.633	658.181
706.497	678.684	656.832
707.97	642.949	658.306
709.442	624.26	649.965
710.914	618.153	641.059
712.386	631.125	630.644
713.858	644.761	624.625
715.33	648.771	629.613
716.802	648.77	643.688
718.274	631.835	655.222
719.746	614.291	659.367
721.218	599.007	650.179
722.69	612.152	638.973
724.162	619.342	634.645
725.635	628.291	630.916
727.107	611.596	628.203
728.579	602.919	621.956
730.051	612.708	618.218
731.523	611.063	625.613
732.995	603.33	632.289
734.467	532.883	647.204
735.939	503.817	641.671
737.411	512.909	639.841
738.883	581.209	635.113
740.355	605.964	638.066
741.827	584.625	637.86
743.299	549.749	631.074
744.772	543.719	626.251
746.244	590.51	630.65
747.716	621.402	645.383
749.188	626.06	657.415
750.66	585.6	660.352
752.132	584.627	646.819
753.604	585.293	635.061
755.076	592.153	624.446
756.548	583.831	618.495
758.02	566.718	618.028
759.492	559.802	625.61
760.964	569.782	635.599
762.437	592.598	634.156
763.909	634.308	624.767
765.381	638.851	597.882
766.853	635.964	582.538
768.325	600.573	587.104
769.797	580.762	609.249
771.269	574.981	627.829
772.741	589.346	627.777
774.213	613.311	619.698
775.685	648.616	613.878
777.157	689.849	619.272
778.629	716.966	632.03
780.101	717.101	635.977
781.574	647.487	643.053
783.046	592.284	649.152
784.518	544.313	658.101
785.99	547.642	652.113
787.462	531.505	630.9
788.934	515.808	608.635
790.406	502.208	591.828
791.878	509.888	588.822
793.35	543.935	599.866
794.822	569.102	615.94
796.294	595.965	630.786
797.766	609.5	634.871
799.239	629.419	628.246
800.711	648.178	618.06
802.183	646.989	610.179
803.655	625.342	609.143
805.127	591.011	606.726
806.599	561.22	593.97
808.071	548.377	576.883
809.543	555.075	560.782
811.015	564.637	554.623
812.487	587.006	568.133
813.959	590.35	581.573
815.431	610.904	590.047
816.904	624.191	589.545
818.376	642.44	592.852
819.848	642.553	601.029
821.32	619.198	595.882
822.792	587.361	578.266
824.264	573.737	552.247
825.736	588.338	536.977
827.208	609.48	541.144
828.68	626.364	550.88
830.152	615.648	552.491
831.624	627.708	543.447
833.096	650.658	539.322
834.569	680.961	550.674
836.041	701.36	549.727
837.513	708.995	539.384
838.985	711.82	515.627
840.457	701.342	503.452
841.929	689.559	512.971
843.401	695.223	537.279
844.873	694.751	562.649
846.345	687.691	573.992
847.817	662.772	569.798
849.289	643.295	546.533
850.761	673.428	516.831
852.234	681.781	493.445
853.706	672.725	479.297
855.178	647.314	471.772
856.65	626.09	466.492
858.122	631.76	463.277
859.594	655.894	457.729
861.066	675.835	447.06
862.538	682.307	435.793
864.01	652.723	426.712
865.482	604.923	434.871
866.954	568.007	447.542
868.426	542.901	455.016
869.899	534.499	461.258
871.371	539.749	458.783
872.843	543.809	451.98
874.315	534.482	440.522
875.787	514.43	435.724
877.259	498.505	445.585
878.731	516.499	461.571
880.203	564.087	478.337
881.675	608.027	481.159
883.147	633.289	466.627
884.619	631.321	445.665
886.091	606.584	440.76
887.563	595.971	449.525
889.036	590.096	461.907
890.508	612.405	466.581
891.98	650.247	461.046
893.452	690.371	448.575
894.924	716.376	433.299
896.396	696.301	418.518
897.868	649.48	414.975
899.34	620.613	425.524
900.812	637.907	440.243
902.284	713.555	441.731
903.756	747.027	434.435
905.228	768.475	425.995
906.701	777.984	422.892
908.173	787.904	418.868
909.645	785.593	421.161
911.117	752.363	431.453
912.589	724.489	452.605
914.061	723.799	481.957
915.533	752.117	508.597
917.005	806.9	528.146
918.477	841.295	543.027
919.949	875.961	541.644
921.421	871.642	541.154
922.893	875.871	537.191
924.365	867.335	538.358
925.838	857.672	534.288
927.31	826.483	515.243
928.782	784.931	497.692
930.254	753.394	484.26
931.726	744.461	481.868
933.198	762.397	490.391
934.67	807.412	497.812
936.142	830.644	500
937.614	838.582	493.195
939.086	769.417	491.463
940.558	713.717	500.18
942.03	689.775	502.776
943.503	703.818	488.548
944.975	727.579	465.901
946.447	758.044	454.696
947.919	793.884	453.3
949.391	836.441	452.555
950.863	849.731	445.878
952.335	830.156	437.976
953.807	809.328	431
955.279	820.869	423.343
956.751	865.287	416.007
958.223	916.326	415.947
959.695	894.75	424.174
961.168	847.318	429.217
962.64	795.279	427.372
964.112	783.143	422.455
965.584	808.294	430.029
967.056	838.487	441.723
968.528	857.92	447.901
970	839.86	440.987
971.472	798.926	431.368
972.944	761.183	432.652
974.416	757.84	443.572
975.888	800.894	451.221
977.36	854.124	447.537
978.832	905.18	424.841
980.305	929.254	410.521
981.777	934.746	403.85
983.249	927.268	419.812
984.721	879.218	447.792
986.193	827.973	470.961
987.665	786.982	473.388
989.137	785.347	456.9
990.609	817.937	440.319
992.081	875.996	432.227
993.553	948.748	429.095
995.025	1024.09	429.027
996.497	1073.91	435.371
997.97	1096.06	449.499
999.442	1080.77	468.304
1000.91	1063.56	476.207
1002.39	1035.89	477.789
1003.86	1039.27	488.355
1005.33	1069.07	494.451
1006.8	1101.8	497.918
1008.27	1121.38	487.467
1009.75	1101.24	484.869
1011.22	1072.4	493.944
1012.69	1063.85	512.471
1014.16	1074.23	533.29
1015.63	1091.61	542.684
1017.11	1065.42	532.974
1018.58	1013.95	502.826
1020.05	953.473	467.902
1021.52	934.341	440.523
1022.99	939.538	443.293
1024.47	948.26	464.849
1025.94	954.144	492.106
1027.41	962.2	511.068
1028.88	984.998	511.616
1030.36	1008.52	503.107
1031.83	1036.77	495.517
1033.3	1062.47	496.807
1034.77	1087.44	504.298
1036.24	1125.35	506.831
1037.72	1171.58	504.061
1039.19	1215.33	497.192
1040.66	1240.11	490.785
1042.13	1232.97	480.736
1043.6	1226.52	476.764
1045.08	1224.21	459.057
1046.55	1235.35	462.832
1048.02	1219.58	459.845
1049.49	1183.62	469.781
1050.96	1150.48	467.644
1052.44	1136.96	473.049
1053.91	1143.88	480.854
1055.38	1149.78	491.251
1056.85	1156.44	502.848
1058.32	1170.3	522.797
1059.8	1191.99	553.833
1061.27	1220.53	582.262
1062.74	1258.21	591.051
1064.21	1311.96	571.426
1065.69	1362.24	556.434
1067.16	1381.5	544.307
1068.63	1335.26	552.015
1070.1	1277.17	547.067
1071.57	1235.7	550.24
1073.05	1226.59	539.182
1074.52	1243.67	524.745
1075.99	1259.76	500.856
1077.46	1280.42	482.684
1078.93	1277.46	484.785
1080.41	1264.97	505.738
1081.88	1249.51	535.413
1083.35	1243.67	546.693
1084.82	1246.26	536.989
1086.29	1230.58	516.006
1087.77	1224.58	504.997
1089.24	1216.69	509.959
1090.71	1259.26	528.95
1092.18	1304.84	546.525
1093.65	1336.59	563.211
1095.13	1321.91	561.043
1096.6	1295.15	546.922
1098.07	1286.3	542.398
1099.54	1311.77	545.528
1101.02	1335.66	563.622
1102.49	1363.39	562.596
1103.96	1376.19	559.676
1105.43	1390.87	552.731
1106.9	1415.36	549.324
1108.38	1439.93	550.096
1109.85	1460.27	542.848
1111.32	1460.94	545.85
1112.79	1470.42	558.786
1114.26	1497.09	587.963
1115.74	1543.68	605.255
1117.21	1552.92	617.935
1118.68	1552.45	626.08
1120.15	1529.93	664.945
1121.62	1555.99	700.11
1123.1	1580.14	728.898
1124.57	1601.04	728.326
1126.04	1599.29	722.193
1127.51	1589	712.568
1128.98	1570.94	718.635
1130.46	1557.19	726.845
1131.93	1554.5	734.633
1133.4	1578.39	735.115
1134.87	1629.15	731.584
1136.35	1675.79	738.567
1137.82	1694.43	746.039
1139.29	1699.29	748.317
1140.76	1683.23	736.721
1142.23	1665.9	735.129
1143.71	1628.7	754.432
1145.18	1598.7	801.456
1146.65	1616.59	838.142
1148.12	1646.51	864.089
1149.59	1704.04	871.221
1151.07	1735.21	877.746
1152.54	1745.96	877.549
1154.01	1751.45	858.383
1155.48	1763.83	837.865
1156.95	1804.87	827.508
1158.43	1823.54	844.275
1159.9	1814.92	877.032
1161.37	1788.9	910.889
1162.84	1777.67	930.603
1164.31	1801.28	937.771
1165.79	1819.4	941.197
1167.26	1806.57	934.774
1168.73	1796.02	926.485
1170.2	1800.17	906.342
1171.68	1870.09	908.205
1173.15	1890.18	928.439
1174.62	1912.11	959.974
1176.09	1878.02	985.115
1177.56	1884.31	998.28
1179.04	1870.94	1012.31
1180.51	1881.61	1028.76
1181.98	1911.97	1068.36
1183.45	1944.52	1114.31
1184.92	1932.84	1155.6
1186.4	1890.08	1159.51
1187.87	1860.28	1142.11
1189.34	1878.83	1112.91
1190.81	1901.52	1095.23
1192.28	1887.79	1095.29
1193.76	1851.07	1104.74
1195.23	1835	1126.46
1196.7	1852.17	1146.62
1198.17	1881.18	1180.82
1199.64	1909.04	1208.32
1201.12	1936.24	1233.4
1202.59	1975	1248.21
1204.06	1993.3	1259.73
1205.53	2010.97	1283.4
1207.01	2037.54	1301.63
1208.48	2069.16	1317.24
1209.95	2104.92	1323.72
1211.42	2108.22	1335.06
1212.89	2125.29	1352.98
1214.37	2144.69	1373.07
1215.84	2188.99	1390.98
1217.31	2219.12	1410.65
1218.78	2237.19	1436.78
1220.25	2260.31	1463.01
1221.73	2296.51	1488.54
1223.2	2332.63	1515.22
1224.67	2336.1	1543.37
1226.14	2309.25	1570.12
1227.61	2315.12	1583.49
1229.09	2355.85	1601.8
1230.56	2432.7	1623.3
1232.03	2454.28	1653.87
1233.5	2452.72	1661.52
1234.97	2460.07	1679.29
1236.45	2519.17	1691.25
1237.92	2604.48	1743.7
1239.39	2669.14	1786.79
1240.86	2710.56	1829.84
1242.34	2725.87	1851.55
1243.81	2750.9	1875.06
1245.28	2775.54	1907.44
1246.75	2920.17	1950.51
1248.22	2934.38	1994.86
1249.7	2958.59	2044.05
1251.17	2994.07	2079.59
1252.64	3008.28	2101.31
1254.11	3022.49	2102.52
1255.58	3036.7	2094.03
1257.06	3082.19	2099.79
1258.53	3126.24	2128.17
1260	3141.88	2179.77
1261.47	3204.44	2251.41
1262.94	3217.22	2309.99
1264.42	3235.71	2369.44
1265.89	3245.63	2403.64
1267.36	3259.84	2440.74
1268.83	3274.05	2473.93
1270.3	3257.65	2515.63
1271.78	3229.19	2571.66
1273.25	3229.03	2645.25
1274.72	3261.78	2730.51
1276.19	3335.97	2795.78
1277.66	3382.76	2840.2
1279.14	3448.5	2858.66
1280.61	3522.67	2891.49
1282.08	3610	2940.94
1283.55	3682.22	3003.45
1285.03	3737.73	3069.19
1286.5	3801.46	3129.25
1287.97	3874.39	3199.46
1289.44	3929.91	3279.27
1290.91	3948.29	3356.37
1292.39	3949.38	3423.27
1293.86	3973.96	3477.04
1295.33	4033.71	3534.52
1296.8	4101.47	3616.38
1298.27	4186.51	3702.62
1299.75	4296.14	3796.54
1301.22	4419.93	3884.57
1302.69	4508.52	3982.14
1304.16	4551.87	4074.06
1305.63	4592.68	4175.45
1307.11	4626.91	4278.36
1308.58	4688.54	4402.92
1310.05	4763.59	4500.08
1311.52	4937.89	4592.42
1312.99	5088.2	4676.6
1314.47	5220.63	4806.24
1315.94	5257.36	4921.24
1317.41	5339.03	5020.34
1318.88	5482.34	5077.57
1320.36	5630.71	5158.55
1321.83	5747.01	5260.16
1323.3	5781.62	5405.35
1324.77	5819.25	5540.8
1326.24	5846.39	5674.27
1327.72	5918.07	5790.29
1329.19	6011.22	5910.96
1330.66	6124.78	6026.02
1332.13	6236.97	6144.83
1333.6	6337.4	6270.74
1335.08	6436.8	6402.39
1336.55	6498.69	6530.76
1338.02	6509.14	6640.11
1339.49	6514.26	6744.33
1340.96	6581.46	6852.73
1342.44	6738.92	6989.24
1343.91	6911.8	7131.95
1345.38	7029.21	7263.43
1346.85	7074.74	7373.46
1348.32	7066.52	7464.54
1349.8	7074.19	7549.15
1351.27	7142.19	7609.07
1352.74	7250.34	7667.26
1354.21	7394.29	7728.04
1355.69	7465.72	7825.32
1357.16	7573.16	7901.45
1358.63	7606.8	7967.32
1360.1	7643.39	8002.45
1361.57	7596.81	8037.05
1363.05	7547.37	8054.29
1364.52	7514.88	8078.71
1365.99	7506.28	8106.61
1367.46	7518.56	8157.39
1368.93	7477.39	8166.03
1370.41	7440.37	8141.79
1371.88	7407.55	8069.82
1373.35	7437.87	7998.89
1374.82	7452.07	7948.71
1376.29	7435.45	7947.84
1377.77	7371.08	7992.08
1379.24	7282.35	8041.64
1380.71	7209.52	8052.78
1382.18	7177.59	8019
1383.65	7192.07	7964.13
1385.13	7208.98	7904.75
1386.6	7199.35	7840.61
1388.07	7174.78	7754.72
1389.54	7142.81	7653.98
1391.02	7100.92	7548.12
1392.49	7011.24	7468.69
1393.96	6888.71	7404.9
1395.43	6773.34	7346.27
1396.9	6704.98	7273.05
1398.38	6663.99	7200.32
1399.85	6618.25	7134.71
1401.32	6495.57	7071.39
1402.79	6398.82	6998.55
1404.26	6298.52	6913.87
1405.74	6301.33	6835.03
1407.21	6265.22	6743.39
1408.68	6240.78	6665.18
1410.15	6153.85	6579.88
1411.62	6096.72	6510.67
1413.1	6018.84	6429.42
1414.57	5991.9	6352.9
1416.04	5925.99	6269.2
1417.51	5874.1	6183.91
1418.98	5780.92	6093.44
1420.46	5706.42	5986
1421.93	5657.61	5899.13
1423.4	5610.09	5813.64
1424.87	5557.81	5738.99
1426.35	5445.25	5642.93
1427.82	5351.08	5554.24
1429.29	5255.81	5482.81
1430.76	5182.27	5423.68
1432.23	5099.16	5361.96
1433.71	5014.13	5294.84
1435.18	4947.43	5226.68
1436.65	4885.03	5157.26
1438.12	4829.37	5081.45
1439.59	4772.93	4995.42
1441.07	4702.44	4915.97
1442.54	4650.24	4851.91
1444.01	4607.42	4805.77
1445.48	4586	4769.79
1446.95	4558.73	4739.87
1448.43	4530.25	4699.99
1449.9	4510.52	4637.47
1451.37	4479.52	4554.43
1452.84	4436.53	4466.3
1454.31	4387.96	4411.96
1455.79	4349.15	4379.22
1457.26	4293.77	4349.12
1458.73	4235.46	4301.92
1460.2	4205.29	4253.54
1461.68	4220.42	4231.41
1463.15	4188.56	4211.38
1464.62	4116.15	4175.94
1466.09	4039.09	4103.13
1467.56	4063.29	4040.13
1469.04	4140.06	4003.97
1470.51	4170.19	3996.17
1471.98	4134.1	3969.66
1473.45	4073.12	3923.18
1474.92	4066.37	3870.78
1476.4	4055.71	3845.9
1477.87	4004.01	3856.53
1479.34	3940.83	3875.35
1480.81	3888.6	3888.23
1482.28	3900.94	3862.85
1483.76	3856.42	3824.81
1485.23	3837.83	3786.96
1486.7	3781.3	3772.42
1488.17	3828.7	3759.04
1489.64	3883.11	3744.07
1491.12	3998.78	3736.22
1492.59	4041.61	3751.84
1494.06	4037.35	3780.11
1495.53	3921.36	3812.15
1497.01	3825.31	3835.09
1498.48	3800.58	3835.03
1499.95	3885.58	3817.26
1501.42	3963.68	3780.7
1502.89	3990.35	3761.47
1504.37	3964.27	3764.16
1505.84	3939.97	3791.09
1507.31	3925.56	3826
1508.78	3935.17	3845.25
1510.25	3961.44	3845.07
1511.73	4003.34	3833.26
1513.2	4003.31	3836.43
1514.67	3964.4	3864.68
1516.14	3891.23	3896.35
1517.61	3841.42	3941.98
1519.09	3845.39	3983.1
1520.56	3890.26	4025.41
1522.03	3957.66	4043.01
1523.5	4018.56	4047.12
1524.97	4067.36	4048.55
1526.45	4124.24	4060.07
1527.92	4155.98	4097.08
1529.39	4165.01	4140.52
1530.86	4141.39	4171.61
1532.34	4172.2	4173.37
1533.81	4241.96	4167.91
1535.28	4325.29	4187.59
1536.75	4323.85	4247.59
1538.22	4295.52	4326.89
1539.7	4279.24	4416.45
1541.17	4288.93	4515.23
1542.64	4291.9	4606.2
1544.11	4282.13	4677.84
1545.58	4330.06	4722.02
1547.06	4430.61	4759.9
1548.53	4563.28	4807.16
1550	4627.02	4864.64
1551.47	4626.36	4927.21
1552.94	4585.75	4991.37
1554.42	4635.86	5070.58
1555.89	4767.25	5154.02
1557.36	4921.46	5246
1558.83	4999.57	5343.88
1560.3	5004.62	5450.87
1561.78	5020.63	5568.09
1563.25	5106.3	5673.38
1564.72	5247.79	5764.06
1566.19	5412.84	5855.25
1567.66	5532.69	5974.92
1569.14	5590.29	6105.21
1570.61	5564.75	6217.91
1572.08	5558.83	6308.74
1573.55	5645.44	6410.03
1575.03	5827.15	6554.01
1576.5	5995.96	6711.26
1577.97	6089.41	6838.92
1579.44	6110.78	6903.23
1580.91	6149.77	6927.18
1582.39	6220.99	6958.74
1583.86	6375.34	7045.47
1585.33	6567.88	7180.59
1586.8	6764.37	7312.27
1588.27	6877.96	7407.65
1589.75	6888.45	7472.68
1591.22	6866.54	7532.68
1592.69	6913.5	7583.81
1594.16	7070.27	7633.19
1595.63	7262.41	7684.99
1597.11	7418.61	7747.79
1598.58	7511.53	7795.82
1600.05	7585.93	7820.88
1601.52	7655.52	7839.12
1602.99	7727.32	7872.22
1604.47	7785.45	7925.1
1605.94	7824.01	7985.28
1607.41	7855.56	8033.61
1608.88	7904.23	8061.56
1610.36	8005.44	8079.01
1611.83	8114.75	8092.92
1613.3	8205.71	8099.69
1614.77	8248.67	8106.86
1616.24	8270.84	8112.45
1617.72	8265.85	8114.48
1619.19	8220.32	8095.89
1620.66	8149.6	8044.42
1622.13	8108.14	7962.26
1623.6	8143.47	7898.77
1625.08	8198.45	7896.64
1626.55	8198.54	7913.32
1628.02	8069.08	7870.32
1629.49	7896.3	7731.16
1630.96	7740.16	7563.45
1632.44	7615.65	7393.17
1633.91	7463.25	7200.93
1635.38	7273.62	6997.82
1636.85	7043.26	6784.53
1638.32	6791.02	6582.75
1639.8	6542.56	6381.58
1641.27	6333.33	6172.09
1642.74	6143.16	5937.38
1644.21	5945.82	5666.06
1645.69	5731.09	5382.04
1647.16	5530.42	5119.68
1648.63	5336.39	4877.68
1650.1	5132	4643.65
1651.57	4928.56	4413.11
1653.05	4722.6	4187.85
1654.52	4504.99	3970.22
1655.99	4251.84	3742.47
1657.46	4010.03	3518.54
1658.93	3812.72	3323.23
1660.41	3677.73	3153.81
1661.88	3562.79	2986.67
1663.35	3436.83	2806.9
1664.82	3280.73	2644.17
1666.29	3107.28	2505.35
1667.77	2951.68	2394.55
1669.24	2835.11	2314.2
1670.71	2759.98	2239.84
1672.18	2749.59	2166.64
1673.65	2781.11	2091.17
1675.13	2803.99	2020.77
1676.6	2759.22	1957.73
1678.07	2670.33	1888.77
1679.54	2588.67	1821.23
1681.02	2529.25	1772.73
1682.49	2490.23	1745.74
1683.96	2458.21	1729.97
1685.43	2466.52	1706.22
1686.9	2455.5	1673
1688.38	2410.82	1630.7
1689.85	2323.2	1585.67
1691.32	2255.61	1553.79
1692.79	2213.78	1533.42
1694.26	2181.49	1520.81
1695.74	2178.03	1487.89
1697.21	2175.86	1437.83
1698.68	2184.77	1385.77
1700.15	2138.78	1373.05
1701.62	2105.97	1386.27
1703.1	2054.96	1407.48
1704.57	2064.76	1383.74
1706.04	2065.34	1343.08
1707.51	2088.08	1291.48
1708.98	2065.23	1251.75
1710.46	2050.71	1220.27
1711.93	2061.3	1206.16
1713.4	2111.61	1217.54
1714.87	2126.22	1227.56
1716.35	2097.91	1239.2
1717.82	2032.31	1253.95
1719.29	2004.66	1261.06
1720.76	1951.15	1247.92
1722.23	1886.15	1200.68
1723.71	1813.91	1172.25
1725.18	1833.64	1169.15
1726.65	1887.94	1199.36
1728.12	1958.66	1211.75
1729.59	1956.27	1194.85
1731.07	1945.48	1181.64
1732.54	1877.49	1176.81
1734.01	1842.61	1192.9
1735.48	1831.18	1179.6
1736.95	1878.77	1170.35
1738.43	1922.95	1144.09
1739.9	1922.83	1130.42
1741.37	1923.71	1103.89
1742.84	1901.31	1109.12
1744.31	1928.34	1105.98
1745.79	1932.06	1109.68
1747.26	1945.86	1087.47
1748.73	1912.27	1077.52
1750.2	1863.1	1073.42
1751.68	1819.21	1067.03
1753.15	1815.18	1060.59
1754.62	1860.7	1043.96
1756.09	1927.14	1043.76
1757.56	1953.26	1047.85
1759.04	1938.24	1073.51
1760.51	1922.75	1095.75
1761.98	1957.09	1105.15
1763.45	1990.38	1089.35
1764.92	1977.12	1059.58
1766.4	1922.05	1030.78
1767.87	1894.51	1012.99
1769.34	1897.07	1011.15
1770.81	1926.31	1016.7
1772.28	1958.46	1015.67
1773.76	1986.5	1003.09
1775.23	1995.09	988.006
1776.7	1982.55	981.316
1778.17	1960.99	986.369
1779.64	1931.6	992.005
1781.12	1907.2	983.365
1782.59	1909.62	964.081
1784.06	1933.26	950.624
1785.53	1937.23	967.362
1787.01	1913	989.935
1788.48	1861.75	999.865
1789.95	1827.26	969.075
1791.42	1789.29	931.35
1792.89	1768.06	910.145
1794.37	1734.46	912.978
1795.84	1741.87	927.666
1797.31	1758.57	931.653
1798.78	1829.73	935.893
1800.25	1869.24	923.687
1801.73	1898.67	907.287
1803.2	1856.97	890.436
1804.67	1827.95	884.4
1806.14	1807.36	878.998
1807.61	1823.79	860.936
1809.09	1811.22	846.464
1810.56	1825.27	852.318
1812.03	1795.93	873.221
1813.5	1796.92	889.627
1814.97	1761.97	889.432
1816.45	1776.88	865.779
1817.92	1781.86	830.815
1819.39	1781.14	805.272
1820.86	1780.7	807.734
1822.34	1796.89	820.403
1823.81	1800.27	824.043
1825.28	1780.09	824.708
1826.75	1716.16	830.925
1828.22	1695.83	833.444
1829.7	1692.51	824.407
1831.17	1726.62	811.648
1832.64	1755.74	816.079
1834.11	1805.9	830.892
1835.58	1853.7	838.69
1837.06	1859.43	822.954
1838.53	1827.31	802.674
1840	1790.56	793.942
1841.47	1783.71	795.227
1842.94	1785.57	777.794
1844.42	1780.03	752.671
1845.89	1772.51	740.239
1847.36	1751.67	766.307
1848.83	1746.82	792.153
1850.3	1719.41	795.168
1851.78	1715.03	782.481
1853.25	1700.91	777.07
1854.72	1718.76	782.036
1856.19	1741.54	766.051
1857.66	1752.58	743.524
1859.14	1765.88	722.306
1860.61	1770.42	704.144
1862.08	1809.3	707.251
1863.55	1842.05	715.852
1865.03	1842.86	743.416
1866.5	1789.65	749.003
1867.97	1705.07	755.894
1869.44	1659.56	745.789
1870.91	1635.73	725.121
1872.39	1657.11	702.386
1873.86	1666.64	705.411
1875.33	1723.25	729.085
1876.8	1753.45	736.239
1878.27	1789.63	712.113
1879.75	1772.34	672.471
1881.22	1752.89	639.38
1882.69	1723.8	628.137
1884.16	1702.16	634.847
1885.63	1673.8	652.825
1887.11	1653.72	662.977
1888.58	1674.64	664.801
1890.05	1715.39	663.803
1891.52	1742.52	667.669
1892.99	1728.41	667.793
1894.47	1706.95	674.271
1895.94	1685.45	686.168
1897.41	1658.74	712.456
1898.88	1623.92	720.373
1900.36	1607.02	706.79
1901.83	1601.15	681.046
1903.3	1601.82	675.31
1904.77	1568.81	703.862
1906.24	1552.75	721.743
1907.72	1567.67	725.185
1909.19	1617.39	698.875
1910.66	1639.18	673.92
1912.13	1664.82	643.609
1913.6	1667.69	617.541
1915.08	1684.44	615.431
1916.55	1653.65	628.984
1918.02	1602.11	652.53
1919.49	1589.87	647.963
1920.96	1650.19	634.408
1922.44	1718.57	625.633
1923.91	1728.56	634.832
1925.38	1679.34	647.129
1926.85	1635.87	656.767
1928.32	1563.83	668.092
1929.8	1548.61	674.935
1931.27	1655.31	661.405
1932.74	1727.79	641.894
1934.21	1685.14	637.033
1935.69	1631.9	652.6
1937.16	1563.01	665.354
1938.63	1572.41	667.66
1940.1	1598.12	685.088
1941.57	1640.83	689.076
1943.05	1659.7	681.421
1944.52	1603.12	630.017
1945.99	1624.38	601.835
1947.46	1592.3	601.241
1948.93	1614.16	631.256
1950.41	1618.46	643.94
1951.88	1601.03	637.853
1953.35	1577.66	619.26
1954.82	1557.38	611.733
1956.29	1541.32	613.393
1957.77	1562.14	622.023
1959.24	1613.7	634.778
1960.71	1658.79	649.932
1962.18	1645.26	660.557
1963.65	1612.99	661.157
1965.13	1598.67	663.158
1966.6	1593.58	668.622
1968.07	1576.67	674.527
1969.54	1551.37	657.188
1971.02	1561.83	640.89
1972.49	1581.13	635.75
1973.96	1579.8	659.312
1975.43	1548.76	665.325
1976.9	1523.77	666.012
1978.38	1514.77	653.13
1979.85	1516.74	669.633
1981.32	1506.71	677.432
1982.79	1530.26	686.671
1984.26	1541.88	673.425
1985.74	1565.15	659.717
1987.21	1532.76	629.044
1988.68	1492.12	622.956
1990.15	1474.62	641.241
1991.62	1490.77	668.115
1993.1	1499.77	666.866
1994.57	1479.89	648.863
1996.04	1469.43	650.345
1997.51	1485.41	669.089
1998.98	1546.82	687.308
2000.46	1628.03	683.33
2001.93	1677.34	676.882
2003.4	1655.77	671.583
2004.87	1605.42	670.959
2006.35	1626.5	674.878
2007.82	1696.72	677.3
2009.29	1754.41	685.731
2010.76	1733.13	673.418
2012.23	1697.01	655.121
2013.71	1641.82	641.087
2015.18	1611.12	648.431
2016.65	1570.19	650.351
2018.12	1568.18	636.017
2019.59	1601.83	609.173
2021.07	1662.23	596.297
2022.54	1690.32	607.743
2024.01	1675.05	633.038
2025.48	1661.1	640.03
2026.95	1659.13	628.329
2028.43	1640.23	611.35
2029.9	1586.86	609.005
2031.37	1545.29	616.699
2032.84	1538.95	628.654
2034.31	1581.34	641.909
2035.79	1614.64	636.989
2037.26	1601.18	627.183
2038.73	1535.35	609.769
2040.2	1492.97	623.131
2041.68	1519.44	640.918
2043.15	1553.48	663.907
2044.62	1583.15	652.339
2046.09	1600.45	627.744
2047.56	1636.89	609.957
2049.04	1637.52	617.445
2050.51	1616.58	625.338
2051.98	1576.04	622.723
2053.45	1558.9	618.447
2054.92	1572.61	622.505
2056.4	1603.98	626.892
2057.87	1629.71	615.539
2059.34	1615.99	597.047
2060.81	1585	591.759
2062.28	1517.46	592.08
2063.76	1506.87	597.567
2065.23	1534.56	573.271
2066.7	1603.59	555.987
2068.17	1611.63	524.685
2069.64	1587.86	516.013
2071.12	1578.66	514.702
2072.59	1599.31	546.294
2074.06	1605.13	583.672
2075.53	1575.8	606.955
2077.01	1525.45	605.704
2078.48	1480.84	594.89
2079.95	1476.93	583.981
2081.42	1512.07	576.227
2082.89	1566.15	568.979
2084.37	1598.76	583.284
2085.84	1585.33	611.295
2087.31	1540.78	652.262
2088.78	1503.17	668.24
2090.25	1526.56	675.098
2091.73	1585	649.824
2093.2	1650.42	628.41
2094.67	1668.58	592.277
2096.14	1661.09	579.905
2097.61	1632.35	573.491
2099.09	1599.49	591.227
2100.56	1574.19	604.24
2102.03	1547.36	605.128
2103.5	1531.73	588.281
2104.97	1542.15	572.153
2106.45	1575.86	566.895
2107.92	1609.66	575.916
2109.39	1644.37	578.884
2110.86	1666.23	573.301
2112.34	1662.33	559.208
2113.81	1601.39	583.53
2115.28	1555.84	626.308
2116.75	1523.12	661.31
2118.22	1514.86	630.252
2119.7	1503.52	582.088
2121.17	1516.96	554.531
2122.64	1552.17	567.307
2124.11	1578.94	577.985
2125.58	1586.77	571.662
2127.06	1576.61	556.249
2128.53	1564.31	546.462
2130	1565.23	557.567
2131.47	1574.41	576.837
2132.94	1607.47	586.76
2134.42	1605.69	566.807
2135.89	1621.41	553.403
2137.36	1596.52	551.468
2138.83	1627.76	541.937
2140.3	1598.29	516.438
2141.78	1588.43	502.308
2143.25	1536.12	518.034
2144.72	1528.69	539.758
2146.19	1539.59	551.307
2147.66	1583.77	553.678
2149.14	1639.84	553.07
2150.61	1662.87	538.516
2152.08	1620.14	531.597
2153.55	1528.23	530.658
2155.03	1457.71	524.171
2156.5	1464.62	570.45
2157.97	1508.74	565.098
2159.44	1561.81	576.577
2160.91	1597.75	562.21
2162.39	1625.9	550.114
2163.86	1644.55	536.503
2165.33	1594.56	498.307
2166.8	1515.62	497.367
2168.27	1448.83	533.761
2169.75	1440.94	502.554
2171.22	1459.68	519.784
2172.69	1471.18	514.236
2174.16	1491.39	490.151
2175.63	1531.51	468.998
2177.11	1600.31	459.851
2178.58	1622.29	466.89
2180.05	1580	474.031
2181.52	1497.92	479.168
2182.99	1480.14	467.707
2184.47	1525.13	468.869
2185.94	1565.26	479.618
2187.41	1558.89	490.625
2188.88	1533.7	498.8
2190.36	1512.4	504.74
2191.83	1511.63	507.204
2193.3	1520.3	505.792
2194.77	1537.31	510.715
2196.24	1548.02	514.319
2197.72	1564.18	514.768
2199.19	1554.85	495.682
2200.66	1528.82	488.341
2202.13	1496.95	485.853
2203.6	1524.22	489.438
2205.08	1530.73	498.584
2206.55	1501.86	500.649
2208.02	1440.59	488.915
2209.49	1419.24	453.141
2210.96	1447.58	426.615
2212.44	1513.03	438.659
2213.91	1564.34	466.486
2215.38	1582.73	471.298
2216.85	1554.46	443.823
2218.32	1540.73	421.065
2219.8	1555.78	417.587
2221.27	1589.08	423.917
2222.74	1610.86	426.535
2224.21	1597.18	438.867
2225.69	1603.94	470.374
2227.16	1609.36	518.462
2228.63	1592.26	547.679
2230.1	1550.72	547.005
2231.57	1526.53	521.616
2233.05	1533.81	504.913
2234.52	1554.53	497.559
2235.99	1565.85	492.659
2237.46	1603.02	487.178
2238.93	1612.3	485.753
2240.41	1659.58	482.819
2241.88	1647.47	464.367
2243.35	1653.48	449.703
2244.82	1610.24	444.609
2246.29	1589.84	449.55
2247.77	1566.99	458.302
2249.24	1545.73	471.78
2250.71	1524.3	478.761
2252.18	1532.46	463.457
2253.65	1553.66	447.65
2255.13	1572.1	453.14
2256.6	1534.09	492.71
2258.07	1547.65	517.719
2259.54	1549.74	519.351
2261.02	1580.07	487.151
2262.49	1566.02	450.648
2263.96	1570.67	429.14
2265.43	1575.47	431.268
2266.9	1571.76	448.363
2268.38	1562.52	467.914
2269.85	1573.81	475.154
2271.32	1585.27	477.415
2272.79	1561.97	452.488
2274.26	1497.77	419.937
2275.74	1443.64	401.467
2277.21	1444.22	415.309
2278.68	1501.25	440.743
2280.15	1553.44	451.097
2281.62	1577.49	465.449
2283.1	1578.2	476.821
2284.57	1582.37	478.157
2286.04	1578.54	470.428
2287.51	1576.24	460.845
2288.98	1610.7	449.766
2290.46	1659.05	440.735
2291.93	1674.03	452.863
2293.4	1635.97	470.662
2294.87	1561.58	475.819
2296.35	1521.04	463.476
2297.82	1510.42	458.294
2299.29	1532.8	468.997
2300.76	1535.41	471.016
2302.23	1523.98	451.567
2303.71	1512.51	422.914
2305.18	1537.02	400.766
2306.65	1556.68	405.952
2308.12	1598.97	418.216
2309.59	1618.38	430.972
2311.07	1675.58	443.101
2312.54	1713.5	454.664
2314.01	1732.41	465.527
2315.48	1704.54	456.976
2316.95	1635.84	438.29
2318.43	1545.99	419.361
2319.9	1479.71	416.669
2321.37	1491.7	432.154
2322.84	1551.88	442.937
2324.31	1594.86	435.542
2325.79	1596.03	425.846
2327.26	1606.38	430.8
2328.73	1652.66	460.219
2330.2	1675.93	467.235
2331.68	1665.3	460.364
2333.15	1603.08	433.3
2334.62	1577.22	415.361
2336.09	1598.87	409.026
2337.56	1653.76	421.723
2339.04	1674.05	428.572
2340.51	1674.26	431.264
2341.98	1675.33	428.4
2343.45	1692.02	428.251
2344.92	1679.47	420.196
2346.4	1640	406.156
2347.87	1592.87	403.326
2349.34	1611.07	423.195
2350.81	1661.31	455.404
2352.28	1681.21	488.021
2353.76	1649.28	506.782
2355.23	1576.95	511.079
2356.7	1541.84	497.599
2358.17	1545.73	500.13
2359.64	1604.54	493.22
2361.12	1672.1	507.853
2362.59	1675.27	490.041
2364.06	1646.67	478.95
2365.53	1616.51	469.506
2367.01	1643.25	477.724
2368.48	1693.98	489.557
2369.95	1703.04	494.643
2371.42	1691.87	489.116
2372.89	1688.14	480.205
2374.37	1728.73	489.992
2375.84	1772.11	496.022
2377.31	1767.93	500.431
2378.78	1734.87	490.812
2380.25	1703.58	485.076
2381.73	1695.22	476.226
2383.2	1674.76	471.032
2384.67	1637.07	469.186
2386.14	1615.24	476.594
2387.61	1649.5	512.61
2389.09	1686.39	558.664
2390.56	1732.8	591.59
2392.03	1749.14	585.698
2393.5	1770.73	567.387
2394.97	1742.12	544.684
2396.45	1693.7	531.269
2397.92	1647.27	524.508
2399.39	1659.34	533.429
2400.86	1681.72	549.865
2402.34	1679.48	570.029
2403.81	1610.4	577.885
2405.28	1560.37	565.521
2406.75	1538.99	531.215
2408.22	1560.79	490.059
2409.7	1585.35	468.896
2411.17	1620.64	466.891
2412.64	1657.25	476.609
2414.11	1706.41	481.452
2415.58	1727.16	493.865
2417.06	1702.63	497.613
2418.53	1614.3	516.346
2420	1520.22	515.444
2421.47	1511.14	498.148
2422.94	1563.49	480.303
2424.42	1643.09	485.452
2425.89	1708.45	510.503
2427.36	1761.1	521.273
2428.83	1792.3	505.874
2430.3	1774.56	477.791
2431.78	1700.31	462.893
2433.25	1664.16	482.565
2434.72	1693.57	505.365
2436.19	1745.57	525.859
2437.66	1755.91	536.553
2439.14	1721.64	549.611
2440.61	1681.41	554.024
2442.08	1674.38	545.501
2443.55	1696.19	520.826
2445.03	1724.99	489.842
2446.5	1739.26	459.65
2447.97	1721.47	445.719
2449.44	1684.41	465.468
2450.91	1648.45	471.935
2452.39	1648.71	470.423
2453.86	1701.03	470.362
2455.33	1766.41	506.143
2456.8	1824.82	552.793
2458.27	1824.23	588.093
2459.75	1816.28	569.44
2461.22	1795.04	539.485
2462.69	1810.81	527.185
2464.16	1819.01	547.775
2465.63	1796.59	579.935
2467.11	1726.68	591.412
2468.58	1658.34	596.363
2470.05	1656.97	602.753
2471.52	1715.63	598.201
2472.99	1771.29	572.536
2474.47	1793.63	539.137
2475.94	1812.84	549.726
2477.41	1828	589.193
2478.88	1786.46	612.218
2480.36	1718.51	606.132
2481.83	1690.07	580.504
2483.3	1732.51	596.8
2484.77	1773.35	609.712
2486.24	1779.28	613.169
2487.72	1756.52	582.523
2489.19	1730.96	570.054
2490.66	1711.51	579.46
2492.13	1722.14	606.853
2493.6	1759.54	627.303
2495.08	1804.74	620.766
2496.55	1841.86	613.701
2498.02	1834.28	628.978
2499.49	1785.5	658.982
2500.96	1731.82	679.101
2502.44	1719.77	692.674
2503.91	1714.36	703.903
2505.38	1731.19	697.906
2506.85	1775.14	678.398
2508.32	1810.23	668.167
2509.8	1831.69	690.879
2511.27	1800.58	707.433
2512.74	1828.32	711.498
2514.21	1876.84	696.234
2515.69	1951.23	683.749
2517.16	1945.38	678.971
2518.63	1867.19	679.439
2520.1	1788.13	677.834
2521.57	1799.26	673.752
2523.05	1871.6	684.977
2524.52	1906.12	692.757
2525.99	1882.36	683.993
2527.46	1830.81	674.21
2528.93	1779.43	684.035
2530.41	1740.38	710.773
2531.88	1753.04	742.128
2533.35	1787.26	743.46
2534.82	1800.2	746.568
2536.29	1743.14	743.979
2537.77	1730.44	783.279
2539.24	1745.93	793.641
2540.71	1795	790.307
2542.18	1850.07	769.032
2543.65	1904.17	750.926
2545.13	1938.91	750.565
2546.6	1959.74	766.961
2548.07	1968.11	800.765
2549.54	1935.14	808.526
2551.02	1884.73	811.315
2552.49	1856.96	812.114
2553.96	1861.24	838.279
2555.43	1881.35	871.352
2556.9	1909.15	884.529
2558.38	1953.34	855.405
2559.85	1965.16	815.635
2561.32	1955.37	791.524
2562.79	1920.89	817.235
2564.26	1908.23	854.435
2565.74	1913.7	864.229
2567.21	1929.27	845.697
2568.68	1936.37	822.776
2570.15	1932.65	831.273
2571.62	1927.48	845.576
2573.1	1955.04	853.247
2574.57	1970.86	834.821
2576.04	1936.31	832.876
2577.51	1882.6	870.891
2578.98	1852.23	931.786
2580.46	1866.12	978.854
2581.93	1878.57	976.62
2583.4	1876.66	943.243
2584.87	1856.96	921.218
2586.35	1870.37	937.613
2587.82	1925.56	976.232
2589.29	2007.95	992.577
2590.76	2082.82	994.841
2592.23	2120.71	993.376
2593.71	2153.21	993.151
2595.18	2163.73	995.306
2596.65	2135.45	990.82
2598.12	2054.37	996.231
2599.59	2015.04	995.943
