# Supplementary material for: Strict molecular sieving over electrodeposited 2D-interspacing-narrowed graphene oxide membranes
Source: Nat Commun. 2017 Oct 10;8:825. doi: 10.1038/s41467-017-00990-x (PMC5635034; doi:10.1038/s41467-017-00990-x)
Supplement: Supplementary file 12 — Supplementary Data 9 [file 41467_2017_990_MOESM12_ESM.xlsx]

## Sheet: Data sources for Figure 5a
Gas	Permeamnce (10^-10 mol/m2/s/Pa)	Error(10^-10 mol/m2/s/Pa)
H2	3703.52	531.25
CO2	909.92	187.85
N2	1299.2	174.25
CH4	1588.32	246.5
C2H4	606.2	102.85
C2H6	365.4	86.7
C3H6	1.9	1.1
C3H8	1.1	0.8
