# Supplementary material for: Strict molecular sieving over electrodeposited 2D-interspacing-narrowed graphene oxide membranes
Source: Nat Commun. 2017 Oct 10;8:825. doi: 10.1038/s41467-017-00990-x (PMC5635034; doi:10.1038/s41467-017-00990-x)
Supplement: Supplementary file 13 — Supplementary Data 10 [file 41467_2017_990_MOESM13_ESM.xlsx]

## Sheet: Data sources for Figure 5b
Mixture	Fast gas Permeamnce (10^-10 mol/m2/s/Pa)	Error of Fast gas Permeamnce (10^-10 mol/m2/s/Pa)	Slow gas Permeamnce (10^-10 mol/m2/s/Pa)	Error of slow gas Permeamnce (10^-10 mol/m2/s/Pa)	Separation factor	Error of separation factor
H2-C3H6	4102	478	12	2.8	361.516	94.799
H2-C3H8	3950	533	10.8	2	378.729	87.2934
CH4-C3H6	1750	182	7.4	1.7	249.663	63.2404
CH4-C3H8	1733	190	7.8	1.8	234.677	60.2507
C2H4-C3H6	570	50	5.2	1.5	119.564	36.1759
C2H4-C3H8	548	51	4.8	1.2	121.778	32.6088
C2H6-C3H6	331	35	4.2	1.1	84.6135	24.0133
C2H6-C3H8	342	30	3.2	1.1	121.196	43.1512
