# Supplementary material for: Strict molecular sieving over electrodeposited 2D-interspacing-narrowed graphene oxide membranes
Source: Nat Commun. 2017 Oct 10;8:825. doi: 10.1038/s41467-017-00990-x (PMC5635034; doi:10.1038/s41467-017-00990-x)
Supplement: Supplementary file 14 — Supplementary Data 11 [file 41467_2017_990_MOESM14_ESM.xlsx]

## Sheet: Data sources for Figure 6a
Mixture	H2O % in permeate side	Error of H2O%	Flux (kg/m2/h)	Error of Flux (kg/m2/h)
H2O-MeOH	99.89	0.06	1.02	0.11
H2O-EtOH	99.94	0.03	0.94	0.09
H2O-NPA	99.97	0.02	1.01	0.08
H2O-IPA	100	0	0.9	0.06
H2O-IBA	100	0	0.92	0.075
