# Supplementary material for: Strict molecular sieving over electrodeposited 2D-interspacing-narrowed graphene oxide membranes
Source: Nat Commun. 2017 Oct 10;8:825. doi: 10.1038/s41467-017-00990-x (PMC5635034; doi:10.1038/s41467-017-00990-x)
Supplement: Supplementary file 15 — Supplementary Data 12 [file 41467_2017_990_MOESM15_ESM.xlsx]

## Sheet: Data sources for Figure 6b
Polymer membranes		Silica membranes		Zeolite membranes		GO based membranes		ED GO membrane this work
Separation factor	Flux (kg/m2/h)	Separation factor	Flux (kg/m2/h)	Separation factor	Flux (kg/m2/h)	Separation factor	Flux (kg/m2/h)	Separation factor	Flux (kg/m2/h)
11.1	0.033	12	7.1	5.5	2	8.1	0.38	908	1.02
10.5	0.031	10	1.87	9990	0.46	7.2	0.45
26	0.011	20	0.39	100	0.27
2.4	0.06	55	2.2	2240	1.5
9	0.6	7	0.7	36	0.5
1.33	0.15			8.5	0.12
4.1	0.5
27	1.3
46	0.07
83	0.018
135	0.025
160	0.04
30	0.06
9	40
4.5	48
1.2	0.8
1.7	3.4
4.71	1.03
3	1.6
5.3	0.49
