# Supplementary material for: Strict molecular sieving over electrodeposited 2D-interspacing-narrowed graphene oxide membranes
Source: Nat Commun. 2017 Oct 10;8:825. doi: 10.1038/s41467-017-00990-x (PMC5635034; doi:10.1038/s41467-017-00990-x)
Supplement: Supplementary file 16 — Supplementary Data 13 [file 41467_2017_990_MOESM16_ESM.xlsx]

## Sheet: Data sources for Figure 7
Saline water	Rejection (%)	Error of rejection (%)	Flux (kg/m2/h)	Error of flux (kg/m2/h)
KCl	99.9	0.07483	1.202	0.2515
NaCl	99.875	0.05	1.166	0.14112
Na2SO4	99.98	0.01	0.82	0.09
CaCl2	99.99	0	0.871	0.09105
MgCl2	99.97	0.02	0.7832	0.09038
MgSO4	100	0	0.73	0.07
